# Supplementary material for: Single-cell amplicon sequencing reveals community structures and transmission trends of protist-associated bacteria in a termite host
Source: PLoS One. 2020 May 15;15(5):e0233065. doi: 10.1371/journal.pone.0233065 (PMC7228121; doi:10.1371/journal.pone.0233065)
Supplement: S1 File — (XLSX) [file pone.0233065.s001.xlsx]

## Sheet: Metadata
SampleID	sample_or_control	Host_species	Host_genus	Host_phyla	cell_id	cell_sample_collection_date	termite_id	Geological site-termite_colony	lab_colony_id	colony_collection_date
TEC116A6	control	control	control	control	NA	NA	NA	B	C116	2018-07-01
TUC116A7	control	control	control	control	NA	NA	NA	B	C116	2018-07-01
H2OA8	control	control	control	control	NA	NA	NA	B	C116	2018-07-01
TUC114B7	control	control	control	control	NA	NA	NA	C	C114	2018-07-01
TEC114B8	control	control	control	control	NA	NA	NA	C	C114	2018-07-01
64	control	control	control	control	NA	NA	NA	A	C84	2015-08-01
94	control	control	control	control	NA	NA	NA	A	C84	2015-08-01
95	control	control	control	control	NA	NA	NA	A	C84	2015-08-01
control1	control	control	control	control	NA	NA	NA	A	C84	2015-08-01
control2	control	control	control	control	NA	NA	NA	A	C84	2015-08-01
H2OC116C11	control	control	control	control	NA	NA	NA	B	C116	2018-07-01
H2OC116E8	control	control	control	control	NA	NA	NA	B	C116	2015-08-01
TEC114D7	control	control	control	control	NA	NA	NA	C	C114	2017-10-01
TEC116C5	control	control	control	control	NA	NA	NA	B	C116	2018-07-01
TEC116C10	control	control	control	control	NA	NA	NA	B	C116	2018-07-01
TEC116E7	control	control	control	control	NA	NA	NA	B	C116	2018-07-01
TUC116C4	control	control	control	control	NA	NA	NA	B	C116	2018-07-01
TUC116C9	control	control	control	control	NA	NA	NA	B	C116	2018-07-01
TUC116E6	control	control	control	control	NA	NA	NA	B	C116	2018-07-01
H2OF9	control	control	control	control	NA	NA	NA	B	C116	2018-07-01
TEF7	control	control	control	control	NA	NA	NA	B	C116	2018-07-01
TEG9	control	control	control	control	NA	NA	NA	B	C116	2018-07-01
TUF6	control	control	control	control	NA	NA	NA	B	C116	2018-07-01
TUG8	control	control	control	control	NA	NA	NA	B	C116	2018-07-01
TEC125H9	control	control	control	control	NA	NA	NA	C	C125	2018-10-01
DGb	sample	D. gracilis	Dinenympha	Oxymonadida	H	42186	T4C67	A	C67	2015-06-01
DG84	sample	D. gracilis	Dinenympha	Oxymonadida	I	42186	T4C67	A	C67	2015-06-01
DF83	sample	D. fimbriata	Dinenympha	Oxymonadida	N	42186	T4C67	A	C67	2015-06-01
DF	sample	D. fimbriata	Dinenympha	Oxymonadida	L	42186	T3C67	A	C67	2015-06-01
DF82	sample	D. fimbriata	Dinenympha	Oxymonadida	M	42186	T3C67	A	C67	2015-06-01
DF81	sample	D. fimbriata	Dinenympha	Oxymonadida	K	42186	T3C67	A	C67	2015-06-01
DS187	sample	D. species I	Dinenympha	Oxymonadida	P	42186	T4C67	A	C67	2015-06-01
DS188	sample	D. species I	Dinenympha	Oxymonadida	O	42186	T4C67	A	C67	2015-06-01
DS189	sample	D. species I	Dinenympha	Oxymonadida	Q	42186	T4C67	A	C67	2015-06-01
DS292	sample	D. species II	Dinenympha	Oxymonadida	R	42186	T4C67	A	C67	2015-06-01
DS291	sample	D. species II	Dinenympha	Oxymonadida	T	42186	T4C67	A	C67	2015-06-01
DS290	sample	D. species II	Dinenympha	Oxymonadida	S	42186	T4C67	A	C67	2015-06-01
DSC116F8	sample	D. species II	Dinenympha	Oxymonadida	BF	2018-08-01	T3C116	B	C116	2018-07-01
DSC114F1	sample	D. species II	Dinenympha	Oxymonadida	BA	2018-11-01	T3C114	C	C114	2017-10-01
DSC114F2	sample	D. species II	Dinenympha	Oxymonadida	BB	2018-11-01	T3C114	C	C114	2017-10-01
DSC114F3	sample	D. species II	Dinenympha	Oxymonadida	BC	2018-11-01	T3C114	C	C114	2017-10-01
DSC114F4	sample	D. species II	Dinenympha	Oxymonadida	BD	2018-11-01	T3C114	C	C114	2017-10-01
DSC123G1	sample	D. species II	Dinenympha	Oxymonadida	BG	2018-11-01	T1C123	B	C123	2018-09-01
DSC123G2	sample	D. species II	Dinenympha	Oxymonadida	BH	2018-11-01	T1C123	B	C123	2018-09-01
DSC123G3	sample	D. species II	Dinenympha	Oxymonadida	BI	2018-11-01	T1C123	B	C123	2018-09-01
DSC123G5	sample	D. species II	Dinenympha	Oxymonadida	BK	2018-11-01	T1C123	B	C123	2018-09-01
DSC123G6	sample	D. species II	Dinenympha	Oxymonadida	BL	2018-11-01	T1C123	B	C123	2018-09-01
pv30	sample	P. vertens	Pyrsonympha	Oxymonadida	F	42491	T1C77	A	C77	2015-07-01
pv64	sample	P. vertens	Pyrsonympha	Oxymonadida	E	42491	T1C77	A	C77	2015-07-01
PVa	sample	P. vertens	Pyrsonympha	Oxymonadida	D	42583	T2C77	A	C77	2015-07-01
PVC116C1	sample	P. vertens	Pyrsonympha	Oxymonadida	AO	2018-08-01	T3C116	B	C116	2018-07-01
PVC116C2	sample	P. vertens	Pyrsonympha	Oxymonadida	AP	2018-08-01	T3C116	B	C116	2018-07-01
PVC116C3	sample	P. vertens	Pyrsonympha	Oxymonadida	AQ	2018-08-01	T3C116	B	C116	2018-07-01
PVC116C6	sample	P. vertens	Pyrsonympha	Oxymonadida	AR	2018-08-01	T3C116	B	C116	2018-07-01
PVC116C7	sample	P. vertens	Pyrsonympha	Oxymonadida	AS	2018-08-01	T3C116	B	C116	2018-07-01
PVC116C8	sample	P. vertens	Pyrsonympha	Oxymonadida	AT	2018-08-01	T3C116	B	C116	2018-07-01
PVC114D2	sample	P. vertens	Pyrsonympha	Oxymonadida	AV	2018-08-01	T2C114	C	C114	2017-10-01
PVC125B12	sample	P. vertens	Pyrsonympha	Oxymonadida	BR	2019-01-01	T1C125	C	C125	2018-10-01
PVC125B10	sample	P. vertens	Pyrsonympha	Oxymonadida	BT	2019-01-01	T1C125	C	C125	2018-10-01
PVC125A10	sample	P. vertens	Pyrsonympha	Oxymonadida	BV	2019-01-01	T1C125	C	C125	2018-10-01
101	sample	T. agilis	Trichonympha	Parabasilia	C	42095	T1C59	A	C59	2014-10-01
102	sample	T. agilis	Trichonympha	Parabasilia	A	42095	T1C59	A	C59	2014-10-01
103	sample	T. agilis	Trichonympha	Parabasilia	B	42095	T1C59	A	C59	2014-10-01
TAC84B01	sample	T. agilis	Trichonympha	Parabasilia	U	42887	T1C84	A	C84	2015-08-01
TAC84B02	sample	T. agilis	Trichonympha	Parabasilia	V	42887	T1C84	A	C84	2015-08-01
TAC84B03	sample	T. agilis	Trichonympha	Parabasilia	W	42887	T1C84	A	C84	2015-08-01
TAC84B04	sample	T. agilis	Trichonympha	Parabasilia	X	42887	T1C84	A	C84	2015-08-01
TAC116A1	sample	T. agilis	Trichonympha	Parabasilia	Y	2018-07-01	T1C116	B	C116	2018-07-01
TAC116A2	sample	T. agilis	Trichonympha	Parabasilia	Z	2018-07-01	T1C116	B	C116	2018-07-01
TAC116A3	sample	T. agilis	Trichonympha	Parabasilia	AA	2018-07-01	T1C116	B	C116	2018-07-01
TAC116A5	sample	T. agilis	Trichonympha	Parabasilia	AC	2018-07-01	T1C116	B	C116	2018-07-01
TAC114B1	sample	T. agilis	Trichonympha	Parabasilia	AD	2018-07-01	T1C114	C	C114	2017-10-01
TAC114B2	sample	T. agilis	Trichonympha	Parabasilia	AE	2018-07-01	T1C114	C	C114	2017-10-01
TAC114B3	sample	T. agilis	Trichonympha	Parabasilia	AF	2018-07-01	T1C114	C	C114	2017-10-01
TAC114B6	sample	T. agilis	Trichonympha	Parabasilia	AI	2018-07-01	T1C114	C	C114	2017-10-01
TAC116E1	sample	T. agilis	Trichonympha	Parabasilia	AJ	2018-08-01	T2C116	B	C116	2018-07-01
TAC116E2	sample	T. agilis	Trichonympha	Parabasilia	AK	2018-08-01	T2C116	B	C116	2018-07-01
TAC116E3	sample	T. agilis	Trichonympha	Parabasilia	AL	2018-08-01	T2C116	B	C116	2018-07-01
TAC116E5	sample	T. agilis	Trichonympha	Parabasilia	AN	2018-08-01	T2C116	B	C116	2018-07-01
TAC125H5	sample	T. agilis	Trichonympha	Parabasilia	BN	2019-01-01	T1C125	C	C125	2018-10-01
TAC125H7	sample	T. agilis	Trichonympha	Parabasilia	BO	2019-01-01	T1C125	C	C125	2018-10-01
TAC125H8	sample	T. agilis	Trichonympha	Parabasilia	BP	2019-01-01	T1C125	C	C125	2018-10-01

## Sheet: ReadCounts
							GeoSite -->	A	A	A	A	A	A	A	B	B	B	B	B	B	B	B	C	C	C	C	C	C	C	A	A	A	B	B	B	B	B	B	C	C	C	C	A	A	A	B	B	B	B
							SampleID-->	102	103	101	TAC84B01	TAC84B02	TAC84B03	TAC84B04	TAC116A1	TAC116A2	TAC116A3	TAC116A5	TAC116E1	TAC116E2	TAC116E3	TAC116E5	TAC114B1	TAC114B2	TAC114B3	TAC114B6	TAC125H5	TAC125H7	TAC125H8	PVa	pv64	pv30	PVC116C1	PVC116C2	PVC116C3	PVC116C6	PVC116C7	PVC116C8	PVC114D2	PVC125B12	PVC125B10	PVC125A10	DS292	DS290	DS291	DSC116F8	DSC123G1	DSC123G2	DSC123G3
							CellName-->	A	B	C	U	V	W	X	Y	Z	AA	AC	AJ	AK	AL	AN	AD	AE	AF	AI	BN	BO	BP	D	E	F	AO	AP	AQ	AR	AS	AT	AV	BR	BT	BV	R	S	T	BF	BG	BH	BI
							TotalReads-->	1180	1516	1321	9893	6308	19477	5158	20102	15803	6862	42743	5209	19553	17788	69295	4355	7581	11699	5733	20361	38679	2068	18655	826	2246	16264	28121	28999	1062	28287	1646	1213	57326	64297	63884	13401	13270	11687	19257	87899	11768	20977
Phylum	Class	Order	Family	Genus	PhyloSortIndex	ASV Sequences	ASV_name--v	Trichonympha	Trichonympha	Trichonympha	Trichonympha	Trichonympha	Trichonympha	Trichonympha	Trichonympha	Trichonympha	Trichonympha	Trichonympha	Trichonympha	Trichonympha	Trichonympha	Trichonympha	Trichonympha	Trichonympha	Trichonympha	Trichonympha	Trichonympha	Trichonympha	Trichonympha	Pyrsonympha	Pyrsonympha	Pyrsonympha	Pyrsonympha	Pyrsonympha	Pyrsonympha	Pyrsonympha	Pyrsonympha	Pyrsonympha	Pyrsonympha	Pyrsonympha	Pyrsonympha	Pyrsonympha	D. species II	D. species II	D. species II	D. species II	D. species II	D. species II	D. species II
Bacteroidetes	Bacteroidia	Bacteroidales	Marinifilaceae	Odoribacter	1	TACGGAGGATCCGAGCGTTATCCGGATTTATTGGGTTTAAAGGGTGCGCAGACGGTTTGCTAAGTTAGTGGTTAAATCTACGGGCTTCACCCGTACACGCCATTAAAACTGGTGAACTAGAGTGTAAATGAGGTAGGCGGAATAAGTTAAGTAGCGGTGAAATGCTTAGATATAACTTAGAACTCCGATAGCGAAGGCAGCTTACCAAGCTACAACTGACGTTCATGCACGAAAGCATGGGTAGCGAACAGG	Bacteroidetes_ASV004	0	0	0	0	0	0	0	0	0	0	153	0	0	0	0	0	0	0	0	0	0	0	0	0	0	0	0	0	0	66	0	0	0	368	94	172	480	323	483	0	0	134
Bacteroidetes	Bacteroidia	Bacteroidales	Marinifilaceae	Odoribacter	2	TACGGAGGATCCGAGCGTTATCCGGATTTATTGGGTTTAAAGGGTGCGCAGACGGTTTGCTAAGTTAGTGGTTAAATCTACGGGCTTCACCCGTACACGCCATTAAAACTGGTGAGCTAGAGTGTAAATGAGGTAGGCGGAATAAGTTAAGTAGCGGTGAAATGCTTAGATATAACTTAGAACTCCGATAGCGAAGGCAGCTTACCAAGCTACAACTGACGTTCATGCACGAAAGCATGGGTAGCGAACAGG	Bacteroidetes_ASV005	0	0	0	0	0	0	0	0	0	0	0	0	0	0	0	0	0	0	0	0	0	0	0	0	0	0	0	0	0	0	0	0	0	0	0	85	373	72	0	0	0	0
Bacteroidetes	Bacteroidia	Bacteroidales	NA	NA	3	TACGGAGGATCCAAGCGTTATCCGGATTTATTGGGTTTAAAGGGTGCGTAGGCGGGATGTTAAGTCAGTGGTGAAATACTTCAGCTCAACTGGAGAATTGCCATAGATACTGATGTTCTAGAATATAGTCGGCGTGGGCGGAATATGTCAAGTAGCGGTGAAATGCGTAGATATGACATAGAACACCGATAGGGAAGCCAGCTCACGAGCCTATGATTGACGCTCATGCACGAAAGCGTGGGGATCAAACAGG	Bacteroidetes_ASV002	0	0	0	0	0	0	0	0	0	0	0	0	0	0	0	0	0	0	0	0	0	0	58	0	24	0	0	0	0	72	0	0	0	0	0	66	145	87	0	0	0	49
Bacteroidetes	Bacteroidia	Bacteroidales	Rs-E47_termite_group	NA	4	TACGGAGGATCCCAGCGTTATCCGGATTTATTGGGTTTAAAGGGTGCGCAGGCGGACTAATAAGTCAGTGGTGAAATATCTCAGCTTAACTGAGGCACTGCCATTGATACTGTTGGACTAGAGATTAAACGGCGTAGGCGGAATATGTCAAGTAGCGGTGAAATGCGTAGATATGACATAGAACACCGATAGGGAAGCCAGCTTACGAGATTATATCTGACGCTCAAGCACGAAAGCGTGGGGATCAAACAGG	Bacteroidetes_ASV003	0	0	0	0	0	0	0	0	0	0	0	0	0	0	113	0	0	0	0	0	0	0	327	0	0	0	0	69	28	0	0	0	0	0	0	0	3	52	0	0	0	0
Bacteroidetes	Bacteroidia	Bacteroidales	Prevotellaceae	Prevotella_7	5	TACGGAAGGTCCGGGCGTTATCCGGATTTATTGGGTTTAAAGGGAGCGTAGGCTGGAGATTAAGTGTGTTGTGAAATGTAGACGCTCAACGTCTGACTTGCAGCGCATACTGGTTTCCTTGAGTACGCACAACGTTGGCGGAATTCGTCGTGTAGCGGTGAAATGCTTAGATATGACGAAGAACTCCGATTGCGAAGGCAGCTGACGGGAGCGCAACTGACGCTGAAGCTCGAAGGTGCGGGTATCGAACAGG	Bacteroidetes_ASV001	0	0	0	0	0	158	0	0	0	0	0	0	0	0	0	0	0	0	0	0	0	0	0	0	0	56	194	0	0	8	5	0	0	0	0	0	0	0	0	0	0	0
Bacteroidetes	Bacteroidia	Bacteroidales	Dysgonomonadaceae	Dysgonomonas	6	TACGGAGGATGCAAGCGTTATCCGGATTTATTGGGTTTAAAGGGTGCGTAGGCGGGATTATAAGTCAGCGGTGAAAGTTTGAGGCTCAACCTTAAAATTGCCGTTGAAACTGTTTTTCTTGAGTATATTTGAAGTAGGCGGAATTCGTGGTGTAGCGGTGAAATGCATAGATATCACGAAGAACTCCAATTGCGAAGGCAGCTTACTAAACTATAACTGACGCTGAAGCACGAAAGCGTGGGTATCAAACAGG	Bacteroidetes_ASV008	0	0	0	9	14	0	2	0	0	0	0	880	5062	6478	14498	0	0	0	0	0	9	0	0	0	0	0	0	0	0	0	0	0	0	0	0	0	0	0	24	241	0	0
Bacteroidetes	Bacteroidia	Bacteroidales	Rikenellaceae	BCf9-17_termite_group	7	TACGGAGGATGCGAGCGTTATCCGGATTTATTGGGTTTAAAGGGTGCGTAGGCGGAGGGGTAAGTCAGCGGTGAAATATATGCGCTTAACGTGTATCGTGCCGTTGATACTGCCCATCTTGAGTGCGAGCGAGGCTGGCGGAATGCGCGGTGTAGCGGTGAAATGCATAGATATCGCGCAGAACTCCGATTGCGAAGGCAGCTGGCCAGCTCGCCACTGACGCTGAGGCACGACAGCGTGGGGATCAAACAGG	Bacteroidetes_ASV011	0	0	0	0	0	0	0	0	0	0	0	0	0	0	0	0	0	0	0	0	0	0	66	0	0	0	403	0	11	46	0	0	0	0	0	0	0	0	0	0	0	0
Bacteroidetes	Bacteroidia	Bacteroidales	Rikenellaceae	BCf9-17_termite_group	8	TACGGAGGATGCAAGCGTTATCCGGATTTATTGGGTTTAAAGGGTGCGTAGGCGGCTCATTAAGTCAGCGGTGAAATTTTGGGGCTCAACCCCATTCGTGCCGTTGATACTGATGGACTTGAGAGTAATTGAAGCCGGCGGAATGTGCAGTGTAGCGGTGAAATGTTTAGATATTGCACAGAACACCGATTGCGAAGGCAGCCGGCTAAATTACATCTGACGCTGAAGCACGACAGCGTGGGGAGCGAACAGG	Bacteroidetes_ASV006	0	0	0	0	0	0	0	0	0	0	0	0	0	0	0	0	0	0	0	0	0	0	801	0	0	0	3772	26	151	154	0	0	0	0	0	0	0	0	0	0	0	0
Bacteroidetes	Bacteroidia	Bacteroidales	Rikenellaceae	BCf9-17_termite_group	9	TACGGAGGATGCAAGCGTTATCCGGATTTATTGGGTTTAAAGGGTGCGTAGGCGGTTCATTAAGTCAGCGGTGAAATTTTGGGGCTCAACCCCATTCGTGCCGTTGATACTGATGGACTTGAGAGTAATTGAAGCCGGCGGAATGTGCAGTGTAGCGGTGAAATGTTTAGATATTGCACAGAACACCGATTGCGAAGGCAGCCGGCTAAATTACATCTGACGCTGAAGCACGACAGCGTGGGTAGCGAACAGG	Bacteroidetes_ASV009	0	0	0	0	0	0	0	0	0	0	0	0	0	0	0	0	0	0	0	0	0	0	2698	0	31	1588	577	0	0	64	0	262	0	0	27	0	0	0	0	0	0	0
Bacteroidetes	Bacteroidia	Bacteroidales	Rikenellaceae	BCf9-17_termite_group	10	TACGGAGGATGCAAGCGTTATCCGGATTTATTGGGTTTAAAGGGTGCGTAGGCGGCTCATTAAGTCAGCGGTGAAATTTTGGGGCTCAACCCCATTCGTGCCGTTGATACTGATGGACTTGAGAGTAATTGAAGCTGGCGGAATGTGCAGTGTAGCGGTGAAATGTTTAGATATTGCACAGAACACCGATTGCGAAGGCAGCCGGCTAAATTACATCTGACGCTGAAGCACGACAGCGTGGGTAGCGAACAGG	Bacteroidetes_ASV007	0	0	0	0	0	0	0	0	0	0	0	0	0	0	0	0	0	0	0	0	0	0	0	0	0	713	3477	237	133	227	0	255	0	0	0	0	0	0	0	0	0	0
Bacteroidetes	Bacteroidia	Bacteroidales	Rikenellaceae	BCf9-17_termite_group	11	TACGGAGGATGCAAGCGTTATCCGGATTTATTGGGTTTAAAGGGTGCGTAGGCGGTTCATTAAGTCAGCGGTGAAATTTTGGGGCTCAACCCCATTCGTGCCGTTGATACTGATGGACTTGAGAGTAATTGAAGCTGGCGGAATGTGCAGTGTAGCGGTGAAATGTTTAGATATTGCACAGAACACCGATTGCGAAGGCAGCCGGCTAAATTACATCTGACGCTGAAGCACGACAGCGTGGGTAGCGAACAGG	Bacteroidetes_ASV010	0	0	0	0	0	0	0	0	0	0	0	0	0	0	0	0	0	0	0	0	0	0	569	0	0	701	0	126	37	0	0	0	0	0	0	0	0	0	0	0	0	0
Bacteroidetes	Bacteroidia	Bacteroidales	Dysgonomonadaceae	Candidatus_Symbiothrix	12	TACGGAGGATGCGAGCGTTATTCGGATTTATTGGGTTTAAAGGGTGCGTAGGCGGCTGTTTAAGTCAGCGGTGAAATCTCGATGCTTAACATCGAAACTGCCGTTGAAACTGGGCAGCTTGAGTATAAACGAGGCAGGCGGAATTCGTAGTGTAGCGGTGAAATGCATAGATATTACGAAGAACCCCGATAGCGCAGGCAGCTTGCCAGCTTATCACTGACGCTGAGGCACGAAAGTGTGGGTATCAAACAGG	Bacteroidetes_ASV017	0	0	0	0	0	0	0	0	0	0	0	0	0	0	0	0	0	0	0	0	0	0	0	0	0	0	0	0	0	133	0	0	0	0	0	0	0	0	0	0	0	0
Bacteroidetes	Bacteroidia	Bacteroidales	Dysgonomonadaceae	Candidatus_Symbiothrix	13	TACGGAGGATGCGAGCGTTATCCGGATTTATTGGGTTTAAAGGGTGCGTAGGTGGTTTCTTAAGTCAGCGGTGAAATCTCGGAGCTTAACTCCGAAACTGCCGTTGAAACTGGGGGACTTGAGATTGAACGAGGTAGGCGGAATTTATAGTGTAGCGGTGAAATGCTTAGATATTATAAAGAACTCCGATAGCGCAGGCAGCTTACCAGGCCACATCTGACACTGAGGCACGAAAGCGTGGGTATCAAACAGG	Bacteroidetes_ASV013	0	0	0	0	0	0	0	0	0	0	0	0	0	0	0	0	0	0	0	0	0	0	0	0	0	0	0	0	0	0	0	0	0	0	0	0	0	0	0	0	0	0
Bacteroidetes	Bacteroidia	Bacteroidales	Dysgonomonadaceae	Candidatus_Symbiothrix	14	TACGGAGGATGCGAGCGTTATCCGGATTTATTGGGTTTAAAGGGTGCGTAGGTGGTTTCTTAAGTCAGCGGTGAAATCTCGGAGCTTAACTCCGAAACTGCCGTTGAAACTGGGGGACTTGAGATTGAACGAGGTAGGCGGAATTTATAGTGTAGCGGTGAAATGCTTAGATATTATAAAGAACTCCGATAGCGCAGGCAGCTTACCAGGTCACATCTGACACTGAGGCACGAAAGCGTGGGTATCAAACAGG	Bacteroidetes_ASV014	0	0	0	0	0	0	0	0	0	0	0	0	0	0	0	0	0	0	0	0	0	0	0	0	0	0	0	0	0	0	0	0	0	0	0	0	41	0	0	0	0	0
Bacteroidetes	Bacteroidia	Bacteroidales	Dysgonomonadaceae	Candidatus_Symbiothrix	15	TACGGAGGATGCGAGCGTTATCCGGATTTATTGGGTTTAAAGGGTGCGTAGGTGGTTTCTTAAGTCAGCGGTGAAATCTCGGAGCTTAACTCCGAAACTGCCGTTGAAACTGGGCGACTTGAGAGTGAACGAGGTAGGCGGAATTTATAGTGTAGCGGTGAAATGCATAGATATTATAAAGAACTCCGATAGCGCAGGCAGCTTACCAGGCCACATCTGACACTGAGGCACGAAAGCGTGGGTATCAAACAGG	Bacteroidetes_ASV012	0	0	0	0	0	0	0	0	0	0	0	0	0	0	0	0	0	0	0	0	0	0	0	0	0	0	0	0	0	4	0	0	0	0	0	0	0	0	0	1109	0	193
Bacteroidetes	Bacteroidia	Bacteroidales	Dysgonomonadaceae	Candidatus_Symbiothrix	16	TACGGAGGATGCGAGCGTTATCCGGATTTATTGGGTTTAAAGGGTGCGTAGGTTGTTTCTTAAGTCAGCGGTGAAATCTCGGAGCTTAACTCCGAAACTGCCGTTGAAACTGGGCGACTTGAGAGTGAACGAGGTAGGCGGAATTTATAGTGTAGCGGTGAAATGCTTAGATATTATAAAGAACTCCGATAGCGCAGGCAGCTTACCAGGCCACATCTGACACTGAGGCACGAAAGCGTGGGTATCAAACAGG	Bacteroidetes_ASV016	0	0	0	0	0	0	0	0	0	0	0	0	0	0	0	0	0	0	0	0	0	0	0	0	0	0	0	0	0	0	0	0	0	0	0	0	0	0	0	1465	0	0
Bacteroidetes	Bacteroidia	Bacteroidales	Dysgonomonadaceae	Candidatus_Symbiothrix	17	TACGGAGGATGCGAGCGTTATCCGGATTTATTGGGTTTAAAGGGTGCGTAGGTTGTTTCTTAAGTCAGCGGTGAAATCTCGGAGCTTAACTCCGAAACTGCCGTTGAAACTGGGCGACTTGAGAGTGAACGAGGTAGGCGGAATTTATAGTGTAGCGGTGAAATGCATAGATATTATAAAGAACTCCGATAGCGCAGGCAGCTTACCAGGCCACATCTGACACTGAGGCACGAAAGCGTGGGTATCAAACAGG	Bacteroidetes_ASV015	0	0	0	0	0	0	0	0	0	0	0	0	0	0	0	0	0	0	0	0	0	0	0	0	0	0	0	0	0	0	0	0	0	0	0	30	50	29	0	811	546	212
Margulisbacteria	NA	NA	NA	NA	18	TACATAGGGTGCAAGCGTTATCCGGATTTACTGGGCGTAAAGCGTATGTAGGCGGCATTTTAAGTCAAACTTCAAATCCCGGGGCTCAACCTCGGTTCGGGTTTGATACTGGAATGCTAGAGTTTGGGAGAGGAAAGCGGAACTAACAGTGTAGCGGTGAAATGCGTAGATATTGTTAGGAACACCCGTGGCGAAGGCGGCTTTCTGGATCAACACTGACGCTGAGATACGAAAGCGTGGGGAGCAAACAGG	Margulisbacteria_ASV025	0	0	0	0	0	0	0	0	0	0	0	0	0	0	0	0	0	0	0	0	0	0	0	0	0	0	0	0	0	0	0	0	0	0	0	13	0	0	0	0	0	4
Verrucomicrobia	Verrucomicrobiae	Opitutales	Puniceicoccaceae	Verruc-01	19	TACGGAGACTGCGAGCGTTACTCGGATTTACTGGGCGTAAAGGGTCCGTAGGCGGACATGTGTGTCGGGTGTGAAATCCTGCAGCTCAACTGCAGAACTGCGCCCGAAACTACATGTCTAGAGTATTGGAGAGGTGAGTGGAATTCCTGGTGTAGCGGTGAAATGCGTAGATATCAGGAGGAACACCAACGGCGAAGGCAGCTCACTGGACAATTACTGACGCTGAGGGACGAAAGCGTGGGGAGCGAAAGGG	Verrucomicrobia_ASV102	0	0	0	0	0	0	0	0	0	0	0	0	0	0	0	0	0	0	0	0	0	0	0	0	0	0	0	0	0	0	0	0	0	0	0	0	13	12	0	0	0	0
Verrucomicrobia	Verrucomicrobiae	Opitutales	Puniceicoccaceae	NA	20	TACGGAGACTGCAAGCGTTACTCGGAATTACTGGGCGTAAAGGGTGCGCAGGCGGCTAGGTGTGTCAGATGTGAAATCTCGAAGCTTAACTTCGGGGCTGCGTTTGAAACTGCCTGGCTAGAGTTTTGGAGAGGCAGGCGGAATTTCTGGTGTAGCGGTGGAATGCGTAGATATCAGAAGGAACACCAATGGCGAAGGCAGCTTGCTGGACAAATACTGACGCTCATGCACGAAAGCGTGGGGAGCAAAAAGG	Verrucomicrobia_ASV100	0	0	0	4	46	208	64	0	41	13	1559	65	171	95	498	0	66	154	84	225	0	0	0	0	0	0	0	0	0	0	7	0	44	0	0	0	0	0	0	0	0	0
Verrucomicrobia	Verrucomicrobiae	Opitutales	Puniceicoccaceae	Cerasicoccus	21	TACGGAGACTGCAAGCGTTACTCGGAATTACTGGGCGTAAAGGGTGCGCAGGCGGTCAGGTATGTCAGATGTTAAAATGCGGGGCTTAACCCCGTATCGCGTTTGAAACTACCTGACTAGAGTTTTGGAGAGGTAAGTGGAATTCCTGGTGTAGCGGTGGAATGCGTAGATATCAGGAGGAACACCAATGGCGAAGGCAGCTTACTGGACAAATACTGACGCTCATGCACGAAAGCGTGGGGAGCAAAAAGG	Verrucomicrobia_ASV101	0	0	3	10	0	0	0	0	0	0	0	57	0	0	0	0	273	309	41	0	0	0	0	0	0	0	0	0	0	0	0	0	0	0	0	0	0	0	0	0	0	0
Proteobacteria	Gammaproteobacteria	Pasteurellales	Pasteurellaceae	Haemophilus	22	TACGGAGGGTGCGAGCGTTAATCGGAATAACTGGGCGTAAAGGGCACGCAGGCGGTGACTTAAGTGAGGTGTGAAAGCCCCGGGCTTAACCTGGGAATTGCATTTCATACTGGGTCGCTAGAGTACTTTAGGGAGGGGTAGAATTCCACGTGTAGCGGTGAAATGCGTAGAGATGTGGAGGAATACCGAAGGCGAAGGCAGCCCCTTGGGAATGTACTGACGCTCATGTGCGAAAGCGTGGGGAGCAAACAGG	Proteobacteria_ASV031	0	0	0	0	0	0	0	0	0	0	0	0	0	2	0	128	0	0	0	0	41	0	0	0	0	0	0	0	20	0	0	0	27	0	105	0	0	0	0	0	0	0
Proteobacteria	Deltaproteobacteria	Desulfovibrionales	Desulfovibrionaceae	Desulfovibrio	23	TACGGAGGGTGCAAGCGTTAATCGGAATTACTGGGCGTAAAGCGCACGTAGGCTGTAGTGTAAGTCAGGGGTGAAATCCCACGGCTCACCCGTGGAACTGCCTTTGATACTGCACAACTTGAATCCGGGAGAGGGTGGCGGAATTCCAGGTGTAGGAGTGAAATCCGTAGATATCTGGAGGAACACCGGTGGCGAAGGCGGCCACCTGGACCGGCATTGACGCTGAGGTGCGAAAGCGTGGGGAGCAAACAGG	Proteobacteria_ASV030	0	0	0	0	0	0	0	0	0	0	0	0	0	0	0	0	0	0	0	0	0	0	0	0	0	0	0	0	0	0	0	0	0	0	0	174	834	255	0	293	0	1182
Proteobacteria	Deltaproteobacteria	Desulfovibrionales	Desulfovibrionaceae	Desulfovibrio	24	TACGGAGGGTGCGAGCGTTAATCGGAATTACTGGGCGTAAAGCGCACGTAGGCTGTTTTATAAGTCAGAGGTGAAATCCCATGGCTCAACCGTGGAACTGCCTTTGATACTATTGAACTTGAGTTCGGGAGAGGGTGGCGGAATTCCAGGTGTAGGAGTGAAATCCGTAGATATCTGGAGGAACATCAGTGGCGAAGGCGGCCACCTGGACCGGTACTGACGCTGAGGTGCGAAAGCGTGGGGAGCAAACAGG	Proteobacteria_ASV032	0	0	0	0	0	0	0	0	0	0	0	0	0	0	0	0	0	0	0	0	0	0	0	0	0	0	0	0	0	0	0	0	0	0	0	0	8	0	141	0	0	0
Proteobacteria	NA	NA	NA	NA	25	TACGGAGGGAACAAGTGTTATTCGGATTAATGGGTGTAAAACGCGGGTAGATGGCTTAATTTGCTTATTATGAAATTTCTTTAATGAAAGTGTTAAAGGGTATAATAAGAACGGTTAGGCTTGAGTATTAATAAAACAACAGTATTTTAAGTGTAAAGTGAAAATTTCAAATATTTAAAAGACTAGCACTTGGCGAAAGCGGTGTTAAGTAATATACTGACATTGAGACGCTAAAGCTTAGTAGCAAATAGG	Proteobacteria_ASV028	0	0	0	0	0	0	0	0	0	0	0	0	0	0	0	0	0	0	0	0	0	0	0	0	11	0	0	0	0	0	0	0	0	0	0	0	0	6	0	0	0	0
Proteobacteria	NA	NA	NA	NA	26	TACGGAGGGAACAAGTGTTATTCGGATTAATGGGTGTAAAACGCGGGTAGATGGCTTAATTTGCTTGTTATAAAATTTCTTTAGCGAAAGCGTTAAAGGGTATAATAAGGACAGTTAGGCTTGAGTATTAATAAAACAACAGTATTTTAAGTGTAAAGTGAAAATTTCAAATATTTAAAAGACTAGCACTTGGCGGAAGCGGTGTTAAGTAATAAACTGACATTGAGACGCTAAAGCTTAGTAGCAAATAGG	Proteobacteria_ASV029	0	0	0	0	0	0	0	0	0	0	0	0	0	0	0	0	0	0	0	0	0	0	0	14	14	0	0	0	0	0	0	0	0	0	0	2	0	0	0	0	0	0
Proteobacteria	NA	NA	NA	NA	27	TACGAAGGGTGCTAGCGTTGTTCGGAATTATTGGGCGTAAAGGGTGTGTAGGTGGCTTTGTAAGTTAGTTGTGAAATCCCGGGGCTCAACCTCGGAATTGCAGTTAATACTATGAAGCTAGAATAAGATAAGAGATGGCAGAATTTCTAGTGTAGGGGTTAAATCCGCAGATATTAGAAGGAATACCGGTGGTGTAGACGGCTATCTTGGTCTTTATTGACACTAATAACACGAAAGAGTGGGGAGCAAACAGG	Proteobacteria_ASV026	0	0	0	0	0	0	0	0	0	0	0	0	0	0	0	0	0	0	0	0	0	0	0	0	0	0	0	0	4	0	0	0	0	0	0	0	20	67	0	0	0	0
Proteobacteria	NA	NA	NA	NA	28	TACGAAGGGTGCTAGCGTTGTTCGGAATTATTGGGCGTAAAGGGTGTGTAGGTGGTTTTGTAAGTTAATTGTGAAAGCCCAGGGCTCAACCTTGGAATTGCGGTTAATACTATGAAACTAGAGTATGATAAGCGATGGCAGAATTTCTAGTGTAGGGGTAAAATCCGCAGATATTAGAAGGAATACCGGTGGTGTAGACGGCTATCTTGGTCATTACTGACACTGAAACACGAAAGAGTGGGGAGCAAACAGG	Proteobacteria_ASV027	0	0	0	0	0	0	0	0	0	0	0	0	0	0	0	0	0	0	0	0	0	0	0	0	0	0	0	0	0	0	0	0	0	0	0	0	0	0	80	0	0	0
Elusimicrobia	Endomicrobia	Endomicrobiales	Endomicrobiaceae	Candidatus_Endomicrobium	29	TACGTAGGTGGCGAGCGTTACTCGGAATTACTAGGCGTAAAGCGTATGTAGGCGGTCGTATAAGTCTTTAGTGAAATCTCTCGACTCAATCGGGAAAGGTCTAAGGATACTGTTCGACTTGAGTGTGGGAGGGGGAGACGGAATTCCTGGTGTAGCGGTGAAATGCGTAGATATCAGGAGGAACACCGATGGCGAAAGCAGTCTCCTGGACCAATACTGACGTTAAAGTACGAAAGCTAGGGTAGCAAACAGG	Elusimicrobia_ASV021	0	0	0	0	0	0	0	0	0	0	0	0	0	0	0	0	0	0	3	0	0	0	0	0	0	0	0	0	0	0	0	0	0	0	0	0	0	0	0	0	0	0
Elusimicrobia	Endomicrobia	Endomicrobiales	Endomicrobiaceae	Candidatus_Endomicrobium	30	TACGTAGGTGGCGAGCGTTACTCGGAATTACTAGGCGTAAAGCGTATGTAGGCGGTTAGATAAGTCTTTAGTGAAATTTCTCGGCTCAACCGGGAAAGGTCTAAGGATACTGTTTGACTTGAGTGTGGGAGGGGGAGACGGAATTCCTGGTGTAGCGGTGAAATGTGTAGATATCAGGAGGAACACCGATGGCGAAAGCAGTCTCCTGGACCAATACTGACGCTAATGTACGAAAGCTAGGGTAGCAAACAGG	Elusimicrobia_ASV023	0	0	0	0	0	0	0	0	0	0	0	0	0	0	0	0	0	0	0	0	0	0	0	0	0	0	0	0	0	0	0	0	0	0	0	0	0	1961	0	4484	0	6991
Elusimicrobia	Endomicrobia	Endomicrobiales	Endomicrobiaceae	Candidatus_Endomicrobium	31	TACGTAGGTGGCGAGCGTTACTCGGAATTACTAGGCGTAAAGCGTATGTAGGCGGTTAGATAAGTCTTTAGTGAAATTTCTCGGCTCAACCGGGAAAGGTCTAAGGATACTGTTTGGCTTGAGTGTGGGAGGGGGAGACGGAATTCCTGGTGTAGCGGTGAAATGCGTAGATATCAGGAGGAACACCGAGGGCGAAAGCAGTCTCCTGGACCAATACTGACGCTAATGTACGAAAGCTAGGGTAGCAAACAGG	Elusimicrobia_ASV024	0	0	0	0	20	55	0	0	0	0	0	0	0	0	0	0	0	0	0	0	0	0	13991	744	2121	12023	15372	28227	0	26647	1486	0	56366	59813	61869	0	0	0	0	0	0	0
Elusimicrobia	Endomicrobia	Endomicrobiales	Endomicrobiaceae	Candidatus_Endomicrobium	32	TACGTAGGTGGCGAGCGTTACTCGGAATTACTAGGCGTAAAGCGTATGTAGGCGGTTAGATAAGTCTTTAGTGAAATTTCTCGGCTCAACCGGGAAAGGTCTAAGGATACTGTTTGACTTGAGTGTGGGAGGGGGAGACGGAATTCCTGGTGTAGCGGTGAAATGCGTAGATATCAGGAGGAACACCGATGGCGAAAGCAGTCTCCTGGACCAATACTGACGCTAATGTACGAAAGCTAGGGTAGCAAACAGG	Elusimicrobia_ASV022	0	0	0	0	0	0	0	0	0	0	0	0	0	0	0	0	0	0	0	0	0	0	0	0	0	0	0	0	0	33	0	0	0	0	0	0	1741	0	6388	0	0	0
Elusimicrobia	Endomicrobia	Endomicrobiales	Endomicrobiaceae	Candidatus_Endomicrobium	33	TACGTAGGTGGCGAGCATTACTCGGAATTACTAGGCGTAAAGCGTATGTAGGCTGTTAAATAAGTCTTTAGTGAAATTTCCCGGCTCAACCGGGAAAGGCCTAAGGATACTGTTTGGCTTGAGTGTGGGAGGGGGAAACGGAATTCCTGGTGTAGCGGTGAAATGCGTAGATATCAGGAGGAACACCGATGGCGAAAGCAGTTTCCTGGACCAATACTGACGCTGATGTACGAAAGCTAGGGTAGCAAACAGG	Elusimicrobia_ASV018	0	0	0	17	0	237	19	66	55	0	58	0	0	0	0	18	14	44	38	0	31	0	0	0	0	0	0	0	0	0	12	0	0	0	0	0	0	0	0	0	0	0
Elusimicrobia	Endomicrobia	Endomicrobiales	Endomicrobiaceae	Candidatus_Endomicrobium	34	TACGTAGGTGGCGAGCGTTACTCGGAATTACTAGGCGTAAAGCGTATGCAGGCGGTCGTATAAGTCTTTAGTAAAATTTTCCGGCTCAACCGGGAAAAGCCTAAGGATACTGTTCGGCTTGAGTGTGGGAGAGGGAGACGGAATTCCTGGTGTAGCGGTGAAATGCGTAGATATCAGGAGGAACACCGATGGCGAAAGCAGTCTCCTGGACCAATACTGACGCTGATATACGAAAGCTAGGGTAGCAAACAGG	Elusimicrobia_ASV019	0	0	791	0	0	0	4311	6635	4548	0	0	2936	8588	0	0	4144	7114	11143	4738	0	129	2068	0	0	0	103	378	132	123	109	108	380	46	0	17	0	0	0	0	0	29	18
Elusimicrobia	Endomicrobia	Endomicrobiales	Endomicrobiaceae	Candidatus_Endomicrobium	35	TACGTAGGTGGCGAGCGTTACTCGGAATTACTAGGCGTAAAGCGTATGCAGGCGGTCGTATAAGTCTTTAGTAAAATTTTCCGGCTCAACCGGGAAAAGCCTGAGGATACTGTTCGGCTTGAGTGTGGGAGAGGGAGACGGAATTCCTGGTGTAGCGGTGAAATGCGTAGATATCAGGAGGAACACCGATGGCGAAAGCAGTCTCCTGGACCAATACTGACGCTGATATACGAAAGCTAGGGTAGCAAACAGG	Elusimicrobia_ASV020	544	1033	0	3529	5836	6589	0	0	0	2419	14097	0	0	7071	34656	0	0	0	0	14843	17102	0	0	0	0	0	0	0	0	0	0	0	0	0	0	0	0	0	0	0	0	0
Synergistetes	Synergistia	Synergistales	Synergistaceae	NA	36	TACGTAGGGGGCGAGCGTTGTCCGGAATTACTGGGCGTAAAGGGCATGTAGGCTGTGCTGTAAGTCAGCTGTTAAAAGATGCGGCTTAACCGTGTTTCGCAGTTGAAACTACAGCGCTGGAGTACCGGAGAGGCAAGTGGAATTCCCAGTGTAGCGGTGAAATGCGTAGATATTGGGAAGAACATCGGTGGCGAAGGCGACTTGCTGGTCGGTAACTGACGCTAATATGCGAAAGCTAGGGGAGCAAACGGG	Synergistetes_ASV099	0	0	0	0	0	0	0	0	0	0	0	0	0	0	0	0	0	0	0	0	0	0	0	0	0	0	0	0	0	0	0	20	0	0	0	0	0	0	0	0	0	0
Spirochaetes	Spirochaetia	Spirochaetales	Spirochaetaceae	Treponema_2	37	CACGTAAGTTGCGAGCGTTGTTCGGAATTATTGGGCGTAAAGGGCATGTAGGCGGTATGGCAAGCCTGACGTGAAATCTCCGGGCTCAACCCGGAGGGTGCGTTGGGAACTGCCATACTTGAGTTGCTGAGGGGAAGCCGGAATTCCAGGTGTAGGGGTGAAATCTGTAGATATCTGGAAGAACACCAATGGCGAAGGCAGGCTTCTGGCAGACGACTGACGCTGAGGTGCGAAGGTGCGGGGAGCGAACAGG	Spirochaetes_ASV092	0	0	0	0	0	64	0	0	0	0	0	0	8	0	0	7	0	0	0	0	0	0	0	0	0	0	0	0	22	0	0	0	0	0	0	3756	2008	2483	1604	34643	1134	6970
Spirochaetes	Spirochaetia	Spirochaetales	Spirochaetaceae	Treponema_2	38	CACGTAAGTTGCGAGCGTTGTTCGGAATTATTGGGCGTAAAGGGCATGTAGGCGGCGCGCTAAGCTCGGTGTGAAATCCTCAGGCTTAACTTGAGGACTGCATCGAGAACTGGCGGGCTTGAGTTACTGAAAGGGAATCGGAATTCCTAGTGTAGGGGTGAAATCTGTAGATATTAGGAAGAACACCAATGGCGAAGGCAGGTTTCCGGCAGATAACTGACGCTGAGGTGCGAAGGTGCGGGGAGCGAACAGG	Spirochaetes_ASV091	0	0	0	0	0	0	0	0	0	0	0	0	0	0	0	0	0	0	0	0	0	0	0	0	0	0	0	0	0	0	0	0	0	0	0	60	0	42	44	0	0	46
Spirochaetes	Spirochaetia	Spirochaetales	Spirochaetaceae	Treponema_2	39	CACGTAAGTTGCGAGCGTTGTTCGGAATTATTGGGCGTAAAGGGCATGTAGGCGGTTAATTAAGCTTGATGTGAAATGTAGAGGCTTAACCTTTGAGCTGCATTGAGAACTGATTGACTAGAGTTACTGAGAGGGAACCGGAATTCCTAGTGTAGGGGTGAAATCTGTAGATATTAGGAAGAACACCAATGGCGAAGGCAGGTTTCTGGCAGATGACTGACGCTGATGTGCGAAGGTGCGGGGAGCGAACAGG	Spirochaetes_ASV095	22	8	32	2090	269	1553	155	8561	8868	2221	16103	241	2093	625	1464	0	0	0	0	0	0	0	0	0	0	0	59	0	0	0	0	0	0	0	0	0	0	0	0	0	0	0
Spirochaetes	Spirochaetia	Spirochaetales	Spirochaetaceae	Treponema_2	40	CACGTAAGTTGCGAGCGTTGTTCGGAATTATTGGGCGTAAAGGGCATGTAGGCGGTCAAGCAAGCTTGATGTGAAATCCATGGGCTCAACCCGTGAACTGCATTGAGAACTATTTGACTTGAATTACCGAGGGGAAGCCGGAATTCCAGGTGTAGGGGTGAAATCTGTAGATATCTGGAAGAACACCAATGGCGAAGGCAGGCTTCTATTGGATAATTGACGCTGAGGTGCGAAGGTGCGGGGAGCGAACAGG	Spirochaetes_ASV093	101	22	450	1207	0	1617	81	0	195	0	0	66	23	187	767	0	0	0	0	0	0	0	0	0	0	0	0	0	0	0	0	0	0	0	0	0	0	0	0	0	0	0
Spirochaetes	Spirochaetia	Spirochaetales	Spirochaetaceae	Treponema_2	41	CACGTAAGTTGCGAGCGTTGTTCGGAATTATTGGGCGTAAAGGGCATGTAGGCGGTCATGCAAGCTTGATGTGAAATCCATGGGCTCAACCCGTGAACTGCATTGAGAACTATATGACTTGAGTTACCGAGGGGAAGCCGGAATTCCAGGTGTAGGGGTGAAATCTGTAGATATCTGGAAGAACACCGATGGCGAAGGCAGGCTTCTATTGGATAACTGACGCTGAGGTGCGAAGGTGCGGGGAGCAAACAGG	Spirochaetes_ASV094	0	0	0	0	0	0	0	0	0	0	0	0	0	0	0	0	0	0	0	0	0	0	0	0	0	0	0	0	0	0	0	0	0	0	0	159	26	19	151	0	546	119
Spirochaetes	Spirochaetia	Spirochaetales	Spirochaetaceae	Treponema_2	42	CACGTAAGTTGCGAGCGTTGTTCGGAATTATTGGGCGTAAAGGGTATGTAGGCGGTCATGCAAGCTTGATGTGAAATCCATGGGCTCAACCCGTGAACTGCATTGAGAACTATGTGACTTGAGTTACCGAGGGGAAACCGGAATTCCAGGTGTAGGGGTGAAATCTGTAGATATCTGGAAGAACACCGATGGCGAAGGCAGGTTTCTATTGGATGACTGACGCTGAGGTACGAAGGTGCGGGGAGCAAACAGG	Spirochaetes_ASV098	0	0	0	0	0	124	0	0	0	0	0	0	0	12	0	42	0	0	0	0	0	0	0	0	0	0	0	0	0	0	0	0	0	0	0	1028	901	944	1694	5386	328	740
Spirochaetes	Spirochaetia	Spirochaetales	Spirochaetaceae	Treponema_2	43	CACGTAAGTTGCGAGCGTTGTTCGGAATTATTGGGCGTAAAGGGTATGTAGGCGGTCATGCAAGCTTGATGTGAAATCCATGGGCTCAACCCGTGAACTGCATTGAGAACTATGTGACTTGAGTTACCGAGGGGAAACCGGAATTCCAGGTGTAGGGGTGAAATCTGTAGATATCTGGAAGAACACCGATGGCGAAGGCAGGTTTCCATTGGATGACTGACGCTGAGGTACGAAGGTGCGGGGAGCAAACAGG	Spirochaetes_ASV096	0	0	0	0	0	0	0	0	0	0	0	0	0	0	0	0	0	0	0	0	0	0	0	0	0	0	0	0	0	0	0	0	0	0	0	266	369	370	0	3443	0	76
Spirochaetes	Spirochaetia	Spirochaetales	Spirochaetaceae	Treponema_2	44	CACGTAAGTTGCGAGCGTTGTTCGGAATTATTGGGCGTAAAGGGTATGTAGGCGGTCATGCAAGCTTGATGTGAAATCCATGGGCTCAACCCGTGAACTGCATTGAGAACTATGTGACTTGAGTTACCGAGGGGAAACCGGAATTCCAGGTGTAGGGGTGAAATCTGTAGATATCTGGAAGAACACCGATGGCGAAGGCAGGTTTCTATTGGATAACTGACGCTGAGGTACGAAGGTGCGGGGAGCAAACAGG	Spirochaetes_ASV097	0	0	0	0	21	0	0	0	0	0	0	0	32	0	0	0	0	0	72	7	0	0	0	43	0	0	0	0	0	0	0	129	0	0	163	2179	1684	2145	1932	3923	3629	390
Spirochaetes	Spirochaetia	Spirochaetales	Spirochaetaceae	NA	45	CACGTAAGGGGCAAGCGTTGTTCGGAATTATTGGGCGTAAAGGGCGCGTAGGCGGTTTAATAAGCCTGATGTGAAATCCCGCAGCTTAACTGCGGAACTGCATTGGGAACTGTTTTACTTGAGTCGTGGAGGGGAAATTGGAATTCCTAGTGTAGGGGTGAAATCTGCAGATATTAGGAAGAACACCAATGGCGAAGGCAAATTTCCAGCCACTGACTGACGCTGAGGCGCGAAAGTGCGGGGAGCAAACAGG	Spirochaetes_ASV041	0	0	0	0	0	0	0	0	0	0	0	0	0	0	37	0	0	0	0	0	0	0	66	15	11	0	0	0	43	0	0	0	23	0	48	0	0	0	0	0	0	0
Spirochaetes	Spirochaetia	Spirochaetales	Spirochaetaceae	Treponema	46	CACGTAAGGGGCAAGCGTTGTTCGGAATTATTGGGCGTAAAGGGCGCGTAGGCGGTTTTGTAAGCCTGATGTGAAATCCCACAGCTTAACTGTGGGTCTGCATTGGGAACTGCATTACTAGAGTCATGGAGGGGAAATTGGAATTCCTAGTGTACCGGTGAAATGGGTAGATATTAGGAAGAACACCAATGGCGAAGGCAAATTTCTAGCCAATGACTGACGCTGAGGCGCGAAAGTGCGGGGAGCAAACAGG	Spirochaetes_ASV042	0	0	0	0	0	0	0	74	77	0	188	41	1071	0	0	0	0	0	0	0	0	0	0	0	0	0	0	0	0	0	0	0	0	0	0	0	0	0	0	0	0	0
Spirochaetes	Spirochaetia	Spirochaetales	Spirochaetaceae	Treponema	47	CACGTAAGGGGCGAGCGTTGTTCGGAATTATTGGGCGTAAAGGGCGCGTAGGCGGTTTTGTAAGCCTGATGTGAAATCCCACAGCTTAACTGTGGGTCTGCATTGGGAACTGCATTACTAGAGTTATGGAGGGGAAGTTGGAATTCCTAGTGTAGGGGTGAAATCTATAGATATTAGGAAGAACACCAATGGCGAAGGCAAACTTCTAGCCAATAACTGACGCTGAGGCGCGAAAGTGCGGGGAGCAAACAGG	Spirochaetes_ASV064	118	99	9	2047	0	8146	303	4105	1267	330	2982	238	201	299	1242	0	0	0	0	0	0	0	0	0	0	0	0	0	0	0	0	0	0	0	0	0	0	5	0	0	0	0
Spirochaetes	Spirochaetia	Spirochaetales	Spirochaetaceae	Treponema	48	CACGTAAGGGGCGAGCGTTGTTCGGAATTATTGGGCGTAAAGGGCGCGTAGGCGGCCTGGCAAGTCTGGAGTGAAAGCCCGCGGCTCAACCGCGGGACTGCTTTGGAAACTACCTGGCTGGAGTCATAGAGGGGGAGTTGGAATTCCTTGTGTAGGGGTGAAATCTATAGATATAAGGAAGAACACCAATGGCGAAGGCAAACTTCTAGCTAATGACTGACGCTGAGGCGCGAAAGTGCGGGGAGCAAACAGG	Spirochaetes_ASV044	0	0	0	0	0	0	0	44	318	0	1732	383	354	65	408	0	0	0	70	0	0	0	0	0	0	0	0	0	0	0	3	0	0	0	0	0	0	0	0	0	0	0
Spirochaetes	Spirochaetia	Spirochaetales	Spirochaetaceae	Treponema	49	CACGTAAGGGGCGAGCGTTGTTCGGAATTATTGGGCGTAAAGGGCGCGTAGGCGGCCAAGTAAGTCTGGGGTGAAAGCCCGCGGCTCAACCGCGGGACTGCCTTGGAAACTACTAGGCTAGAGTCATGGAGGGGGAGTTGGAATTCCTAGTGTAGGGGTGAAATCTATAGATATTAGGAAGAACACCGGTGGCGAAGGCGAACTTCTAGCCAATGACTGACGCTGAGGCGCGAAAGTGCGGGGAGCAAACAGG	Spirochaetes_ASV043	0	0	0	0	0	0	0	195	148	103	1242	11	0	33	39	0	0	0	0	0	0	0	0	0	0	0	0	0	27	0	0	0	0	0	0	0	0	0	0	0	444	0
Spirochaetes	Spirochaetia	Spirochaetales	Spirochaetaceae	Treponema	50	CACGTAAGGGGCGAGCGTTGTTCGGAATTATTGGGCGTAAAGGGCGCGTAGGCGGTTACGCAAGTCCGATGTGAAATACCGGTGCTCAACACCGGGGCTGCATTGGAAACTGCGGAACTGGAGTCATGGAGGGGGAGTTGGAATTCCTAGTGTAGGGGTGAAATCTATAGATATTAGGAAGAACACCGGTGGCGAAGGCGAACTTCTAGCCAGTGACTGACGCTGAGGCGCGAAAGTGCGGGGAGCAAACAGG	Spirochaetes_ASV045	0	0	0	0	0	0	0	0	0	0	0	0	0	72	0	0	0	0	0	0	0	0	79	0	19	1080	3806	182	438	363	0	0	0	0	0	0	0	0	0	0	0	0
Spirochaetes	Spirochaetia	Spirochaetales	Spirochaetaceae	Treponema	51	CACGTAAGGGGCGAGCGTTGTTCGGAATTATTGGGCGTAAAGGGCGCGTAGGCGGTTATGCAAGTCTGATGTGAAATACCGGGGCTCAACTCCGGGGCTGCATTGGAAACTGCGAAACTAGAGTCATGGAGGGGGAGTTGGAATTCCTAGTGTAGGGGTGAAATCTATAGATATTAGGAAGAACACCGGTGGCGAAGGCGAACTTCTAGCCAATGACTGACGCTGAGGCGCGAAAGTGCGGGGAGCAAACAGG	Spirochaetes_ASV050	0	0	0	0	0	0	0	0	0	0	0	0	0	0	0	0	0	0	0	0	0	0	0	0	0	0	0	0	0	0	0	0	0	0	0	0	0	0	0	0	426	0
Spirochaetes	Spirochaetia	Spirochaetales	Spirochaetaceae	Treponema	52	CACGTAAGGGGCGAGCGTTGTTCGGAATTATTGGGCGTAAAGGGCGCGTAGGCGGTTAGGTAAGTCTGACGTGAAATACCGGGGCTCAACCCCGGGGCTGCGTTGGAAACTGCAGAACTAGAGTCATGGAGGGGGAGTTGGAATTCCTAGTGTAGGGGTGAAATCTATAGATATTAGGAAGAACATCGGTGGCGAAGGCGAACTTCTAGCCAATGACTGACGCTGAGGCGCGAAAGTGCGGGGAGCAAACAGG	Spirochaetes_ASV048	0	0	0	852	49	371	223	141	0	1379	1883	272	431	2277	12236	0	0	0	0	0	0	0	0	0	0	0	0	0	0	102	0	0	0	0	0	0	0	0	0	0	0	0
Spirochaetes	Spirochaetia	Spirochaetales	Spirochaetaceae	Treponema	53	CACGTAAGGGGCGAGCGTTGTTCGGAATTATTGGGCGTAAAGGGCGCGTAGGCGGTTAGGTAAGTCTGACGTGAAATACCGGTGCTCAACACCGGGGCTGCGTTGGATACTGCCAAACTAGAGTCATGGAGGGGGAGTTGGAATTCCTAGTGTAGGGGTGAAATCTATAGATATTAGGAAGAACACCGGTGGCGAAGGCGAACTTCTAGCCAATGACTGACGCTGAGGCGCGAAAGTGCGGGGAGCAAACAGG	Spirochaetes_ASV049	395	354	36	128	0	233	0	281	286	303	1759	19	1468	548	3337	0	0	0	0	5179	21159	0	0	0	0	0	0	0	0	0	0	0	632	1872	1071	0	0	0	0	0	0	0
Spirochaetes	Spirochaetia	Spirochaetales	Spirochaetaceae	Treponema	54	CACGTAAGGGGCGAGCGTTGTTCGGAATTATTGGGCGTAAAGGGCGCGTAGGCGGTTATGTAAGTCTGGCGTGAAAGGCGGGAGCTTAACTCCCGGACTGCGTTGGAAACTGTATAACTAGAGTCATGGAGGGGGAGTTGGAATTCCTGGTGTAGGGGTGAAATCTGTAGATATCAGGAAGAACACCGGTGGCGAAGGCGAACTTCCAGCCAATGACTGACGCTGAGGCGCGAAAGTGCGGGGAGCAAACAGG	Spirochaetes_ASV052	0	0	0	0	0	0	0	0	0	0	0	0	0	0	0	0	0	0	0	0	0	0	0	0	0	0	0	0	0	0	0	0	0	0	0	6	108	59	135	231	0	27
Spirochaetes	Spirochaetia	Spirochaetales	Spirochaetaceae	Treponema	55	CACGTAAGGGGCGAGCGTTGTTCGGAATTATTGGGCGTAAAGGGCGCGTAGGCGGTTACGCAAGTCCGGCGTGAAAGGCAGGAGCTCAACTCCTGGACTGCGCTGGAAACTGTGCAACTAGAGTCATGGAGGGGGAGTTGGAATTCCTGGTGTAGGGGTGAAATCTGTAGATATCAGGAAGAACACCGGTGGCGAAGGCGAACTTCCAGCCGATGACTGACGCTGAGGCGCGAAAGTGCGGGGAGCAAACAGG	Spirochaetes_ASV046	0	0	0	0	0	0	0	0	0	0	0	0	0	0	0	0	0	0	0	0	0	0	0	0	0	0	0	0	0	0	0	0	0	0	0	74	218	8	48	315	0	60
Spirochaetes	Spirochaetia	Spirochaetales	Spirochaetaceae	Treponema	56	CACGTAAGGGGCGAGCGTTGTTCGGAATTATTGGGCGTAAAGGGCGCGTAGGCGGTTACGCAAGTCCGGCGTGAAAGGCAGGAGCTCAACTCCTGGACTGCGCTGGAAACTGTGTAACTGGAGTCCCGGAGGGGTAGTTGGAATTCCTGGTGTAGGGGTGAAATCTGTAGATATCAGGAAGAACACCGGTGGCGAAGGCGAACTACCAGCCGGTGACTGACGCTGAGGCGCGAAAGTGCGGGGAGCAAACAGG	Spirochaetes_ASV047	0	0	0	0	0	0	0	0	0	0	162	0	0	0	0	0	0	0	0	0	0	0	0	0	0	0	0	0	0	0	0	0	0	0	0	9	141	9	6	0	0	0
Spirochaetes	Spirochaetia	Spirochaetales	Spirochaetaceae	Treponema	57	CACGTAAGGGGCGAGCGTTGTTCGGAATTATTGGGCGTAAAGGGTGCGTAGGCGGTTATGTAAGCCTGGCGTGAAAGGCGGGAGCTTAACTCCCGGACTGCGTTGGGAACTGTATAACTAGAGTCATGGAGGGGTGGTTGGAATTCCTGGTGTAGGGGTGAAATCTGTAGATATCAGGAAGAACACCGGTGGCGAAGGCGAACTACTAGCCAATGACTGACGCTGAGGCACGAAAGTGCGGGGAGCAAACAGG	Spirochaetes_ASV080	0	0	0	0	0	0	0	0	0	0	0	0	0	0	0	0	0	0	0	0	0	0	0	0	0	0	0	0	0	0	0	0	0	0	0	0	30	25	70	0	0	0
Spirochaetes	Spirochaetia	Spirochaetales	Spirochaetaceae	Treponema	58	CACGTAAGGGGCGAGCGTTGTTCGGAATTATTGGGCGTAAAGGGTGCGTAGGCGGTTATGTAAGCCTGGCGTGAAAGGCGGGAGCTTAACTCCCGGACTGCGTTGGGAACTGTATAACTAGAGTCATGGAGGGGCAGCTGGAATTCCGCGTGTAGGGGTGAAATCTGTAGATATGCGGAAGAACACCGGTGGCGAAGGCGAGCTGCTAGCCAATGACTGACGCTGAGGCACGAAAGTGCGGGGAGCAAACAGG	Spirochaetes_ASV078	0	0	0	0	0	0	0	0	0	0	0	0	0	0	0	0	0	0	0	0	0	0	0	0	0	0	0	0	0	0	0	0	0	0	0	161	43	178	230	179	0	0
Spirochaetes	Spirochaetia	Spirochaetales	Spirochaetaceae	Treponema	59	CACGTAAGGGGCGAGCGTTGTTCGGAATTATTGGGCGTAAAGGGTGCGTAGGCGGTTATGTAAGCCTGGCGTGAAAGGCGGGAGCTTAACTCCCGGACTGCGCTGGGAACTGTATAACTGGAGTCATGGAGGGGCAGCTGGAATTCCGCGTGTAGGGGTGAAATCTGTAGATATGCGGAAGAACACCGGTGGCGAAGGCGAGCTGCTAGCCAATGACTGACGCTGAGGCACGAAAGTGCGGGGAGCAAACAGG	Spirochaetes_ASV071	0	0	0	0	0	0	0	0	0	0	0	0	0	0	0	0	0	0	0	0	0	0	0	0	0	0	0	0	0	0	0	0	0	0	0	193	38	19	66	0	0	84
Spirochaetes	Spirochaetia	Spirochaetales	Spirochaetaceae	Treponema	60	CACGTAAGGGGCGAGCGTTGTTCGGAATTATTGGGCGTAAAGGGTGCGTAGGCGGTTATGTAAGCCTGGCGTGAAAGGCGGGAGCTTAACTCCCGGACTGCGCTGGGAACTGTGTAACTAGAGTCATGGAGGGGCAGCTGGAATTCCGCGTGTAGGGGTGAAATCTGTAGATATGCGGAAGAACACCGGTGGCGAAGGCGAGCTGCTAGCCAATGACTGACGCTGAGGCACGAAAGTGCGGGGAGCAAACAGG	Spirochaetes_ASV074	0	0	0	0	0	0	0	0	0	0	0	0	0	0	0	0	0	0	0	0	0	0	0	0	0	0	0	0	0	0	0	0	0	0	0	0	68	0	45	2799	0	0
Spirochaetes	Spirochaetia	Spirochaetales	Spirochaetaceae	Treponema	61	CACGTAAGGGGCGAGCGTTGTTCGGAATTATTGGGCGTAAAGGGTGCGTAGGCGGTTATGTAAGCCTGGCGTGAAAGGCGGGAGCTTAACTCCCGGACTGCGCTGGGAACTGTATAACTAGAGTCATGGAGGGGCAGCTGGAATTCCGCGTGTAGGGGTGAAATCTGTAGATATGCGGAAGAACACCGGTGGCGAAGGCGAGCTGCTAGCCAATGACTGACGCTGAGGCACGAAAGTGCGGGGAGCAAACAGG	Spirochaetes_ASV069	0	0	0	0	0	0	0	0	0	0	0	0	0	0	0	0	0	0	0	0	0	0	0	0	0	0	0	0	0	0	0	0	0	0	0	86	128	0	478	2099	0	158
Spirochaetes	Spirochaetia	Spirochaetales	Spirochaetaceae	Treponema	62	CACGTAAGGGGCGAGCGTTGTTCGGAATTATTGGGCGTAAAGGGTGCGTAGGCGGTTATGTAAGCCTGGCGTGAAAGGCGGGAGCTTAACTCCCGGACTGCGTTGGGAACTGTGTAACTAGAGTCATGGAGGGGCAGCTGGAATTCCTGGTGTAGGGGTGAAATCTGTAGATATCAGGAAGAACACCGGTGGCGAAGGCGAGCTGCTAGCCAATGACTGACGCTGAGGCACGAAAGTGCGGGGAGCAAACAGG	Spirochaetes_ASV081	0	0	0	0	0	0	0	0	0	0	0	0	0	0	0	0	0	0	0	0	0	0	0	0	0	0	0	0	25	0	0	0	0	0	48	192	74	28	365	222	0	29
Spirochaetes	Spirochaetia	Spirochaetales	Spirochaetaceae	Treponema	63	CACGTAAGGGGCGAGCGTTGTTCGGAATTATTGGGCGTAAAGGGTGCGTAGGCGGTTATGTAAGCCTGGCGTGAAAGGCGGGAGCTTAACTCCCGGACTGCGTTGGGAACTGTATAACTAGAGTCATGGAGGGGCAGCTGGAATTCCTGGTGTAGGGGTGAAATCTGTAGATATCAGGAAGAACACCGGTGGCGAAGGCGAGCTGCTAGCCAATGACTGACGCTGAGGCACGAAAGTGCGGGGAGCAAACAGG	Spirochaetes_ASV079	0	0	0	0	0	0	0	0	0	0	0	0	0	0	0	0	0	0	0	0	0	0	0	0	0	0	0	0	0	0	0	0	0	0	0	0	53	0	0	0	0	46
Spirochaetes	Spirochaetia	Spirochaetales	Spirochaetaceae	Treponema	64	CACGTAAGGGGCGAGCGTTGTTCGGAATTATTGGGCGTAAAGGGTGCGTAGGCGGTTGCGCAAGCCTGGCGTGAAAGGCGGGAGCTTAACTCCCGGACTGCGCTGGGAACTGCGCGACTGGAGTCATGGAGGGGCAGCTGGAATTCCTGGTGTAGGGGTGAAATCTGTAGATATCAGGAAGAACACCGGTGGCGAAGGCGAGCTGCTAGCCAATGACTGACGCTGAGGCACGAAAGTGCGGGGAGCAAACAGG	Spirochaetes_ASV090	0	0	0	0	0	0	0	0	0	0	0	0	0	0	0	0	0	0	0	0	0	0	0	0	0	0	0	0	0	0	0	0	0	0	0	0	0	0	0	0	0	0
Spirochaetes	Spirochaetia	Spirochaetales	Spirochaetaceae	Treponema	65	CACGTAAGGGGCGAGCGTTGTTCGGAATTATTGGGCGTAAAGGGTGCGTAGGCGGTTATGTAAGCCTGGCGTGAAAGGCGGGAGCTTAACTCCCGGACTGCGCTGGGAACTGTGTAACTTGAGTCATGGAGGGGCAGCTGGAATTCCTGGTGTAGGGGTGAAATCTGTAGATATCAGGAAGAACACCGGTGGCGAAGGCGAGCTGCTAGCCAATGACTGACGCTGAGGCACGAAAGTGCGGGGAGCAAACAGG	Spirochaetes_ASV076	0	0	0	0	0	0	0	0	0	0	0	0	0	0	0	0	0	0	0	0	0	0	0	0	0	0	0	0	0	0	0	0	0	0	0	18	23	92	43	0	0	0
Spirochaetes	Spirochaetia	Spirochaetales	Spirochaetaceae	Treponema	66	CACGTAAGGGGCGAGCGTTGTTCGGAATTATTGGGCGTAAAGGGTGCGTAGGCGGTTATGTAAGCCTGGCGTGAAAGGCGGGAGCTTAACTCCCGGACTGCGCTGGGAACTGTGTGACTAGAGTCATGGAGGGGCAGCTGGAATTCCTGGTGTAGGGGTGAAATCTGTAGATATCAGGAAGAACACCGGTGGCGAAGGCGAGCTGCTAGCCAATGACTGACGCTGAGGCACGAAAGTGCGGGGAGCAAACAGG	Spirochaetes_ASV077	0	0	0	0	0	0	0	0	0	0	0	0	0	0	0	0	0	0	0	0	0	0	0	0	0	0	0	0	0	0	0	0	0	0	0	0	0	0	141	0	0	30
Spirochaetes	Spirochaetia	Spirochaetales	Spirochaetaceae	Treponema	67	CACGTAAGGGGCGAGCGTTGTTCGGAATTATTGGGCGTAAAGGGTGCGTAGGCGGTTATGTAAGCCTGGCGTGAAAGGCGGGAGCTTAACTCCCGGACTGCGCTGGGAACTGTGTAACTAGAGTCATGGAGGGGCAGCTGGAATTCCTGGTGTAGGGGTGAAATCTGTAGATATCAGGAAGAACACCGGTGGCGAAGGCGAGCTGCTAGCCAATGACTGACGCTGAGGCACGAAAGTGCGGGGAGCAAACAGG	Spirochaetes_ASV075	0	0	0	0	0	0	0	0	0	0	0	0	0	0	0	0	0	0	0	0	0	0	0	0	0	0	0	0	0	0	0	0	0	0	0	0	35	0	245	0	0	42
Spirochaetes	Spirochaetia	Spirochaetales	Spirochaetaceae	Treponema	68	CACGTAAGGGGCGAGCGTTGTTCGGAATTATTGGGCGTAAAGGGTGCGTAGGCGGTTATGTAAGCCTGGCGTGAAAGGCGGGAGCTTAACTCCCGGACTGCGCTGGGAACTGTATAACTGGAGTCATGGAGGGGCAGCTGGAATTCCTGGTGTAGGGGTGAAATCTGTAGATATCAGGAAGAACACCGGTGGCGAAGGCGAGCTGCTAGCCAATGACTGACGCTGAGGCACGAAAGTGCGGGGAGCAAACAGG	Spirochaetes_ASV072	0	0	0	0	0	0	0	0	0	0	0	0	0	0	0	0	0	0	0	0	0	0	0	0	0	0	0	0	0	0	0	0	0	0	0	84	107	47	131	1882	0	115
Spirochaetes	Spirochaetia	Spirochaetales	Spirochaetaceae	Treponema	69	CACGTAAGGGGCGAGCGTTGTTCGGAATTATTGGGCGTAAAGGGTGCGTAGGCGGTTATGTAAGCCTGGCGTGAAAGGCGGGAGCTTAACTCCCGGACTGCGCTGGGAACTGTATAACTAGAGTCATGGAGGGGCAGCTGGAATTCCTGGTGTAGGGGTGAAATCTGTAGATATCAGGAAGAACACCGGTGGCGAAGGCGAGCTGCTAGCCAATGACTGACGCTGAGGCACGAAAGTGCGGGGAGCAAACAGG	Spirochaetes_ASV070	0	0	0	0	0	0	0	0	0	0	0	0	0	0	0	0	0	0	0	0	0	0	0	0	0	0	0	0	0	0	0	0	0	133	0	475	48	143	99	480	0	168
Spirochaetes	Spirochaetia	Spirochaetales	Spirochaetaceae	Treponema	70	CACGTAAGGGGCGAGCGTTGTTCGGAATTATTGGGCGTAAAGGGTGCGTAGGCGGTTATGTAAGCCTGGCGTGAAAGGCGGGAGCTTAACTCCCGGACTGCGCTGGGAACTGTATGACTTGAGTCATGGAGGGGCAGCTGGAATTCCTGGTGTAGGGGTGAAATCTGTAGATATCAGGAAGAACACCGGTGGCGAAGGCGAGCTGCTAGCCAATGACTGACGCTGAGGCACGAAAGTGCGGGGAGCAAACAGG	Spirochaetes_ASV073	0	0	0	0	0	0	0	0	0	0	0	0	0	0	0	0	0	0	0	0	0	0	0	0	0	0	0	0	0	0	0	0	0	0	0	0	0	0	42	84	0	29
Spirochaetes	Spirochaetia	Spirochaetales	Spirochaetaceae	Treponema	71	CACGTAAGGGGCGAGCGTTGTTCGGAATTATTGGGCGTAAAGGGTGCGTAGGCGGTTATGTAAGCCTGGCGTGAAAGGCGGGAGCTTAACTCCCGGACTGCGCTGGGAACTGGATAACTTGAGTCATGGAGGGGCAGCTGGAATTCCTGGTGTAGGGGTGAAATCTGTAGATATCAGGAAGAACACCGGTGGCGAAGGCGAGCTGCTAGCCAATGACTGACGCTGAGGCACGAAAGTGCGGGGAGCAAACAGG	Spirochaetes_ASV068	0	0	0	0	0	0	0	0	0	0	0	0	0	0	0	0	0	0	0	0	0	0	0	0	0	0	0	0	0	0	0	0	0	0	0	69	0	157	22	538	0	87
Spirochaetes	Spirochaetia	Spirochaetales	Spirochaetaceae	Treponema	72	CACGTAAGGGGCGAGCGTTGTTCGGAATTATTGGGCGTAAAGGGTGCGTAGGCGGTTATGTAAGCCTGGCGTGAAATCCTCTGGCTTAACCAGGGAACTGCGCTGGGAACTGTATGACTAGAGTCATGGAGGGGTAGTTGGAATTCCGCGTGTAGGGGTGAAATCTGTAGATATGCGGAAGAACACCGGTGGCGAAGGCGAACTACTAGCCAATGACTGACGCTGAGGCACGAAAGTGCGGGGAGCAAACAGG	Spirochaetes_ASV082	0	0	0	0	0	0	0	0	0	0	0	0	0	0	0	0	0	0	0	0	0	0	0	0	0	0	0	0	0	0	0	0	0	0	0	891	330	374	310	2127	0	334
Spirochaetes	Spirochaetia	Spirochaetales	Spirochaetaceae	Treponema	73	CACGTAAGGGGCGAGCGTTGTTCGGAATTATTGGGCGTAAAGGGTGCGTAGGCGGATATGTAAGCCTGGCGTGAAATCCTCCGGCTTAACCGGAGAACTGCGTTGGGAACTGCATAACTTGAGTCATGGAGGGGTAGTTGGAATTCCGCGTGTAGGGGTGAAATCTGTAGATATGCGGAAGAACACCGGTGGCGAAGGCGAACTACTAGCCAATGACTGACGCTGAGGCACGAAAGTGCGGGGAGCAAACAGG	Spirochaetes_ASV066	0	0	0	0	0	0	0	0	0	0	0	0	0	0	0	0	0	0	0	0	0	0	0	0	0	0	0	0	0	0	0	0	0	0	0	129	42	127	416	0	0	0
Spirochaetes	Spirochaetia	Spirochaetales	Spirochaetaceae	Treponema	74	CACGTAAGGGGCGAGCGTTGTTCGGAATTATTGGGCGTAAAGGGTGCGTAGGCGGATATGTAAGCCTGGCGTGAAATCCTCCGGCTTAACCGGAGAACTGCGTTGGGAACTGCGTAACTTGAGTCATGGAGGGGTAGTTGGAATTCCGCGTGTAGGGGTGAAATCTGTAGATATGCGGAAGAACACCGGTGGCGAAGGCGAACTACTAGCCAATGACTGACGCTGAGGCACGAAAGTGCGGGGAGCAAACAGG	Spirochaetes_ASV067	0	0	0	0	0	0	0	0	0	0	0	0	0	0	0	0	0	0	0	0	0	0	0	0	0	0	0	0	0	0	0	0	0	0	0	0	0	0	0	0	76	0
Spirochaetes	Spirochaetia	Spirochaetales	Spirochaetaceae	Treponema	75	CACGTAAGGGGCGAGCGTTGTTCGGAATTATTGGGCGTAAAGGGCGCGTAGGCGGTTATGTAAGTCTGATGTGAAATGGCGGGGCTCAACCCCGTCACTGCATGGGAAACTGTGTAACTAGAGTCATGGAGGGGTAGTTGGAATTCCGCGTGTAGGGGTGAAATCTGTAGATATGCGGAAGAACACCGGTGGCGAAGGCGAACTACTAGCCAAAGACTGACGCTGAGGCACGAAAGTGCGGGGAGCAAACAGG	Spirochaetes_ASV051	0	0	0	0	0	0	0	0	0	0	0	0	0	0	0	0	0	0	0	0	0	0	0	0	0	0	0	0	0	0	0	0	0	0	0	52	0	16	0	355	0	0
Spirochaetes	Spirochaetia	Spirochaetales	Spirochaetaceae	Treponema	76	CACGTAAGGGGCGAGCGTTGTTCGGAATTATTGGGCGTAAAGGGCGCGTAGGCGGTTTTGTAAGTCTGATGTGAAATGGCGGGGCTCAACCCCGTCACGGCATTGGAAACTGTGAGACTAGAGTCATGGAGGGGTAGTTGGAATTCCGCGTGTAGGGGTGAAATCTGTAGATATGCGGAAGAACACCGGTGGCGAAGGCGAACTACTAGCCAATGACTGACGCTGAGGCGCGAAAGTGCGGGGAGCAAACAGG	Spirochaetes_ASV065	0	0	0	0	0	0	0	0	0	0	0	0	0	0	0	0	0	0	0	0	0	0	0	0	0	0	0	0	0	0	0	0	0	0	0	55	57	31	24	153	0	5
Spirochaetes	Spirochaetia	Spirochaetales	Spirochaetaceae	Treponema	77	CACGTAAGGGGCGAGCGTTGTTCGGAATTATTGGGCGTAAAGGGCGCGTAGGCGGTTATGTAAGTCTGTGGTGAAAGGGCAGGGCTTAACCCTGTCACTGCCATGGAAACTGTATAACTAGAGTCATGGAGGGGTAGTTGGAATTCCGCGTGTAGGGGTGAAATCTGTAGATATGCGGAAGAACACCGGTGGCGAAGGCGAACTACTAGCCAATGACTGACGCTGAGGCACGAAAGTGCGGGGAGCAAACAGG	Spirochaetes_ASV063	0	0	0	0	0	0	0	0	0	0	0	0	0	0	0	0	0	0	0	0	0	0	0	0	0	0	0	0	0	0	0	0	0	0	0	0	0	0	0	0	0	0
Spirochaetes	Spirochaetia	Spirochaetales	Spirochaetaceae	Treponema	78	CACGTAAGGGGCGAGCGTTGTTCGGAATTATTGGGCGTAAAGGGTGCGTAGGCGGTTATGTAAGTCTGTGGTGAAATGGTAGGGCTTAACCCTATCACTGCCATGGAAACTGTGTAACTAGAGTCATGGAGGGGTAGTTGGAATTCCGCGTGTAGGGGTGAAATCTGTAGATATGCGGAAGAACACCGGTGGCGAAGGCGAACTACTAGCCAATGACTGACGCTGAGGCACGAAAGTGCGGGGAGCAAACAGG	Spirochaetes_ASV089	0	0	0	0	0	0	0	0	0	0	0	0	0	0	0	0	0	0	0	0	0	0	0	0	0	0	0	0	0	0	0	0	0	0	0	90	72	78	95	368	13	0
Spirochaetes	Spirochaetia	Spirochaetales	Spirochaetaceae	Treponema	79	CACGTAAGGGGCGAGCGTTGTTCGGAATTATTGGGCGTAAAGGGTGCGTAGGCGGTTATGTAAGTCTGTGGTGAAATGGCAGGGCTCAACCCTGTCACTGCCATGGAAACTGTGTAACTGGAGTCATGGAGGGGTAGTTGGAATTCCTAGTGTAGGGGTGAAATCTGTAGATATTAGGAAGAACACCGGTGGCGAAGGCGAACTACTAGCCAATGACTGACGCTGAGGCACGAAAGTGCGGGGAGCAAACAGG	Spirochaetes_ASV085	0	0	0	0	0	0	0	0	0	0	0	0	0	0	0	0	0	0	0	0	0	0	0	0	0	0	0	0	0	0	0	0	0	0	0	0	67	0	0	0	0	0
Spirochaetes	Spirochaetia	Spirochaetales	Spirochaetaceae	Treponema	80	CACGTAAGGGGCGAGCGTTGTTCGGAATTATTGGGCGTAAAGGGTGCGTAGGCGGTTATGTAAGTCTGTGGTGAAATGGCAGGGCTCAACCCTGTCACTGCCATGGAAACTGTGTAACTGGAGTCATGGAGGGGTAGTTGGAATTCCTGGTGTAGGGGTGAAATCTGTAGATATCAGGAAGAACACCGGTGGCGAAGGCGAGCTACTAGCCAATGACTGACGCTGAGGCACGAAAGTGCGGGGAGCAAACAGG	Spirochaetes_ASV086	0	0	0	0	0	0	0	0	0	0	0	0	0	0	0	0	0	0	0	0	0	0	0	0	0	0	0	0	0	0	0	0	0	0	0	0	125	23	0	0	0	38
Spirochaetes	Spirochaetia	Spirochaetales	Spirochaetaceae	Treponema	81	CACGTAAGGGGCGAGCGTTGTTCGGAATTATTGGGCGTAAAGGGTGCGTAGGCGGTTATGTAAGTCTGTGGTGAAATGGCAGGGCTTAACCCTGTCACTGCCATGGAAACTGTATAACTAGAGTCATGGAGGGGCAGCTGGAATTCCTGGTGTAGGGGTGAAATCTGTAGATATCAGGAAGAACACCGGTGGCGAAGGCGAGCTGCTAGCCAATGACTGACGCTGAGGCACGAAAGTGCGGGGAGCAAACAGG	Spirochaetes_ASV087	0	0	0	0	0	0	0	0	0	37	0	0	0	0	0	0	0	0	0	0	0	0	0	0	0	0	0	0	0	0	0	0	0	0	0	125	0	57	271	3072	0	118
Spirochaetes	Spirochaetia	Spirochaetales	Spirochaetaceae	Treponema	82	CACGTAAGGGGCGAGCGTTGTTCGGAATTATTGGGCGTAAAGGGTGCGTAGGCGGTTATGTAAGTCTGTGGTGAAATGGCAGGGCTTAACCCTGTCACTGCCATGGAAACTGTATAACTGGAGTCATGGAGGGGCAGCTGGAATTCCTGGTGTAGGGGTGAAATCTGTAGATATCAGGAAGAACACCGGTGGCGAAGGCGAGCTGCTAGCCAATGACTGACGCTGAGGCACGAAAGTGCGGGGAGCAAACAGG	Spirochaetes_ASV088	0	0	0	0	0	0	0	0	0	0	0	0	0	0	0	0	0	0	0	0	0	0	0	0	0	0	0	0	0	0	0	0	0	0	0	0	0	0	65	347	0	97
Spirochaetes	Spirochaetia	Spirochaetales	Spirochaetaceae	Treponema	83	CACGTAAGGGGCGAGCGTTGTTCGGAATTATTGGGCGTAAAGGGTGCGTAGGCGGTTATGTAAGTCTGTGGTGAAATGGCAGGGCTCAACCCTGTCACTGCCATGGAAACTGTGTAACTAGAGTCATGGAGGGGCAGCTGGAATTCCTGGTGTAGGGGTGAAATCTGTAGATATCAGGAAGAACACCGGTGGCGAAGGCGAGCTGCTAGCCAATGACTGACGCTGAGGCACGAAAGTGCGGGGAGCAAACAGG	Spirochaetes_ASV083	0	0	0	0	0	0	0	0	0	0	0	0	0	0	0	0	0	0	0	0	0	0	0	0	0	0	0	0	0	0	0	0	0	0	0	178	54	0	282	0	0	0
Spirochaetes	Spirochaetia	Spirochaetales	Spirochaetaceae	Treponema	84	CACGTAAGGGGCGAGCGTTGTTCGGAATTATTGGGCGTAAAGGGTGCGTAGGCGGTTATGTAAGTCTGTGGTGAAATGGCAGGGCTCAACCCTGTCACTGCCATGGAAACTGTGTAACTGGAGTCATGGAGGGGCAGCTGGAATTCCTGGTGTAGGGGTGAAATCTGTAGATATCAGGAAGAACACCGGTGGCGAAGGCGAGCTGCTAGCCAATGACTGACGCTGAGGCACGAAAGTGCGGGGAGCAAACAGG	Spirochaetes_ASV084	0	0	0	0	0	0	0	0	0	0	0	0	0	0	0	16	0	0	0	0	26	0	0	0	0	0	0	0	0	0	0	0	0	0	0	366	48	97	121	145	0	0
Spirochaetes	Spirochaetia	Spirochaetales	Spirochaetaceae	Treponema	85	CACGTAAGGGGCAAGCGTTGTTCGGAATTATTGGGCGTAAAGGGCGCGTAGGCGGTTATGTAAGTCTGGGGTGAAATGTATCGGCTTAACCGGTAAATTGCCTTGGAAACTGTGTGACTAGAGTCATGGAGGGGTAGTTGGAATTCCGCGTGTAGGGGTGAAATCTGTAGATATGCGGAAGAACACCGGTGGCGAAGGCGAACTACTAGCCAATGACTGACGCTGAGGCGCGAAAGTGCGGGGAGCAAACAGG	Spirochaetes_ASV038	0	0	0	0	0	0	0	0	0	26	0	0	0	0	0	0	0	0	0	0	0	0	0	0	0	0	0	0	0	0	0	0	0	0	0	0	48	0	0	1747	0	27
Spirochaetes	Spirochaetia	Spirochaetales	Spirochaetaceae	Treponema	86	CACGTAAGGGGCGAGCGTTGTTCGGAATTATTGGGCGTAAAGGGCGCGTAGGCGGTTATGTAAGTCTGGGGTGAAATGTATCGGCTTAACCGGTAAATTGCCTTGGAAACTGGATGACTAGAGTCATGGAGGGGTAGTTGGAATTCCGCGTGTAGGGGTGAAATCTGTAGATATGCGGAAGAACACCGGTGGCGAAGGCGAACTACTAGCCAATGACTGACGCTGAGGCGCGAAAGTGCGGGGAGCAAACAGG	Spirochaetes_ASV060	0	0	0	0	0	0	0	0	0	0	0	0	0	0	0	0	0	0	0	0	0	0	0	10	0	0	0	0	0	0	0	0	0	0	0	0	0	0	0	0	0	0
Spirochaetes	Spirochaetia	Spirochaetales	Spirochaetaceae	Treponema	87	CACGTAAGGGGCAAGCGTTGTTCGGAATTATTGGGCGTAAAGGGCGCGTAGGCGGTTATGTAAGTCTGGGGTGAAATGTATCGGCTTAACCGGTAGATTGCCTTGGAAACTGGATGACTAGAGTCATGGAGGGGGAGTTGGAATTCCTAGTGTAGGGGTGAAATCTGTAGATATTAGGAAGAACACCGGTGGCGAAGGCGAACTTCTAGCCAATGACTGACGCTGAGGCGCGAAAGTGCGGGGAGCAAACAGG	Spirochaetes_ASV039	0	0	0	0	0	0	0	0	0	0	0	0	0	0	0	0	0	0	0	0	0	0	0	0	0	0	0	0	0	0	0	0	0	0	0	28	22	0	43	0	0	0
Spirochaetes	Spirochaetia	Spirochaetales	Spirochaetaceae	Treponema	88	CACGTAAGGGGCGAGCGTTGTTCGGAATTATTGGGCGTAAAGGGCGCGTAGGCGGTTATGTAAGTCTGGGGTGAAATGTATCGGCTTAACCGGTAGATTGCCTTGGAAACTGGATGACTAGAGTCATGGAGGGGGAGTTGGAATTCCTAGTGTAGGGGTGAAATCTGTAGATATTAGGAAGAACACCGGTGGCGAAGGCGAACTTCTAGCCAATGACTGACGCTGAGGCGCGAAAGTGCGGGGAGCAAACAGG	Spirochaetes_ASV061	0	0	0	0	0	0	0	0	0	0	0	0	0	0	0	0	0	0	0	0	0	0	0	0	0	0	0	0	0	0	0	0	0	0	0	0	41	28	0	0	0	0
Spirochaetes	Spirochaetia	Spirochaetales	Spirochaetaceae	Treponema	89	CACGTAAGGGGCAAGCGTTGTTCGGAATTATTGGGCGTAAAGGGCGCGTAGGCGGTTATGTAAGTCTGGGGTGAAATGTATCGGCTTAACCGGTAGATTGCCTTGGAAACTGGATGACTAGAGTCATGGAGGGGTGGTTGGAATTCCGCGTGTAGGGGTGAAATCTGTAGATATGCGGAAGAACACCGGTGGCGAAGGCGAACTACTAGCCAATGACTGACGCTGAGGCGCGAAAGTGCGGGGAGCAAACAGG	Spirochaetes_ASV040	0	0	0	0	0	0	0	0	0	0	0	0	0	0	0	0	0	0	0	0	0	0	0	0	0	0	0	0	0	0	0	0	0	0	0	0	0	18	0	0	0	0
Spirochaetes	Spirochaetia	Spirochaetales	Spirochaetaceae	Treponema	90	CACGTAAGGGGCGAGCGTTGTTCGGAATTATTGGGCGTAAAGGGCGCGTAGGCGGTTATGTAAGTCTGGGGTGAAATGTATCGGCTTAACCGGTAGATTGCCTTGGAAACTGGATGACTAGAGTCATGGAGGGGTGGTTGGAATTCCGCGTGTAGGGGTGAAATCTGTAGATATGCGGAAGAACACCGGTGGCGAAGGCGAACTACTAGCCAATGACTGACGCTGAGGCGCGAAAGTGCGGGGAGCAAACAGG	Spirochaetes_ASV062	0	0	0	0	0	0	0	0	0	0	0	0	0	0	0	0	0	0	0	0	0	0	0	0	0	0	0	0	0	0	0	0	0	0	0	74	26	21	67	0	0	25
Spirochaetes	Spirochaetia	Spirochaetales	Spirochaetaceae	Treponema	91	CACGTAAGGGGCGAGCGTTGTTCGGAATTATTGGGCGTAAAGGGCGCGTAGGCGGTTATGTAAGTCTGGGGTGAAATCAATCGGCTTAACCGGTTAATTGCCTTGGAAACTGTGTGACTAGAGTCATGGAGGGGTAGTTGGAATTCCGCGTGTAGGGGTGAAATCTGTAGATATGCGGAAGAACACCGGTGGCGAAGGCGAACTACTAGCCAAAGACTGACGCTGAGGCGCGAAAGTGCGGGGAGCAAACAGG	Spirochaetes_ASV059	0	0	0	0	0	0	0	0	0	0	0	0	0	0	0	0	0	0	0	0	0	0	0	0	0	0	0	0	0	0	0	0	0	0	0	0	42	0	0	1083	0	0
Spirochaetes	Spirochaetia	Spirochaetales	Spirochaetaceae	Treponema	92	CACGTAAGGGGCAAGCGTTGTTCGGAATTATTGGGCGTAAAGGGCGCGTAGGCGGTTATGTAAGTCTGGGGTGAAATCAATCGGCTCAACCGGTTAATTGCCTTGGAAACTGTGTAACTAGAGTCATGGAGGGGTAGTTGGAATTCCGCGTGTAGGGGTGAAATCTGTAGATATGCGGAAGAACACCGGTGGCGAAGGCGAACTACTAGCCAATGACTGACGCTGAGGCGCGAAAGTGCGGGGAGCAAACAGG	Spirochaetes_ASV034	0	0	0	0	0	0	0	0	0	0	0	0	26	0	0	0	0	0	0	0	0	0	0	0	0	0	0	0	0	0	0	106	0	74	75	184	230	182	221	792	399	71
Spirochaetes	Spirochaetia	Spirochaetales	Spirochaetaceae	Treponema	93	CACGTAAGGGGCGAGCGTTGTTCGGAATTATTGGGCGTAAAGGGCGCGTAGGCGGTTATGTAAGTCTGGGGTGAAATCAATCGGCTTAACCGGTTAATTGCCTTGGAAACTGTGTAACTAGAGTCATGGAGGGGTAGTTGGAATTCCGCGTGTAGGGGTGAAATCTGTAGATATGCGGAAGAACACCGGTGGCGAAGGCGAACTACTAGCCAATGACTGACGCTGAGGCGCGAAAGTGCGGGGAGCAAACAGG	Spirochaetes_ASV058	0	0	0	0	0	0	0	0	0	0	134	0	0	24	0	0	0	0	214	0	0	0	0	0	15	0	0	0	0	0	0	0	0	165	0	1099	1025	390	550	2718	122	774
Spirochaetes	Spirochaetia	Spirochaetales	Spirochaetaceae	Treponema	94	CACGTAAGGGGCAAGCGTTGTTCGGAATTATTGGGCGTAAAGGGCGCGTAGGCGGTTATGTAAGTCTGGGGTGAAATCAATCGGCTTAACCGGTTAATTGCCTTGGAAACTGTGTAACTAGAGTCATGGAGGGGTAGTTGGAATTCCGCGTGTAGGGGTGAAATCTGTAGATATGCGGAAGAACACCGGTGGCGAAGGCGAACTACTAGCCAATGACTGACGCTGAGGCGCGAAAGTGCGGGGAGCAAACAGG	Spirochaetes_ASV037	0	0	0	0	53	0	0	0	0	31	409	0	25	0	0	0	0	0	390	76	83	0	0	0	0	0	0	0	0	166	25	61	26	285	97	432	901	401	1032	149	2286	193
Spirochaetes	Spirochaetia	Spirochaetales	Spirochaetaceae	Treponema	95	CACGTAAGGGGCAAGCGTTGTTCGGAATTATTGGGCGTAAAGGGCGCGTAGGCGGTTATGTAAGTCTGGGGTGAAATCAATCGGCTCAACCGGTTAATTGCCTTGGAAACTGTATGACTAGAGTCATGGAGGGGTAGTTGGAATTCCGCGTGTAGGGGTGAAATCTGTAGATATGCGGAAGAACACCGGTGGCGAAGGCGAACTACTAGCCAATGACTGACGCTGAGGCGCGAAAGTGCGGGGAGCAAACAGG	Spirochaetes_ASV033	0	0	0	0	0	0	0	0	0	0	0	0	0	0	0	0	0	0	0	20	0	0	0	0	0	0	83	0	0	0	0	0	0	220	0	0	0	0	0	0	0	0
Spirochaetes	Spirochaetia	Spirochaetales	Spirochaetaceae	Treponema	96	CACGTAAGGGGCAAGCGTTGTTCGGAATTATTGGGCGTAAAGGGCGCGTAGGCGGTTATGTAAGTCTGGGGTGAAATCAATCGGCTCAACCGGTTAATTGCCTTGGAAACTGTGTGACTAGAGTCATGGAGGGGTAGTTGGAATTCCGCGTGTAGGGGTGAAATCTGTAGATATGCGGAAGAACACCGGTGGCGAAGGCGAACTACTAGCCAATGACTGACGCTGAGGCGCGAAAGTGCGGGGAGCAAACAGG	Spirochaetes_ASV035	0	0	0	0	0	0	0	0	0	0	282	0	0	0	0	0	0	0	83	0	0	0	0	0	0	0	0	0	0	43	0	0	0	58	0	0	125	0	0	924	0	165
Spirochaetes	Spirochaetia	Spirochaetales	Spirochaetaceae	Treponema	97	CACGTAAGGGGCGAGCGTTGTTCGGAATTATTGGGCGTAAAGGGCGCGTAGGCGGTTATGTAAGTCTGGGGTGAAATCAATCGGCTCAACCGGTTAATGGCCTTGGAAACTGTATGACTAGAGTCATGGAGGGGTAGTTGGAATTCCGCGTGTAGGGGTGAAATCTGTAGATATGCGGAAGAACACCGGTGGCGAAGGCGAACTACTAGCCAATGACTGACGCTGAGGCGCGAAAGTGCGGGGAGCAAACAGG	Spirochaetes_ASV055	0	0	0	0	0	0	0	0	0	0	0	0	0	0	0	0	0	0	0	0	27	0	0	0	0	0	0	0	0	0	0	0	57	355	151	0	0	0	0	0	0	0
Spirochaetes	Spirochaetia	Spirochaetales	Spirochaetaceae	Treponema	98	CACGTAAGGGGCAAGCGTTGTTCGGAATTATTGGGCGTAAAGGGCGCGTAGGCGGTTATGTAAGTCTGGGGTGAAATCAATCGGCTTAACCGGTTAATTGCCTTGGAAACTGGATGACTAGAGTCATGGAGGGGTAGTTGGAATTCCGCGTGTAGGGGTGAAATCTGTAGATATGCGGAAGAACACCGGTGGCGAAGGCGAACTACTAGCCAATGACTGACGCTGAGGCGCGAAAGTGCGGGGAGCAAACAGG	Spirochaetes_ASV036	0	0	0	0	0	60	0	0	0	0	0	0	0	0	0	0	114	0	0	0	32	0	0	0	0	0	0	0	0	0	0	0	65	0	0	0	178	57	320	8168	835	420
Spirochaetes	Spirochaetia	Spirochaetales	Spirochaetaceae	Treponema	99	CACGTAAGGGGCGAGCGTTGTTCGGAATTATTGGGCGTAAAGGGCGCGTAGGCGGTTATGTAAGTCTGGGGTGAAATCAATCGGCTCAACCGGTTAATTGCCTTGGAAACTGGATGACTAGAGTCATGGAGGGGTAGTTGGAATTCCGCGTGTAGGGGTGAAATCTGTAGATATGCGGAAGAACACCGGTGGCGAAGGCGAACTACTAGCCAATGACTGACGCTGAGGCGCGAAAGTGCGGGGAGCAAACAGG	Spirochaetes_ASV056	0	0	0	0	0	0	0	0	0	0	0	0	0	0	0	0	0	49	0	0	40	0	0	0	0	0	0	0	0	0	0	0	40	532	119	0	0	0	238	0	0	0
Spirochaetes	Spirochaetia	Spirochaetales	Spirochaetaceae	Treponema	100	CACGTAAGGGGCGAGCGTTGTTCGGAATTATTGGGCGTAAAGGGCGCGTAGGCGGTTATGTAAGTCTGGGGTGAAATCAATCGGCTTAACCGGTTAATTGCCTTGGAAACTGGATGACTAGAGTCATGGAGGGGTAGTTGGAATTCCGCGTGTAGGGGTGAAATCTGTAGATATGCGGAAGAACACCGGTGGCGAAGGCGAACTACTAGCCAATGACTGACGCTGAGGCGCGAAAGTGCGGGGAGCAAACAGG	Spirochaetes_ASV057	0	0	0	0	0	62	0	0	0	0	0	0	0	0	0	0	0	0	0	0	0	0	0	0	0	0	0	0	0	50	0	0	0	256	0	166	0	60	147	1124	955	510
Spirochaetes	Spirochaetia	Spirochaetales	Spirochaetaceae	Treponema	101	CACGTAAGGGGCGAGCGTTGTTCGGAATTATTGGGCGTAAAGGGCGCGTAGGCGGTTATGTAAGTCTGGGGTGAAATCAATCGGCTCAACCGGTTAATAGCCTTGGAAACTGGATGACTTGAGTCATGGAGGGGTAGTTGGAATTCCGCGTGTAGGGGTGAAATCTGTAGATATGCGGAAGAACACCGGTGGCGAAGGCGAACTACTAGCCAAAGACTGACGCTGAGGCGCGAAAGTGCGGGGAGCAAACAGG	Spirochaetes_ASV053	0	0	0	0	0	0	0	0	0	0	0	0	0	0	0	0	0	0	0	0	0	0	0	0	0	0	0	0	0	0	0	0	0	0	0	175	27	90	348	0	0	201
Spirochaetes	Spirochaetia	Spirochaetales	Spirochaetaceae	Treponema	102	CACGTAAGGGGCGAGCGTTGTTCGGAATTATTGGGCGTAAAGGGCGCGTAGGCGGTTATGTAAGTCTGGGGTGAAATCAATCGGCTCAACCGGTTAATAGCCTTGGAAACTGTGTGACTTGAGTCATGGAGGGGTAGTTGGAATTCCGCGTGTAGGGGTGAAATCTGTAGATATGCGGAAGAACACCGGTGGCGAAGGCGAACTACTAGCCAAAGACTGACGCTGAGGCGCGAAAGTGCGGGGAGCAAACAGG	Spirochaetes_ASV054	0	0	0	0	0	0	0	0	0	0	0	0	0	0	0	0	0	0	0	11	0	0	0	0	0	0	0	0	0	0	0	0	0	166	0	0	0	0	0	0	0	0
[truncated: 17 more columns]

## Sheet: ReadFrac
							GeoSite -->	A	A	A	A	A	A	A	B	B	B	B	B	B	B	B	C	C	C	C	C	C	C	A	A	A	B	B	B	B	B	B	C	C	C	C	A	A	A	B	B	B	B
							SampleID-->	102	103	101	TAC84B01	TAC84B02	TAC84B03	TAC84B04	TAC116A1	TAC116A2	TAC116A3	TAC116A5	TAC116E1	TAC116E2	TAC116E3	TAC116E5	TAC114B1	TAC114B2	TAC114B3	TAC114B6	TAC125H5	TAC125H7	TAC125H8	PVa	pv64	pv30	PVC116C1	PVC116C2	PVC116C3	PVC116C6	PVC116C7	PVC116C8	PVC114D2	PVC125B12	PVC125B10	PVC125A10	DS292	DS290	DS291	DSC116F8	DSC123G1	DSC123G2	DSC123G3
							CellName-->	A	B	C	U	V	W	X	Y	Z	AA	AC	AJ	AK	AL	AN	AD	AE	AF	AI	BN	BO	BP	D	E	F	AO	AP	AQ	AR	AS	AT	AV	BR	BT	BV	R	S	T	BF	BG	BH	BI
							TotalReads-->	1180	1516	1321	9893	6308	19477	5158	20102	15803	6862	42743	5209	19553	17788	69295	4355	7581	11699	5733	20361	38679	2068	18655	826	2246	16264	28121	28999	1062	28287	1646	1213	57326	64297	63884	13401	13270	11687	19257	87899	11768	20977
Phylum	Class	Order	Family	Genus	PhyloSortIndex	ASV Sequences	ASV_name--v	Trichonympha	Trichonympha	Trichonympha	Trichonympha	Trichonympha	Trichonympha	Trichonympha	Trichonympha	Trichonympha	Trichonympha	Trichonympha	Trichonympha	Trichonympha	Trichonympha	Trichonympha	Trichonympha	Trichonympha	Trichonympha	Trichonympha	Trichonympha	Trichonympha	Trichonympha	Pyrsonympha	Pyrsonympha	Pyrsonympha	Pyrsonympha	Pyrsonympha	Pyrsonympha	Pyrsonympha	Pyrsonympha	Pyrsonympha	Pyrsonympha	Pyrsonympha	Pyrsonympha	Pyrsonympha	D. species II	D. species II	D. species II	D. species II	D. species II	D. species II	D. species II
Bacteroidetes	Bacteroidia	Bacteroidales	Marinifilaceae	Odoribacter	1	TACGGAGGATCCGAGCGTTATCCGGATTTATTGGGTTTAAAGGGTGCGCAGACGGTTTGCTAAGTTAGTGGTTAAATCTACGGGCTTCACCCGTACACGCCATTAAAACTGGTGAACTAGAGTGTAAATGAGGTAGGCGGAATAAGTTAAGTAGCGGTGAAATGCTTAGATATAACTTAGAACTCCGATAGCGAAGGCAGCTTACCAAGCTACAACTGACGTTCATGCACGAAAGCATGGGTAGCGAACAGG	Bacteroidetes_ASV004	0	0	0	0	0	0	0	0	0	0	0.00357953	0	0	0	0	0	0	0	0	0	0	0	0	0	0	0	0	0	0	0.00233323	0	0	0	0.00572344	0.00147142	0.0128349	0.0361718	0.0276375	0.0250818	0	0	0.00638795
Bacteroidetes	Bacteroidia	Bacteroidales	Marinifilaceae	Odoribacter	2	TACGGAGGATCCGAGCGTTATCCGGATTTATTGGGTTTAAAGGGTGCGCAGACGGTTTGCTAAGTTAGTGGTTAAATCTACGGGCTTCACCCGTACACGCCATTAAAACTGGTGAGCTAGAGTGTAAATGAGGTAGGCGGAATAAGTTAAGTAGCGGTGAAATGCTTAGATATAACTTAGAACTCCGATAGCGAAGGCAGCTTACCAAGCTACAACTGACGTTCATGCACGAAAGCATGGGTAGCGAACAGG	Bacteroidetes_ASV005	0	0	0	0	0	0	0	0	0	0	0	0	0	0	0	0	0	0	0	0	0	0	0	0	0	0	0	0	0	0	0	0	0	0	0	0.00634281	0.0281085	0.00616069	0	0	0	0
Bacteroidetes	Bacteroidia	Bacteroidales	NA	NA	3	TACGGAGGATCCAAGCGTTATCCGGATTTATTGGGTTTAAAGGGTGCGTAGGCGGGATGTTAAGTCAGTGGTGAAATACTTCAGCTCAACTGGAGAATTGCCATAGATACTGATGTTCTAGAATATAGTCGGCGTGGGCGGAATATGTCAAGTAGCGGTGAAATGCGTAGATATGACATAGAACACCGATAGGGAAGCCAGCTCACGAGCCTATGATTGACGCTCATGCACGAAAGCGTGGGGATCAAACAGG	Bacteroidetes_ASV002	0	0	0	0	0	0	0	0	0	0	0	0	0	0	0	0	0	0	0	0	0	0	0.00310909	0	0.0106857	0	0	0	0	0.00254534	0	0	0	0	0	0.00492501	0.0109269	0.00744417	0	0	0	0.00233589
Bacteroidetes	Bacteroidia	Bacteroidales	Rs-E47_termite_group	NA	4	TACGGAGGATCCCAGCGTTATCCGGATTTATTGGGTTTAAAGGGTGCGCAGGCGGACTAATAAGTCAGTGGTGAAATATCTCAGCTTAACTGAGGCACTGCCATTGATACTGTTGGACTAGAGATTAAACGGCGTAGGCGGAATATGTCAAGTAGCGGTGAAATGCGTAGATATGACATAGAACACCGATAGGGAAGCCAGCTTACGAGATTATATCTGACGCTCAAGCACGAAAGCGTGGGGATCAAACAGG	Bacteroidetes_ASV003	0	0	0	0	0	0	0	0	0	0	0	0	0	0	0.00163071	0	0	0	0	0	0	0	0.0175288	0	0	0	0	0.00237939	0.0263653	0	0	0	0	0	0	0	0.000226074	0.00444939	0	0	0	0
Bacteroidetes	Bacteroidia	Bacteroidales	Prevotellaceae	Prevotella_7	5	TACGGAAGGTCCGGGCGTTATCCGGATTTATTGGGTTTAAAGGGAGCGTAGGCTGGAGATTAAGTGTGTTGTGAAATGTAGACGCTCAACGTCTGACTTGCAGCGCATACTGGTTTCCTTGAGTACGCACAACGTTGGCGGAATTCGTCGTGTAGCGGTGAAATGCTTAGATATGACGAAGAACTCCGATTGCGAAGGCAGCTGACGGGAGCGCAACTGACGCTGAAGCTCGAAGGTGCGGGTATCGAACAGG	Bacteroidetes_ASV001	0	0	0	0	0	0.00811213	0	0	0	0	0	0	0	0	0	0	0	0	0	0	0	0	0	0	0	0.00344319	0.00689876	0	0	0.000282815	0.00303767	0	0	0	0	0	0	0	0	0	0	0
Bacteroidetes	Bacteroidia	Bacteroidales	Dysgonomonadaceae	Dysgonomonas	6	TACGGAGGATGCAAGCGTTATCCGGATTTATTGGGTTTAAAGGGTGCGTAGGCGGGATTATAAGTCAGCGGTGAAAGTTTGAGGCTCAACCTTAAAATTGCCGTTGAAACTGTTTTTCTTGAGTATATTTGAAGTAGGCGGAATTCGTGGTGTAGCGGTGAAATGCATAGATATCACGAAGAACTCCAATTGCGAAGGCAGCTTACTAAACTATAACTGACGCTGAAGCACGAAAGCGTGGGTATCAAACAGG	Bacteroidetes_ASV008	0	0	0	0.000909734	0.0022194	0	0.000387747	0	0	0	0	0.168938	0.258886	0.364178	0.209221	0	0	0	0	0	0.000232684	0	0	0	0	0	0	0	0	0	0	0	0	0	0	0	0	0	0.0012463	0.00274178	0	0
Bacteroidetes	Bacteroidia	Bacteroidales	Rikenellaceae	BCf9-17_termite_group	7	TACGGAGGATGCGAGCGTTATCCGGATTTATTGGGTTTAAAGGGTGCGTAGGCGGAGGGGTAAGTCAGCGGTGAAATATATGCGCTTAACGTGTATCGTGCCGTTGATACTGCCCATCTTGAGTGCGAGCGAGGCTGGCGGAATGCGCGGTGTAGCGGTGAAATGCATAGATATCGCGCAGAACTCCGATTGCGAAGGCAGCTGGCCAGCTCGCCACTGACGCTGAGGCACGACAGCGTGGGGATCAAACAGG	Bacteroidetes_ASV011	0	0	0	0	0	0	0	0	0	0	0	0	0	0	0	0	0	0	0	0	0	0	0.00353793	0	0	0	0.0143309	0	0.0103578	0.00162619	0	0	0	0	0	0	0	0	0	0	0	0
Bacteroidetes	Bacteroidia	Bacteroidales	Rikenellaceae	BCf9-17_termite_group	8	TACGGAGGATGCAAGCGTTATCCGGATTTATTGGGTTTAAAGGGTGCGTAGGCGGCTCATTAAGTCAGCGGTGAAATTTTGGGGCTCAACCCCATTCGTGCCGTTGATACTGATGGACTTGAGAGTAATTGAAGCCGGCGGAATGTGCAGTGTAGCGGTGAAATGTTTAGATATTGCACAGAACACCGATTGCGAAGGCAGCCGGCTAAATTACATCTGACGCTGAAGCACGACAGCGTGGGGAGCGAACAGG	Bacteroidetes_ASV006	0	0	0	0	0	0	0	0	0	0	0	0	0	0	0	0	0	0	0	0	0	0	0.0429376	0	0	0	0.134135	0.000896583	0.142185	0.0054442	0	0	0	0	0	0	0	0	0	0	0	0
Bacteroidetes	Bacteroidia	Bacteroidales	Rikenellaceae	BCf9-17_termite_group	9	TACGGAGGATGCAAGCGTTATCCGGATTTATTGGGTTTAAAGGGTGCGTAGGCGGTTCATTAAGTCAGCGGTGAAATTTTGGGGCTCAACCCCATTCGTGCCGTTGATACTGATGGACTTGAGAGTAATTGAAGCCGGCGGAATGTGCAGTGTAGCGGTGAAATGTTTAGATATTGCACAGAACACCGATTGCGAAGGCAGCCGGCTAAATTACATCTGACGCTGAAGCACGACAGCGTGGGTAGCGAACAGG	Bacteroidetes_ASV009	0	0	0	0	0	0	0	0	0	0	0	0	0	0	0	0	0	0	0	0	0	0	0.144626	0	0.0138023	0.097639	0.0205185	0	0	0.00226252	0	0.215993	0	0	0.000422641	0	0	0	0	0	0	0
Bacteroidetes	Bacteroidia	Bacteroidales	Rikenellaceae	BCf9-17_termite_group	10	TACGGAGGATGCAAGCGTTATCCGGATTTATTGGGTTTAAAGGGTGCGTAGGCGGCTCATTAAGTCAGCGGTGAAATTTTGGGGCTCAACCCCATTCGTGCCGTTGATACTGATGGACTTGAGAGTAATTGAAGCTGGCGGAATGTGCAGTGTAGCGGTGAAATGTTTAGATATTGCACAGAACACCGATTGCGAAGGCAGCCGGCTAAATTACATCTGACGCTGAAGCACGACAGCGTGGGTAGCGAACAGG	Bacteroidetes_ASV007	0	0	0	0	0	0	0	0	0	0	0	0	0	0	0	0	0	0	0	0	0	0	0	0	0	0.0438392	0.123644	0.0081727	0.125235	0.00802489	0	0.210223	0	0	0	0	0	0	0	0	0	0
Bacteroidetes	Bacteroidia	Bacteroidales	Rikenellaceae	BCf9-17_termite_group	11	TACGGAGGATGCAAGCGTTATCCGGATTTATTGGGTTTAAAGGGTGCGTAGGCGGTTCATTAAGTCAGCGGTGAAATTTTGGGGCTCAACCCCATTCGTGCCGTTGATACTGATGGACTTGAGAGTAATTGAAGCTGGCGGAATGTGCAGTGTAGCGGTGAAATGTTTAGATATTGCACAGAACACCGATTGCGAAGGCAGCCGGCTAAATTACATCTGACGCTGAAGCACGACAGCGTGGGTAGCGAACAGG	Bacteroidetes_ASV010	0	0	0	0	0	0	0	0	0	0	0	0	0	0	0	0	0	0	0	0	0	0	0.0305012	0	0	0.0431013	0	0.00434498	0.0348399	0	0	0	0	0	0	0	0	0	0	0	0	0
Bacteroidetes	Bacteroidia	Bacteroidales	Dysgonomonadaceae	Candidatus_Symbiothrix	12	TACGGAGGATGCGAGCGTTATTCGGATTTATTGGGTTTAAAGGGTGCGTAGGCGGCTGTTTAAGTCAGCGGTGAAATCTCGATGCTTAACATCGAAACTGCCGTTGAAACTGGGCAGCTTGAGTATAAACGAGGCAGGCGGAATTCGTAGTGTAGCGGTGAAATGCATAGATATTACGAAGAACCCCGATAGCGCAGGCAGCTTGCCAGCTTATCACTGACGCTGAGGCACGAAAGTGTGGGTATCAAACAGG	Bacteroidetes_ASV017	0	0	0	0	0	0	0	0	0	0	0	0	0	0	0	0	0	0	0	0	0	0	0	0	0	0	0	0	0	0.00470181	0	0	0	0	0	0	0	0	0	0	0	0
Bacteroidetes	Bacteroidia	Bacteroidales	Dysgonomonadaceae	Candidatus_Symbiothrix	13	TACGGAGGATGCGAGCGTTATCCGGATTTATTGGGTTTAAAGGGTGCGTAGGTGGTTTCTTAAGTCAGCGGTGAAATCTCGGAGCTTAACTCCGAAACTGCCGTTGAAACTGGGGGACTTGAGATTGAACGAGGTAGGCGGAATTTATAGTGTAGCGGTGAAATGCTTAGATATTATAAAGAACTCCGATAGCGCAGGCAGCTTACCAGGCCACATCTGACACTGAGGCACGAAAGCGTGGGTATCAAACAGG	Bacteroidetes_ASV013	0	0	0	0	0	0	0	0	0	0	0	0	0	0	0	0	0	0	0	0	0	0	0	0	0	0	0	0	0	0	0	0	0	0	0	0	0	0	0	0	0	0
Bacteroidetes	Bacteroidia	Bacteroidales	Dysgonomonadaceae	Candidatus_Symbiothrix	14	TACGGAGGATGCGAGCGTTATCCGGATTTATTGGGTTTAAAGGGTGCGTAGGTGGTTTCTTAAGTCAGCGGTGAAATCTCGGAGCTTAACTCCGAAACTGCCGTTGAAACTGGGGGACTTGAGATTGAACGAGGTAGGCGGAATTTATAGTGTAGCGGTGAAATGCTTAGATATTATAAAGAACTCCGATAGCGCAGGCAGCTTACCAGGTCACATCTGACACTGAGGCACGAAAGCGTGGGTATCAAACAGG	Bacteroidetes_ASV014	0	0	0	0	0	0	0	0	0	0	0	0	0	0	0	0	0	0	0	0	0	0	0	0	0	0	0	0	0	0	0	0	0	0	0	0	0.00308968	0	0	0	0	0
Bacteroidetes	Bacteroidia	Bacteroidales	Dysgonomonadaceae	Candidatus_Symbiothrix	15	TACGGAGGATGCGAGCGTTATCCGGATTTATTGGGTTTAAAGGGTGCGTAGGTGGTTTCTTAAGTCAGCGGTGAAATCTCGGAGCTTAACTCCGAAACTGCCGTTGAAACTGGGCGACTTGAGAGTGAACGAGGTAGGCGGAATTTATAGTGTAGCGGTGAAATGCATAGATATTATAAAGAACTCCGATAGCGCAGGCAGCTTACCAGGCCACATCTGACACTGAGGCACGAAAGCGTGGGTATCAAACAGG	Bacteroidetes_ASV012	0	0	0	0	0	0	0	0	0	0	0	0	0	0	0	0	0	0	0	0	0	0	0	0	0	0	0	0	0	0.000141408	0	0	0	0	0	0	0	0	0	0.0126168	0	0.00920055
Bacteroidetes	Bacteroidia	Bacteroidales	Dysgonomonadaceae	Candidatus_Symbiothrix	16	TACGGAGGATGCGAGCGTTATCCGGATTTATTGGGTTTAAAGGGTGCGTAGGTTGTTTCTTAAGTCAGCGGTGAAATCTCGGAGCTTAACTCCGAAACTGCCGTTGAAACTGGGCGACTTGAGAGTGAACGAGGTAGGCGGAATTTATAGTGTAGCGGTGAAATGCTTAGATATTATAAAGAACTCCGATAGCGCAGGCAGCTTACCAGGCCACATCTGACACTGAGGCACGAAAGCGTGGGTATCAAACAGG	Bacteroidetes_ASV016	0	0	0	0	0	0	0	0	0	0	0	0	0	0	0	0	0	0	0	0	0	0	0	0	0	0	0	0	0	0	0	0	0	0	0	0	0	0	0	0.0166669	0	0
Bacteroidetes	Bacteroidia	Bacteroidales	Dysgonomonadaceae	Candidatus_Symbiothrix	17	TACGGAGGATGCGAGCGTTATCCGGATTTATTGGGTTTAAAGGGTGCGTAGGTTGTTTCTTAAGTCAGCGGTGAAATCTCGGAGCTTAACTCCGAAACTGCCGTTGAAACTGGGCGACTTGAGAGTGAACGAGGTAGGCGGAATTTATAGTGTAGCGGTGAAATGCATAGATATTATAAAGAACTCCGATAGCGCAGGCAGCTTACCAGGCCACATCTGACACTGAGGCACGAAAGCGTGGGTATCAAACAGG	Bacteroidetes_ASV015	0	0	0	0	0	0	0	0	0	0	0	0	0	0	0	0	0	0	0	0	0	0	0	0	0	0	0	0	0	0	0	0	0	0	0	0.00223864	0.0037679	0.00248139	0	0.0092265	0.046397	0.0101063
Margulisbacteria	NA	NA	NA	NA	18	TACATAGGGTGCAAGCGTTATCCGGATTTACTGGGCGTAAAGCGTATGTAGGCGGCATTTTAAGTCAAACTTCAAATCCCGGGGCTCAACCTCGGTTCGGGTTTGATACTGGAATGCTAGAGTTTGGGAGAGGAAAGCGGAACTAACAGTGTAGCGGTGAAATGCGTAGATATTGTTAGGAACACCCGTGGCGAAGGCGGCTTTCTGGATCAACACTGACGCTGAGATACGAAAGCGTGGGGAGCAAACAGG	Margulisbacteria_ASV025	0	0	0	0	0	0	0	0	0	0	0	0	0	0	0	0	0	0	0	0	0	0	0	0	0	0	0	0	0	0	0	0	0	0	0	0.000970077	0	0	0	0	0	0.000190685
Verrucomicrobia	Verrucomicrobiae	Opitutales	Puniceicoccaceae	Verruc-01	19	TACGGAGACTGCGAGCGTTACTCGGATTTACTGGGCGTAAAGGGTCCGTAGGCGGACATGTGTGTCGGGTGTGAAATCCTGCAGCTCAACTGCAGAACTGCGCCCGAAACTACATGTCTAGAGTATTGGAGAGGTGAGTGGAATTCCTGGTGTAGCGGTGAAATGCGTAGATATCAGGAGGAACACCAACGGCGAAGGCAGCTCACTGGACAATTACTGACGCTGAGGGACGAAAGCGTGGGGAGCGAAAGGG	Verrucomicrobia_ASV102	0	0	0	0	0	0	0	0	0	0	0	0	0	0	0	0	0	0	0	0	0	0	0	0	0	0	0	0	0	0	0	0	0	0	0	0	0.000979653	0.00102678	0	0	0	0
Verrucomicrobia	Verrucomicrobiae	Opitutales	Puniceicoccaceae	NA	20	TACGGAGACTGCAAGCGTTACTCGGAATTACTGGGCGTAAAGGGTGCGCAGGCGGCTAGGTGTGTCAGATGTGAAATCTCGAAGCTTAACTTCGGGGCTGCGTTTGAAACTGCCTGGCTAGAGTTTTGGAGAGGCAGGCGGAATTTCTGGTGTAGCGGTGGAATGCGTAGATATCAGAAGGAACACCAATGGCGAAGGCAGCTTGCTGGACAAATACTGACGCTCATGCACGAAAGCGTGGGGAGCAAAAAGG	Verrucomicrobia_ASV100	0	0	0	0.000404326	0.00729233	0.0106793	0.0124079	0	0.00259444	0.00189449	0.0364738	0.0124784	0.00874546	0.00534068	0.00718667	0	0.00870598	0.0131635	0.014652	0.0110505	0	0	0	0	0	0	0	0	0	0	0.00425273	0	0.00076754	0	0	0	0	0	0	0	0	0
Verrucomicrobia	Verrucomicrobiae	Opitutales	Puniceicoccaceae	Cerasicoccus	21	TACGGAGACTGCAAGCGTTACTCGGAATTACTGGGCGTAAAGGGTGCGCAGGCGGTCAGGTATGTCAGATGTTAAAATGCGGGGCTTAACCCCGTATCGCGTTTGAAACTACCTGACTAGAGTTTTGGAGAGGTAAGTGGAATTCCTGGTGTAGCGGTGGAATGCGTAGATATCAGGAGGAACACCAATGGCGAAGGCAGCTTACTGGACAAATACTGACGCTCATGCACGAAAGCGTGGGGAGCAAAAAGG	Verrucomicrobia_ASV101	0	0	0.00227101	0.00101082	0	0	0	0	0	0	0	0.0109426	0	0	0	0	0.0360111	0.0264125	0.00715158	0	0	0	0	0	0	0	0	0	0	0	0	0	0	0	0	0	0	0	0	0	0	0
Proteobacteria	Gammaproteobacteria	Pasteurellales	Pasteurellaceae	Haemophilus	22	TACGGAGGGTGCGAGCGTTAATCGGAATAACTGGGCGTAAAGGGCACGCAGGCGGTGACTTAAGTGAGGTGTGAAAGCCCCGGGCTTAACCTGGGAATTGCATTTCATACTGGGTCGCTAGAGTACTTTAGGGAGGGGTAGAATTCCACGTGTAGCGGTGAAATGCGTAGAGATGTGGAGGAATACCGAAGGCGAAGGCAGCCCCTTGGGAATGTACTGACGCTCATGTGCGAAAGCGTGGGGAGCAAACAGG	Proteobacteria_ASV031	0	0	0	0	0	0	0	0	0	0	0	0	0	0.000112435	0	0.0293915	0	0	0	0	0.00106001	0	0	0	0	0	0	0	0.0188324	0	0	0	0.00047099	0	0.0016436	0	0	0	0	0	0	0
Proteobacteria	Deltaproteobacteria	Desulfovibrionales	Desulfovibrionaceae	Desulfovibrio	23	TACGGAGGGTGCAAGCGTTAATCGGAATTACTGGGCGTAAAGCGCACGTAGGCTGTAGTGTAAGTCAGGGGTGAAATCCCACGGCTCACCCGTGGAACTGCCTTTGATACTGCACAACTTGAATCCGGGAGAGGGTGGCGGAATTCCAGGTGTAGGAGTGAAATCCGTAGATATCTGGAGGAACACCGGTGGCGAAGGCGGCCACCTGGACCGGCATTGACGCTGAGGTGCGAAAGCGTGGGGAGCAAACAGG	Proteobacteria_ASV030	0	0	0	0	0	0	0	0	0	0	0	0	0	0	0	0	0	0	0	0	0	0	0	0	0	0	0	0	0	0	0	0	0	0	0	0.0129841	0.0628485	0.0218191	0	0.00333337	0	0.0563474
Proteobacteria	Deltaproteobacteria	Desulfovibrionales	Desulfovibrionaceae	Desulfovibrio	24	TACGGAGGGTGCGAGCGTTAATCGGAATTACTGGGCGTAAAGCGCACGTAGGCTGTTTTATAAGTCAGAGGTGAAATCCCATGGCTCAACCGTGGAACTGCCTTTGATACTATTGAACTTGAGTTCGGGAGAGGGTGGCGGAATTCCAGGTGTAGGAGTGAAATCCGTAGATATCTGGAGGAACATCAGTGGCGAAGGCGGCCACCTGGACCGGTACTGACGCTGAGGTGCGAAAGCGTGGGGAGCAAACAGG	Proteobacteria_ASV032	0	0	0	0	0	0	0	0	0	0	0	0	0	0	0	0	0	0	0	0	0	0	0	0	0	0	0	0	0	0	0	0	0	0	0	0	0.000602864	0	0.00732201	0	0	0
Proteobacteria	NA	NA	NA	NA	25	TACGGAGGGAACAAGTGTTATTCGGATTAATGGGTGTAAAACGCGGGTAGATGGCTTAATTTGCTTATTATGAAATTTCTTTAATGAAAGTGTTAAAGGGTATAATAAGAACGGTTAGGCTTGAGTATTAATAAAACAACAGTATTTTAAGTGTAAAGTGAAAATTTCAAATATTTAAAAGACTAGCACTTGGCGAAAGCGGTGTTAAGTAATATACTGACATTGAGACGCTAAAGCTTAGTAGCAAATAGG	Proteobacteria_ASV028	0	0	0	0	0	0	0	0	0	0	0	0	0	0	0	0	0	0	0	0	0	0	0	0	0.0048976	0	0	0	0	0	0	0	0	0	0	0	0	0.000513391	0	0	0	0
Proteobacteria	NA	NA	NA	NA	26	TACGGAGGGAACAAGTGTTATTCGGATTAATGGGTGTAAAACGCGGGTAGATGGCTTAATTTGCTTGTTATAAAATTTCTTTAGCGAAAGCGTTAAAGGGTATAATAAGGACAGTTAGGCTTGAGTATTAATAAAACAACAGTATTTTAAGTGTAAAGTGAAAATTTCAAATATTTAAAAGACTAGCACTTGGCGGAAGCGGTGTTAAGTAATAAACTGACATTGAGACGCTAAAGCTTAGTAGCAAATAGG	Proteobacteria_ASV029	0	0	0	0	0	0	0	0	0	0	0	0	0	0	0	0	0	0	0	0	0	0	0	0.0169492	0.0062333	0	0	0	0	0	0	0	0	0	0	0.000149243	0	0	0	0	0	0
Proteobacteria	NA	NA	NA	NA	27	TACGAAGGGTGCTAGCGTTGTTCGGAATTATTGGGCGTAAAGGGTGTGTAGGTGGCTTTGTAAGTTAGTTGTGAAATCCCGGGGCTCAACCTCGGAATTGCAGTTAATACTATGAAGCTAGAATAAGATAAGAGATGGCAGAATTTCTAGTGTAGGGGTTAAATCCGCAGATATTAGAAGGAATACCGGTGGTGTAGACGGCTATCTTGGTCTTTATTGACACTAATAACACGAAAGAGTGGGGAGCAAACAGG	Proteobacteria_ASV026	0	0	0	0	0	0	0	0	0	0	0	0	0	0	0	0	0	0	0	0	0	0	0	0	0	0	0	0	0.00376648	0	0	0	0	0	0	0	0.00150716	0.00573287	0	0	0	0
Proteobacteria	NA	NA	NA	NA	28	TACGAAGGGTGCTAGCGTTGTTCGGAATTATTGGGCGTAAAGGGTGTGTAGGTGGTTTTGTAAGTTAATTGTGAAAGCCCAGGGCTCAACCTTGGAATTGCGGTTAATACTATGAAACTAGAGTATGATAAGCGATGGCAGAATTTCTAGTGTAGGGGTAAAATCCGCAGATATTAGAAGGAATACCGGTGGTGTAGACGGCTATCTTGGTCATTACTGACACTGAAACACGAAAGAGTGGGGAGCAAACAGG	Proteobacteria_ASV027	0	0	0	0	0	0	0	0	0	0	0	0	0	0	0	0	0	0	0	0	0	0	0	0	0	0	0	0	0	0	0	0	0	0	0	0	0	0	0.00415433	0	0	0
Elusimicrobia	Endomicrobia	Endomicrobiales	Endomicrobiaceae	Candidatus_Endomicrobium	29	TACGTAGGTGGCGAGCGTTACTCGGAATTACTAGGCGTAAAGCGTATGTAGGCGGTCGTATAAGTCTTTAGTGAAATCTCTCGACTCAATCGGGAAAGGTCTAAGGATACTGTTCGACTTGAGTGTGGGAGGGGGAGACGGAATTCCTGGTGTAGCGGTGAAATGCGTAGATATCAGGAGGAACACCGATGGCGAAAGCAGTCTCCTGGACCAATACTGACGTTAAAGTACGAAAGCTAGGGTAGCAAACAGG	Elusimicrobia_ASV021	0	0	0	0	0	0	0	0	0	0	0	0	0	0	0	0	0	0	0.000523286	0	0	0	0	0	0	0	0	0	0	0	0	0	0	0	0	0	0	0	0	0	0	0
Elusimicrobia	Endomicrobia	Endomicrobiales	Endomicrobiaceae	Candidatus_Endomicrobium	30	TACGTAGGTGGCGAGCGTTACTCGGAATTACTAGGCGTAAAGCGTATGTAGGCGGTTAGATAAGTCTTTAGTGAAATTTCTCGGCTCAACCGGGAAAGGTCTAAGGATACTGTTTGACTTGAGTGTGGGAGGGGGAGACGGAATTCCTGGTGTAGCGGTGAAATGTGTAGATATCAGGAGGAACACCGATGGCGAAAGCAGTCTCCTGGACCAATACTGACGCTAATGTACGAAAGCTAGGGTAGCAAACAGG	Elusimicrobia_ASV023	0	0	0	0	0	0	0	0	0	0	0	0	0	0	0	0	0	0	0	0	0	0	0	0	0	0	0	0	0	0	0	0	0	0	0	0	0	0.167793	0	0.0510131	0	0.33327
Elusimicrobia	Endomicrobia	Endomicrobiales	Endomicrobiaceae	Candidatus_Endomicrobium	31	TACGTAGGTGGCGAGCGTTACTCGGAATTACTAGGCGTAAAGCGTATGTAGGCGGTTAGATAAGTCTTTAGTGAAATTTCTCGGCTCAACCGGGAAAGGTCTAAGGATACTGTTTGGCTTGAGTGTGGGAGGGGGAGACGGAATTCCTGGTGTAGCGGTGAAATGCGTAGATATCAGGAGGAACACCGAGGGCGAAAGCAGTCTCCTGGACCAATACTGACGCTAATGTACGAAAGCTAGGGTAGCAAACAGG	Elusimicrobia_ASV024	0	0	0	0	0.00317058	0.00282384	0	0	0	0	0	0	0	0	0	0	0	0	0	0	0	0	0.749987	0.900726	0.944346	0.73924	0.546638	0.973378	0	0.942023	0.902795	0	0.983254	0.930261	0.968458	0	0	0	0	0	0	0
Elusimicrobia	Endomicrobia	Endomicrobiales	Endomicrobiaceae	Candidatus_Endomicrobium	32	TACGTAGGTGGCGAGCGTTACTCGGAATTACTAGGCGTAAAGCGTATGTAGGCGGTTAGATAAGTCTTTAGTGAAATTTCTCGGCTCAACCGGGAAAGGTCTAAGGATACTGTTTGACTTGAGTGTGGGAGGGGGAGACGGAATTCCTGGTGTAGCGGTGAAATGCGTAGATATCAGGAGGAACACCGATGGCGAAAGCAGTCTCCTGGACCAATACTGACGCTAATGTACGAAAGCTAGGGTAGCAAACAGG	Elusimicrobia_ASV022	0	0	0	0	0	0	0	0	0	0	0	0	0	0	0	0	0	0	0	0	0	0	0	0	0	0	0	0	0	0.00116661	0	0	0	0	0	0	0.131198	0	0.331724	0	0	0
Elusimicrobia	Endomicrobia	Endomicrobiales	Endomicrobiaceae	Candidatus_Endomicrobium	33	TACGTAGGTGGCGAGCATTACTCGGAATTACTAGGCGTAAAGCGTATGTAGGCTGTTAAATAAGTCTTTAGTGAAATTTCCCGGCTCAACCGGGAAAGGCCTAAGGATACTGTTTGGCTTGAGTGTGGGAGGGGGAAACGGAATTCCTGGTGTAGCGGTGAAATGCGTAGATATCAGGAGGAACACCGATGGCGAAAGCAGTTTCCTGGACCAATACTGACGCTGATGTACGAAAGCTAGGGTAGCAAACAGG	Elusimicrobia_ASV018	0	0	0	0.00171839	0	0.0121682	0.0036836	0.00328326	0.00348035	0	0.00135695	0	0	0	0	0.00413318	0.00184672	0.00376101	0.00662829	0	0.000801468	0	0	0	0	0	0	0	0	0	0.0072904	0	0	0	0	0	0	0	0	0	0	0
Elusimicrobia	Endomicrobia	Endomicrobiales	Endomicrobiaceae	Candidatus_Endomicrobium	34	TACGTAGGTGGCGAGCGTTACTCGGAATTACTAGGCGTAAAGCGTATGCAGGCGGTCGTATAAGTCTTTAGTAAAATTTTCCGGCTCAACCGGGAAAAGCCTAAGGATACTGTTCGGCTTGAGTGTGGGAGAGGGAGACGGAATTCCTGGTGTAGCGGTGAAATGCGTAGATATCAGGAGGAACACCGATGGCGAAAGCAGTCTCCTGGACCAATACTGACGCTGATATACGAAAGCTAGGGTAGCAAACAGG	Elusimicrobia_ASV019	0	0	0.598789	0	0	0	0.835789	0.330067	0.287793	0	0	0.56364	0.439216	0	0	0.95155	0.938399	0.952475	0.826443	0	0.00333514	1	0	0	0	0.00633301	0.0134419	0.00455188	0.115819	0.00385336	0.0656136	0.313273	0.000802428	0	0.000266107	0	0	0	0	0	0.00246431	0.000858083
Elusimicrobia	Endomicrobia	Endomicrobiales	Endomicrobiaceae	Candidatus_Endomicrobium	35	TACGTAGGTGGCGAGCGTTACTCGGAATTACTAGGCGTAAAGCGTATGCAGGCGGTCGTATAAGTCTTTAGTAAAATTTTCCGGCTCAACCGGGAAAAGCCTGAGGATACTGTTCGGCTTGAGTGTGGGAGAGGGAGACGGAATTCCTGGTGTAGCGGTGAAATGCGTAGATATCAGGAGGAACACCGATGGCGAAAGCAGTCTCCTGGACCAATACTGACGCTGATATACGAAAGCTAGGGTAGCAAACAGG	Elusimicrobia_ASV020	0.461017	0.681398	0	0.356717	0.925174	0.338296	0	0	0	0.352521	0.329808	0	0	0.397515	0.500123	0	0	0	0	0.728992	0.442152	0	0	0	0	0	0	0	0	0	0	0	0	0	0	0	0	0	0	0	0	0
Synergistetes	Synergistia	Synergistales	Synergistaceae	NA	36	TACGTAGGGGGCGAGCGTTGTCCGGAATTACTGGGCGTAAAGGGCATGTAGGCTGTGCTGTAAGTCAGCTGTTAAAAGATGCGGCTTAACCGTGTTTCGCAGTTGAAACTACAGCGCTGGAGTACCGGAGAGGCAAGTGGAATTCCCAGTGTAGCGGTGAAATGCGTAGATATTGGGAAGAACATCGGTGGCGAAGGCGACTTGCTGGTCGGTAACTGACGCTAATATGCGAAAGCTAGGGGAGCAAACGGG	Synergistetes_ASV099	0	0	0	0	0	0	0	0	0	0	0	0	0	0	0	0	0	0	0	0	0	0	0	0	0	0	0	0	0	0	0	0.016488	0	0	0	0	0	0	0	0	0	0
Spirochaetes	Spirochaetia	Spirochaetales	Spirochaetaceae	Treponema_2	37	CACGTAAGTTGCGAGCGTTGTTCGGAATTATTGGGCGTAAAGGGCATGTAGGCGGTATGGCAAGCCTGACGTGAAATCTCCGGGCTCAACCCGGAGGGTGCGTTGGGAACTGCCATACTTGAGTTGCTGAGGGGAAGCCGGAATTCCAGGTGTAGGGGTGAAATCTGTAGATATCTGGAAGAACACCAATGGCGAAGGCAGGCTTCTGGCAGACGACTGACGCTGAGGTGCGAAGGTGCGGGGAGCGAACAGG	Spirochaetes_ASV092	0	0	0	0	0	0.00328593	0	0	0	0	0	0	0.000409144	0	0	0.00160735	0	0	0	0	0	0	0	0	0	0	0	0	0.0207156	0	0	0	0	0	0	0.280278	0.151319	0.212458	0.0832944	0.394123	0.096363	0.332269
Spirochaetes	Spirochaetia	Spirochaetales	Spirochaetaceae	Treponema_2	38	CACGTAAGTTGCGAGCGTTGTTCGGAATTATTGGGCGTAAAGGGCATGTAGGCGGCGCGCTAAGCTCGGTGTGAAATCCTCAGGCTTAACTTGAGGACTGCATCGAGAACTGGCGGGCTTGAGTTACTGAAAGGGAATCGGAATTCCTAGTGTAGGGGTGAAATCTGTAGATATTAGGAAGAACACCAATGGCGAAGGCAGGTTTCCGGCAGATAACTGACGCTGAGGTGCGAAGGTGCGGGGAGCGAACAGG	Spirochaetes_ASV091	0	0	0	0	0	0	0	0	0	0	0	0	0	0	0	0	0	0	0	0	0	0	0	0	0	0	0	0	0	0	0	0	0	0	0	0.00447728	0	0.00359374	0.00228488	0	0	0.00219288
Spirochaetes	Spirochaetia	Spirochaetales	Spirochaetaceae	Treponema_2	39	CACGTAAGTTGCGAGCGTTGTTCGGAATTATTGGGCGTAAAGGGCATGTAGGCGGTTAATTAAGCTTGATGTGAAATGTAGAGGCTTAACCTTTGAGCTGCATTGAGAACTGATTGACTAGAGTTACTGAGAGGGAACCGGAATTCCTAGTGTAGGGGTGAAATCTGTAGATATTAGGAAGAACACCAATGGCGAAGGCAGGTTTCTGGCAGATGACTGACGCTGATGTGCGAAGGTGCGGGGAGCGAACAGG	Spirochaetes_ASV095	0.0186441	0.00527704	0.0242241	0.21126	0.0426443	0.0797351	0.0300504	0.425878	0.561159	0.323667	0.37674	0.0462661	0.107042	0.035136	0.0211271	0	0	0	0	0	0	0	0	0	0	0	0.00209808	0	0	0	0	0	0	0	0	0	0	0	0	0	0	0
Spirochaetes	Spirochaetia	Spirochaetales	Spirochaetaceae	Treponema_2	40	CACGTAAGTTGCGAGCGTTGTTCGGAATTATTGGGCGTAAAGGGCATGTAGGCGGTCAAGCAAGCTTGATGTGAAATCCATGGGCTCAACCCGTGAACTGCATTGAGAACTATTTGACTTGAATTACCGAGGGGAAGCCGGAATTCCAGGTGTAGGGGTGAAATCTGTAGATATCTGGAAGAACACCAATGGCGAAGGCAGGCTTCTATTGGATAATTGACGCTGAGGTGCGAAGGTGCGGGGAGCGAACAGG	Spirochaetes_ASV093	0.0855932	0.0145119	0.340651	0.122005	0	0.083021	0.0157038	0	0.0123394	0	0	0.0126704	0.00117629	0.0105127	0.0110686	0	0	0	0	0	0	0	0	0	0	0	0	0	0	0	0	0	0	0	0	0	0	0	0	0	0	0
Spirochaetes	Spirochaetia	Spirochaetales	Spirochaetaceae	Treponema_2	41	CACGTAAGTTGCGAGCGTTGTTCGGAATTATTGGGCGTAAAGGGCATGTAGGCGGTCATGCAAGCTTGATGTGAAATCCATGGGCTCAACCCGTGAACTGCATTGAGAACTATATGACTTGAGTTACCGAGGGGAAGCCGGAATTCCAGGTGTAGGGGTGAAATCTGTAGATATCTGGAAGAACACCGATGGCGAAGGCAGGCTTCTATTGGATAACTGACGCTGAGGTGCGAAGGTGCGGGGAGCAAACAGG	Spirochaetes_ASV094	0	0	0	0	0	0	0	0	0	0	0	0	0	0	0	0	0	0	0	0	0	0	0	0	0	0	0	0	0	0	0	0	0	0	0	0.0118648	0.00195931	0.00162574	0.0078413	0	0.046397	0.00567288
Spirochaetes	Spirochaetia	Spirochaetales	Spirochaetaceae	Treponema_2	42	CACGTAAGTTGCGAGCGTTGTTCGGAATTATTGGGCGTAAAGGGTATGTAGGCGGTCATGCAAGCTTGATGTGAAATCCATGGGCTCAACCCGTGAACTGCATTGAGAACTATGTGACTTGAGTTACCGAGGGGAAACCGGAATTCCAGGTGTAGGGGTGAAATCTGTAGATATCTGGAAGAACACCGATGGCGAAGGCAGGTTTCTATTGGATGACTGACGCTGAGGTACGAAGGTGCGGGGAGCAAACAGG	Spirochaetes_ASV098	0	0	0	0	0	0.00636648	0	0	0	0	0	0	0	0.000674612	0	0.00964409	0	0	0	0	0	0	0	0	0	0	0	0	0	0	0	0	0	0	0	0.0767107	0.0678975	0.0807735	0.087968	0.0612749	0.0278722	0.0352767
Spirochaetes	Spirochaetia	Spirochaetales	Spirochaetaceae	Treponema_2	43	CACGTAAGTTGCGAGCGTTGTTCGGAATTATTGGGCGTAAAGGGTATGTAGGCGGTCATGCAAGCTTGATGTGAAATCCATGGGCTCAACCCGTGAACTGCATTGAGAACTATGTGACTTGAGTTACCGAGGGGAAACCGGAATTCCAGGTGTAGGGGTGAAATCTGTAGATATCTGGAAGAACACCGATGGCGAAGGCAGGTTTCCATTGGATGACTGACGCTGAGGTACGAAGGTGCGGGGAGCAAACAGG	Spirochaetes_ASV096	0	0	0	0	0	0	0	0	0	0	0	0	0	0	0	0	0	0	0	0	0	0	0	0	0	0	0	0	0	0	0	0	0	0	0	0.0198493	0.0278071	0.0316591	0	0.03917	0	0.00362302
Spirochaetes	Spirochaetia	Spirochaetales	Spirochaetaceae	Treponema_2	44	CACGTAAGTTGCGAGCGTTGTTCGGAATTATTGGGCGTAAAGGGTATGTAGGCGGTCATGCAAGCTTGATGTGAAATCCATGGGCTCAACCCGTGAACTGCATTGAGAACTATGTGACTTGAGTTACCGAGGGGAAACCGGAATTCCAGGTGTAGGGGTGAAATCTGTAGATATCTGGAAGAACACCGATGGCGAAGGCAGGTTTCTATTGGATAACTGACGCTGAGGTACGAAGGTGCGGGGAGCAAACAGG	Spirochaetes_ASV097	0	0	0	0	0.00332911	0	0	0	0	0	0	0	0.00163658	0	0	0	0	0	0.0125589	0.000343795	0	0	0	0.0520581	0	0	0	0	0	0	0	0.106348	0	0	0.0025515	0.1626	0.126903	0.183537	0.100327	0.0446308	0.308379	0.0185918
Spirochaetes	Spirochaetia	Spirochaetales	Spirochaetaceae	NA	45	CACGTAAGGGGCAAGCGTTGTTCGGAATTATTGGGCGTAAAGGGCGCGTAGGCGGTTTAATAAGCCTGATGTGAAATCCCGCAGCTTAACTGCGGAACTGCATTGGGAACTGTTTTACTTGAGTCGTGGAGGGGAAATTGGAATTCCTAGTGTAGGGGTGAAATCTGCAGATATTAGGAAGAACACCAATGGCGAAGGCAAATTTCCAGCCACTGACTGACGCTGAGGCGCGAAAGTGCGGGGAGCAAACAGG	Spirochaetes_ASV041	0	0	0	0	0	0	0	0	0	0	0	0	0	0	0.000533949	0	0	0	0	0	0	0	0.00353793	0.0181598	0.0048976	0	0	0	0.0404896	0	0	0	0.000401214	0	0.000751362	0	0	0	0	0	0	0
Spirochaetes	Spirochaetia	Spirochaetales	Spirochaetaceae	Treponema	46	CACGTAAGGGGCAAGCGTTGTTCGGAATTATTGGGCGTAAAGGGCGCGTAGGCGGTTTTGTAAGCCTGATGTGAAATCCCACAGCTTAACTGTGGGTCTGCATTGGGAACTGCATTACTAGAGTCATGGAGGGGAAATTGGAATTCCTAGTGTACCGGTGAAATGGGTAGATATTAGGAAGAACACCAATGGCGAAGGCAAATTTCTAGCCAATGACTGACGCTGAGGCGCGAAAGTGCGGGGAGCAAACAGG	Spirochaetes_ASV042	0	0	0	0	0	0	0	0.00368123	0.00487249	0	0.00439838	0.00787099	0.0547742	0	0	0	0	0	0	0	0	0	0	0	0	0	0	0	0	0	0	0	0	0	0	0	0	0	0	0	0	0
Spirochaetes	Spirochaetia	Spirochaetales	Spirochaetaceae	Treponema	47	CACGTAAGGGGCGAGCGTTGTTCGGAATTATTGGGCGTAAAGGGCGCGTAGGCGGTTTTGTAAGCCTGATGTGAAATCCCACAGCTTAACTGTGGGTCTGCATTGGGAACTGCATTACTAGAGTTATGGAGGGGAAGTTGGAATTCCTAGTGTAGGGGTGAAATCTATAGATATTAGGAAGAACACCAATGGCGAAGGCAAACTTCTAGCCAATAACTGACGCTGAGGCGCGAAAGTGCGGGGAGCAAACAGG	Spirochaetes_ASV064	0.1	0.0653034	0.00681302	0.206914	0	0.418237	0.0587437	0.204209	0.0801747	0.0480909	0.0697658	0.0456902	0.0102798	0.0168091	0.0179234	0	0	0	0	0	0	0	0	0	0	0	0	0	0	0	0	0	0	0	0	0	0	0.000427826	0	0	0	0
Spirochaetes	Spirochaetia	Spirochaetales	Spirochaetaceae	Treponema	48	CACGTAAGGGGCGAGCGTTGTTCGGAATTATTGGGCGTAAAGGGCGCGTAGGCGGCCTGGCAAGTCTGGAGTGAAAGCCCGCGGCTCAACCGCGGGACTGCTTTGGAAACTACCTGGCTGGAGTCATAGAGGGGGAGTTGGAATTCCTTGTGTAGGGGTGAAATCTATAGATATAAGGAAGAACACCAATGGCGAAGGCAAACTTCTAGCTAATGACTGACGCTGAGGCGCGAAAGTGCGGGGAGCAAACAGG	Spirochaetes_ASV044	0	0	0	0	0	0	0	0.00218884	0.0201228	0	0.0405213	0.0735266	0.0181046	0.00365415	0.00588787	0	0	0	0.01221	0	0	0	0	0	0	0	0	0	0	0	0.0018226	0	0	0	0	0	0	0	0	0	0	0
Spirochaetes	Spirochaetia	Spirochaetales	Spirochaetaceae	Treponema	49	CACGTAAGGGGCGAGCGTTGTTCGGAATTATTGGGCGTAAAGGGCGCGTAGGCGGCCAAGTAAGTCTGGGGTGAAAGCCCGCGGCTCAACCGCGGGACTGCCTTGGAAACTACTAGGCTAGAGTCATGGAGGGGGAGTTGGAATTCCTAGTGTAGGGGTGAAATCTATAGATATTAGGAAGAACACCGGTGGCGAAGGCGAACTTCTAGCCAATGACTGACGCTGAGGCGCGAAAGTGCGGGGAGCAAACAGG	Spirochaetes_ASV043	0	0	0	0	0	0	0	0.00970053	0.00936531	0.0150102	0.0290574	0.00211173	0	0.00185518	0.000562811	0	0	0	0	0	0	0	0	0	0	0	0	0	0.0254237	0	0	0	0	0	0	0	0	0	0	0	0.0377294	0
Spirochaetes	Spirochaetia	Spirochaetales	Spirochaetaceae	Treponema	50	CACGTAAGGGGCGAGCGTTGTTCGGAATTATTGGGCGTAAAGGGCGCGTAGGCGGTTACGCAAGTCCGATGTGAAATACCGGTGCTCAACACCGGGGCTGCATTGGAAACTGCGGAACTGGAGTCATGGAGGGGGAGTTGGAATTCCTAGTGTAGGGGTGAAATCTATAGATATTAGGAAGAACACCGGTGGCGAAGGCGAACTTCTAGCCAGTGACTGACGCTGAGGCGCGAAAGTGCGGGGAGCAAACAGG	Spirochaetes_ASV045	0	0	0	0	0	0	0	0	0	0	0	0	0	0.00404767	0	0	0	0	0	0	0	0	0.00423479	0	0.00845948	0.0664043	0.135344	0.00627608	0.412429	0.0128328	0	0	0	0	0	0	0	0	0	0	0	0
Spirochaetes	Spirochaetia	Spirochaetales	Spirochaetaceae	Treponema	51	CACGTAAGGGGCGAGCGTTGTTCGGAATTATTGGGCGTAAAGGGCGCGTAGGCGGTTATGCAAGTCTGATGTGAAATACCGGGGCTCAACTCCGGGGCTGCATTGGAAACTGCGAAACTAGAGTCATGGAGGGGGAGTTGGAATTCCTAGTGTAGGGGTGAAATCTATAGATATTAGGAAGAACACCGGTGGCGAAGGCGAACTTCTAGCCAATGACTGACGCTGAGGCGCGAAAGTGCGGGGAGCAAACAGG	Spirochaetes_ASV050	0	0	0	0	0	0	0	0	0	0	0	0	0	0	0	0	0	0	0	0	0	0	0	0	0	0	0	0	0	0	0	0	0	0	0	0	0	0	0	0	0.0361999	0
Spirochaetes	Spirochaetia	Spirochaetales	Spirochaetaceae	Treponema	52	CACGTAAGGGGCGAGCGTTGTTCGGAATTATTGGGCGTAAAGGGCGCGTAGGCGGTTAGGTAAGTCTGACGTGAAATACCGGGGCTCAACCCCGGGGCTGCGTTGGAAACTGCAGAACTAGAGTCATGGAGGGGGAGTTGGAATTCCTAGTGTAGGGGTGAAATCTATAGATATTAGGAAGAACATCGGTGGCGAAGGCGAACTTCTAGCCAATGACTGACGCTGAGGCGCGAAAGTGCGGGGAGCAAACAGG	Spirochaetes_ASV048	0	0	0	0.0861215	0.00776791	0.0190481	0.0432338	0.00701423	0	0.200962	0.044054	0.0522173	0.0220427	0.128008	0.176578	0	0	0	0	0	0	0	0	0	0	0	0	0	0	0.0036059	0	0	0	0	0	0	0	0	0	0	0	0
Spirochaetes	Spirochaetia	Spirochaetales	Spirochaetaceae	Treponema	53	CACGTAAGGGGCGAGCGTTGTTCGGAATTATTGGGCGTAAAGGGCGCGTAGGCGGTTAGGTAAGTCTGACGTGAAATACCGGTGCTCAACACCGGGGCTGCGTTGGATACTGCCAAACTAGAGTCATGGAGGGGGAGTTGGAATTCCTAGTGTAGGGGTGAAATCTATAGATATTAGGAAGAACACCGGTGGCGAAGGCGAACTTCTAGCCAATGACTGACGCTGAGGCGCGAAAGTGCGGGGAGCAAACAGG	Spirochaetes_ASV049	0.334746	0.233509	0.0272521	0.0129384	0	0.0119628	0	0.0139787	0.0180978	0.0441562	0.0411529	0.00364753	0.075078	0.0308073	0.0481564	0	0	0	0	0.254359	0.547041	0	0	0	0	0	0	0	0	0	0	0	0.0110247	0.0291149	0.0167648	0	0	0	0	0	0	0
Spirochaetes	Spirochaetia	Spirochaetales	Spirochaetaceae	Treponema	54	CACGTAAGGGGCGAGCGTTGTTCGGAATTATTGGGCGTAAAGGGCGCGTAGGCGGTTATGTAAGTCTGGCGTGAAAGGCGGGAGCTTAACTCCCGGACTGCGTTGGAAACTGTATAACTAGAGTCATGGAGGGGGAGTTGGAATTCCTGGTGTAGGGGTGAAATCTGTAGATATCAGGAAGAACACCGGTGGCGAAGGCGAACTTCCAGCCAATGACTGACGCTGAGGCGCGAAAGTGCGGGGAGCAAACAGG	Spirochaetes_ASV052	0	0	0	0	0	0	0	0	0	0	0	0	0	0	0	0	0	0	0	0	0	0	0	0	0	0	0	0	0	0	0	0	0	0	0	0.000447728	0.00813866	0.00504834	0.00701044	0.00262802	0	0.00128712
Spirochaetes	Spirochaetia	Spirochaetales	Spirochaetaceae	Treponema	55	CACGTAAGGGGCGAGCGTTGTTCGGAATTATTGGGCGTAAAGGGCGCGTAGGCGGTTACGCAAGTCCGGCGTGAAAGGCAGGAGCTCAACTCCTGGACTGCGCTGGAAACTGTGCAACTAGAGTCATGGAGGGGGAGTTGGAATTCCTGGTGTAGGGGTGAAATCTGTAGATATCAGGAAGAACACCGGTGGCGAAGGCGAACTTCCAGCCGATGACTGACGCTGAGGCGCGAAAGTGCGGGGAGCAAACAGG	Spirochaetes_ASV046	0	0	0	0	0	0	0	0	0	0	0	0	0	0	0	0	0	0	0	0	0	0	0	0	0	0	0	0	0	0	0	0	0	0	0	0.00552198	0.016428	0.000684521	0.0024926	0.00358366	0	0.00286028
Spirochaetes	Spirochaetia	Spirochaetales	Spirochaetaceae	Treponema	56	CACGTAAGGGGCGAGCGTTGTTCGGAATTATTGGGCGTAAAGGGCGCGTAGGCGGTTACGCAAGTCCGGCGTGAAAGGCAGGAGCTCAACTCCTGGACTGCGCTGGAAACTGTGTAACTGGAGTCCCGGAGGGGTAGTTGGAATTCCTGGTGTAGGGGTGAAATCTGTAGATATCAGGAAGAACACCGGTGGCGAAGGCGAACTACCAGCCGGTGACTGACGCTGAGGCGCGAAAGTGCGGGGAGCAAACAGG	Spirochaetes_ASV047	0	0	0	0	0	0	0	0	0	0	0.00379009	0	0	0	0	0	0	0	0	0	0	0	0	0	0	0	0	0	0	0	0	0	0	0	0	0.000671592	0.0106255	0.000770086	0.000311575	0	0	0
Spirochaetes	Spirochaetia	Spirochaetales	Spirochaetaceae	Treponema	57	CACGTAAGGGGCGAGCGTTGTTCGGAATTATTGGGCGTAAAGGGTGCGTAGGCGGTTATGTAAGCCTGGCGTGAAAGGCGGGAGCTTAACTCCCGGACTGCGTTGGGAACTGTATAACTAGAGTCATGGAGGGGTGGTTGGAATTCCTGGTGTAGGGGTGAAATCTGTAGATATCAGGAAGAACACCGGTGGCGAAGGCGAACTACTAGCCAATGACTGACGCTGAGGCACGAAAGTGCGGGGAGCAAACAGG	Spirochaetes_ASV080	0	0	0	0	0	0	0	0	0	0	0	0	0	0	0	0	0	0	0	0	0	0	0	0	0	0	0	0	0	0	0	0	0	0	0	0	0.00226074	0.00213913	0.00363504	0	0	0
Spirochaetes	Spirochaetia	Spirochaetales	Spirochaetaceae	Treponema	58	CACGTAAGGGGCGAGCGTTGTTCGGAATTATTGGGCGTAAAGGGTGCGTAGGCGGTTATGTAAGCCTGGCGTGAAAGGCGGGAGCTTAACTCCCGGACTGCGTTGGGAACTGTATAACTAGAGTCATGGAGGGGCAGCTGGAATTCCGCGTGTAGGGGTGAAATCTGTAGATATGCGGAAGAACACCGGTGGCGAAGGCGAGCTGCTAGCCAATGACTGACGCTGAGGCACGAAAGTGCGGGGAGCAAACAGG	Spirochaetes_ASV078	0	0	0	0	0	0	0	0	0	0	0	0	0	0	0	0	0	0	0	0	0	0	0	0	0	0	0	0	0	0	0	0	0	0	0	0.012014	0.00324039	0.0152306	0.0119437	0.00203643	0	0
Spirochaetes	Spirochaetia	Spirochaetales	Spirochaetaceae	Treponema	59	CACGTAAGGGGCGAGCGTTGTTCGGAATTATTGGGCGTAAAGGGTGCGTAGGCGGTTATGTAAGCCTGGCGTGAAAGGCGGGAGCTTAACTCCCGGACTGCGCTGGGAACTGTATAACTGGAGTCATGGAGGGGCAGCTGGAATTCCGCGTGTAGGGGTGAAATCTGTAGATATGCGGAAGAACACCGGTGGCGAAGGCGAGCTGCTAGCCAATGACTGACGCTGAGGCACGAAAGTGCGGGGAGCAAACAGG	Spirochaetes_ASV071	0	0	0	0	0	0	0	0	0	0	0	0	0	0	0	0	0	0	0	0	0	0	0	0	0	0	0	0	0	0	0	0	0	0	0	0.0144019	0.0028636	0.00162574	0.00342733	0	0	0.00400439
Spirochaetes	Spirochaetia	Spirochaetales	Spirochaetaceae	Treponema	60	CACGTAAGGGGCGAGCGTTGTTCGGAATTATTGGGCGTAAAGGGTGCGTAGGCGGTTATGTAAGCCTGGCGTGAAAGGCGGGAGCTTAACTCCCGGACTGCGCTGGGAACTGTGTAACTAGAGTCATGGAGGGGCAGCTGGAATTCCGCGTGTAGGGGTGAAATCTGTAGATATGCGGAAGAACACCGGTGGCGAAGGCGAGCTGCTAGCCAATGACTGACGCTGAGGCACGAAAGTGCGGGGAGCAAACAGG	Spirochaetes_ASV074	0	0	0	0	0	0	0	0	0	0	0	0	0	0	0	0	0	0	0	0	0	0	0	0	0	0	0	0	0	0	0	0	0	0	0	0	0.00512434	0	0.00233681	0.0318434	0	0
Spirochaetes	Spirochaetia	Spirochaetales	Spirochaetaceae	Treponema	61	CACGTAAGGGGCGAGCGTTGTTCGGAATTATTGGGCGTAAAGGGTGCGTAGGCGGTTATGTAAGCCTGGCGTGAAAGGCGGGAGCTTAACTCCCGGACTGCGCTGGGAACTGTATAACTAGAGTCATGGAGGGGCAGCTGGAATTCCGCGTGTAGGGGTGAAATCTGTAGATATGCGGAAGAACACCGGTGGCGAAGGCGAGCTGCTAGCCAATGACTGACGCTGAGGCACGAAAGTGCGGGGAGCAAACAGG	Spirochaetes_ASV069	0	0	0	0	0	0	0	0	0	0	0	0	0	0	0	0	0	0	0	0	0	0	0	0	0	0	0	0	0	0	0	0	0	0	0	0.00641743	0.00964582	0	0.0248221	0.0238797	0	0.00753206
Spirochaetes	Spirochaetia	Spirochaetales	Spirochaetaceae	Treponema	62	CACGTAAGGGGCGAGCGTTGTTCGGAATTATTGGGCGTAAAGGGTGCGTAGGCGGTTATGTAAGCCTGGCGTGAAAGGCGGGAGCTTAACTCCCGGACTGCGTTGGGAACTGTGTAACTAGAGTCATGGAGGGGCAGCTGGAATTCCTGGTGTAGGGGTGAAATCTGTAGATATCAGGAAGAACACCGGTGGCGAAGGCGAGCTGCTAGCCAATGACTGACGCTGAGGCACGAAAGTGCGGGGAGCAAACAGG	Spirochaetes_ASV081	0	0	0	0	0	0	0	0	0	0	0	0	0	0	0	0	0	0	0	0	0	0	0	0	0	0	0	0	0.0235405	0	0	0	0	0	0.000751362	0.0143273	0.00557649	0.00239582	0.0189541	0.00252563	0	0.00138247
Spirochaetes	Spirochaetia	Spirochaetales	Spirochaetaceae	Treponema	63	CACGTAAGGGGCGAGCGTTGTTCGGAATTATTGGGCGTAAAGGGTGCGTAGGCGGTTATGTAAGCCTGGCGTGAAAGGCGGGAGCTTAACTCCCGGACTGCGTTGGGAACTGTATAACTAGAGTCATGGAGGGGCAGCTGGAATTCCTGGTGTAGGGGTGAAATCTGTAGATATCAGGAAGAACACCGGTGGCGAAGGCGAGCTGCTAGCCAATGACTGACGCTGAGGCACGAAAGTGCGGGGAGCAAACAGG	Spirochaetes_ASV079	0	0	0	0	0	0	0	0	0	0	0	0	0	0	0	0	0	0	0	0	0	0	0	0	0	0	0	0	0	0	0	0	0	0	0	0	0.00399397	0	0	0	0	0.00219288
Spirochaetes	Spirochaetia	Spirochaetales	Spirochaetaceae	Treponema	64	CACGTAAGGGGCGAGCGTTGTTCGGAATTATTGGGCGTAAAGGGTGCGTAGGCGGTTGCGCAAGCCTGGCGTGAAAGGCGGGAGCTTAACTCCCGGACTGCGCTGGGAACTGCGCGACTGGAGTCATGGAGGGGCAGCTGGAATTCCTGGTGTAGGGGTGAAATCTGTAGATATCAGGAAGAACACCGGTGGCGAAGGCGAGCTGCTAGCCAATGACTGACGCTGAGGCACGAAAGTGCGGGGAGCAAACAGG	Spirochaetes_ASV090	0	0	0	0	0	0	0	0	0	0	0	0	0	0	0	0	0	0	0	0	0	0	0	0	0	0	0	0	0	0	0	0	0	0	0	0	0	0	0	0	0	0
Spirochaetes	Spirochaetia	Spirochaetales	Spirochaetaceae	Treponema	65	CACGTAAGGGGCGAGCGTTGTTCGGAATTATTGGGCGTAAAGGGTGCGTAGGCGGTTATGTAAGCCTGGCGTGAAAGGCGGGAGCTTAACTCCCGGACTGCGCTGGGAACTGTGTAACTTGAGTCATGGAGGGGCAGCTGGAATTCCTGGTGTAGGGGTGAAATCTGTAGATATCAGGAAGAACACCGGTGGCGAAGGCGAGCTGCTAGCCAATGACTGACGCTGAGGCACGAAAGTGCGGGGAGCAAACAGG	Spirochaetes_ASV076	0	0	0	0	0	0	0	0	0	0	0	0	0	0	0	0	0	0	0	0	0	0	0	0	0	0	0	0	0	0	0	0	0	0	0	0.00134318	0.00173323	0.00787199	0.00223295	0	0	0
Spirochaetes	Spirochaetia	Spirochaetales	Spirochaetaceae	Treponema	66	CACGTAAGGGGCGAGCGTTGTTCGGAATTATTGGGCGTAAAGGGTGCGTAGGCGGTTATGTAAGCCTGGCGTGAAAGGCGGGAGCTTAACTCCCGGACTGCGCTGGGAACTGTGTGACTAGAGTCATGGAGGGGCAGCTGGAATTCCTGGTGTAGGGGTGAAATCTGTAGATATCAGGAAGAACACCGGTGGCGAAGGCGAGCTGCTAGCCAATGACTGACGCTGAGGCACGAAAGTGCGGGGAGCAAACAGG	Spirochaetes_ASV077	0	0	0	0	0	0	0	0	0	0	0	0	0	0	0	0	0	0	0	0	0	0	0	0	0	0	0	0	0	0	0	0	0	0	0	0	0	0	0.00732201	0	0	0.00143014
Spirochaetes	Spirochaetia	Spirochaetales	Spirochaetaceae	Treponema	67	CACGTAAGGGGCGAGCGTTGTTCGGAATTATTGGGCGTAAAGGGTGCGTAGGCGGTTATGTAAGCCTGGCGTGAAAGGCGGGAGCTTAACTCCCGGACTGCGCTGGGAACTGTGTAACTAGAGTCATGGAGGGGCAGCTGGAATTCCTGGTGTAGGGGTGAAATCTGTAGATATCAGGAAGAACACCGGTGGCGAAGGCGAGCTGCTAGCCAATGACTGACGCTGAGGCACGAAAGTGCGGGGAGCAAACAGG	Spirochaetes_ASV075	0	0	0	0	0	0	0	0	0	0	0	0	0	0	0	0	0	0	0	0	0	0	0	0	0	0	0	0	0	0	0	0	0	0	0	0	0.00263753	0	0.0127226	0	0	0.00200219
Spirochaetes	Spirochaetia	Spirochaetales	Spirochaetaceae	Treponema	68	CACGTAAGGGGCGAGCGTTGTTCGGAATTATTGGGCGTAAAGGGTGCGTAGGCGGTTATGTAAGCCTGGCGTGAAAGGCGGGAGCTTAACTCCCGGACTGCGCTGGGAACTGTATAACTGGAGTCATGGAGGGGCAGCTGGAATTCCTGGTGTAGGGGTGAAATCTGTAGATATCAGGAAGAACACCGGTGGCGAAGGCGAGCTGCTAGCCAATGACTGACGCTGAGGCACGAAAGTGCGGGGAGCAAACAGG	Spirochaetes_ASV072	0	0	0	0	0	0	0	0	0	0	0	0	0	0	0	0	0	0	0	0	0	0	0	0	0	0	0	0	0	0	0	0	0	0	0	0.00626819	0.0080633	0.00402156	0.00680272	0.0214109	0	0.00548219
Spirochaetes	Spirochaetia	Spirochaetales	Spirochaetaceae	Treponema	69	CACGTAAGGGGCGAGCGTTGTTCGGAATTATTGGGCGTAAAGGGTGCGTAGGCGGTTATGTAAGCCTGGCGTGAAAGGCGGGAGCTTAACTCCCGGACTGCGCTGGGAACTGTATAACTAGAGTCATGGAGGGGCAGCTGGAATTCCTGGTGTAGGGGTGAAATCTGTAGATATCAGGAAGAACACCGGTGGCGAAGGCGAGCTGCTAGCCAATGACTGACGCTGAGGCACGAAAGTGCGGGGAGCAAACAGG	Spirochaetes_ASV070	0	0	0	0	0	0	0	0	0	0	0	0	0	0	0	0	0	0	0	0	0	0	0	0	0	0	0	0	0	0	0	0	0	0.00206853	0	0.0354451	0.00361718	0.0122358	0.00514099	0.00546081	0	0.00800877
Spirochaetes	Spirochaetia	Spirochaetales	Spirochaetaceae	Treponema	70	CACGTAAGGGGCGAGCGTTGTTCGGAATTATTGGGCGTAAAGGGTGCGTAGGCGGTTATGTAAGCCTGGCGTGAAAGGCGGGAGCTTAACTCCCGGACTGCGCTGGGAACTGTATGACTTGAGTCATGGAGGGGCAGCTGGAATTCCTGGTGTAGGGGTGAAATCTGTAGATATCAGGAAGAACACCGGTGGCGAAGGCGAGCTGCTAGCCAATGACTGACGCTGAGGCACGAAAGTGCGGGGAGCAAACAGG	Spirochaetes_ASV073	0	0	0	0	0	0	0	0	0	0	0	0	0	0	0	0	0	0	0	0	0	0	0	0	0	0	0	0	0	0	0	0	0	0	0	0	0	0	0.00218103	0.000955642	0	0.00138247
Spirochaetes	Spirochaetia	Spirochaetales	Spirochaetaceae	Treponema	71	CACGTAAGGGGCGAGCGTTGTTCGGAATTATTGGGCGTAAAGGGTGCGTAGGCGGTTATGTAAGCCTGGCGTGAAAGGCGGGAGCTTAACTCCCGGACTGCGCTGGGAACTGGATAACTTGAGTCATGGAGGGGCAGCTGGAATTCCTGGTGTAGGGGTGAAATCTGTAGATATCAGGAAGAACACCGGTGGCGAAGGCGAGCTGCTAGCCAATGACTGACGCTGAGGCACGAAAGTGCGGGGAGCAAACAGG	Spirochaetes_ASV068	0	0	0	0	0	0	0	0	0	0	0	0	0	0	0	0	0	0	0	0	0	0	0	0	0	0	0	0	0	0	0	0	0	0	0	0.00514887	0	0.0134337	0.00114244	0.00612066	0	0.0041474
Spirochaetes	Spirochaetia	Spirochaetales	Spirochaetaceae	Treponema	72	CACGTAAGGGGCGAGCGTTGTTCGGAATTATTGGGCGTAAAGGGTGCGTAGGCGGTTATGTAAGCCTGGCGTGAAATCCTCTGGCTTAACCAGGGAACTGCGCTGGGAACTGTATGACTAGAGTCATGGAGGGGTAGTTGGAATTCCGCGTGTAGGGGTGAAATCTGTAGATATGCGGAAGAACACCGGTGGCGAAGGCGAACTACTAGCCAATGACTGACGCTGAGGCACGAAAGTGCGGGGAGCAAACAGG	Spirochaetes_ASV082	0	0	0	0	0	0	0	0	0	0	0	0	0	0	0	0	0	0	0	0	0	0	0	0	0	0	0	0	0	0	0	0	0	0	0	0.0664876	0.0248681	0.0320014	0.016098	0.0241982	0	0.0159222
Spirochaetes	Spirochaetia	Spirochaetales	Spirochaetaceae	Treponema	73	CACGTAAGGGGCGAGCGTTGTTCGGAATTATTGGGCGTAAAGGGTGCGTAGGCGGATATGTAAGCCTGGCGTGAAATCCTCCGGCTTAACCGGAGAACTGCGTTGGGAACTGCATAACTTGAGTCATGGAGGGGTAGTTGGAATTCCGCGTGTAGGGGTGAAATCTGTAGATATGCGGAAGAACACCGGTGGCGAAGGCGAACTACTAGCCAATGACTGACGCTGAGGCACGAAAGTGCGGGGAGCAAACAGG	Spirochaetes_ASV066	0	0	0	0	0	0	0	0	0	0	0	0	0	0	0	0	0	0	0	0	0	0	0	0	0	0	0	0	0	0	0	0	0	0	0	0.00962615	0.00316503	0.0108668	0.0216025	0	0	0
Spirochaetes	Spirochaetia	Spirochaetales	Spirochaetaceae	Treponema	74	CACGTAAGGGGCGAGCGTTGTTCGGAATTATTGGGCGTAAAGGGTGCGTAGGCGGATATGTAAGCCTGGCGTGAAATCCTCCGGCTTAACCGGAGAACTGCGTTGGGAACTGCGTAACTTGAGTCATGGAGGGGTAGTTGGAATTCCGCGTGTAGGGGTGAAATCTGTAGATATGCGGAAGAACACCGGTGGCGAAGGCGAACTACTAGCCAATGACTGACGCTGAGGCACGAAAGTGCGGGGAGCAAACAGG	Spirochaetes_ASV067	0	0	0	0	0	0	0	0	0	0	0	0	0	0	0	0	0	0	0	0	0	0	0	0	0	0	0	0	0	0	0	0	0	0	0	0	0	0	0	0	0.00645819	0
Spirochaetes	Spirochaetia	Spirochaetales	Spirochaetaceae	Treponema	75	CACGTAAGGGGCGAGCGTTGTTCGGAATTATTGGGCGTAAAGGGCGCGTAGGCGGTTATGTAAGTCTGATGTGAAATGGCGGGGCTCAACCCCGTCACTGCATGGGAAACTGTGTAACTAGAGTCATGGAGGGGTAGTTGGAATTCCGCGTGTAGGGGTGAAATCTGTAGATATGCGGAAGAACACCGGTGGCGAAGGCGAACTACTAGCCAAAGACTGACGCTGAGGCACGAAAGTGCGGGGAGCAAACAGG	Spirochaetes_ASV051	0	0	0	0	0	0	0	0	0	0	0	0	0	0	0	0	0	0	0	0	0	0	0	0	0	0	0	0	0	0	0	0	0	0	0	0.00388031	0	0.00136904	0	0.00403873	0	0
Spirochaetes	Spirochaetia	Spirochaetales	Spirochaetaceae	Treponema	76	CACGTAAGGGGCGAGCGTTGTTCGGAATTATTGGGCGTAAAGGGCGCGTAGGCGGTTTTGTAAGTCTGATGTGAAATGGCGGGGCTCAACCCCGTCACGGCATTGGAAACTGTGAGACTAGAGTCATGGAGGGGTAGTTGGAATTCCGCGTGTAGGGGTGAAATCTGTAGATATGCGGAAGAACACCGGTGGCGAAGGCGAACTACTAGCCAATGACTGACGCTGAGGCGCGAAAGTGCGGGGAGCAAACAGG	Spirochaetes_ASV065	0	0	0	0	0	0	0	0	0	0	0	0	0	0	0	0	0	0	0	0	0	0	0	0	0	0	0	0	0	0	0	0	0	0	0	0.00410417	0.0042954	0.00265252	0.0012463	0.00174063	0	0.000238356
Spirochaetes	Spirochaetia	Spirochaetales	Spirochaetaceae	Treponema	77	CACGTAAGGGGCGAGCGTTGTTCGGAATTATTGGGCGTAAAGGGCGCGTAGGCGGTTATGTAAGTCTGTGGTGAAAGGGCAGGGCTTAACCCTGTCACTGCCATGGAAACTGTATAACTAGAGTCATGGAGGGGTAGTTGGAATTCCGCGTGTAGGGGTGAAATCTGTAGATATGCGGAAGAACACCGGTGGCGAAGGCGAACTACTAGCCAATGACTGACGCTGAGGCACGAAAGTGCGGGGAGCAAACAGG	Spirochaetes_ASV063	0	0	0	0	0	0	0	0	0	0	0	0	0	0	0	0	0	0	0	0	0	0	0	0	0	0	0	0	0	0	0	0	0	0	0	0	0	0	0	0	0	0
Spirochaetes	Spirochaetia	Spirochaetales	Spirochaetaceae	Treponema	78	CACGTAAGGGGCGAGCGTTGTTCGGAATTATTGGGCGTAAAGGGTGCGTAGGCGGTTATGTAAGTCTGTGGTGAAATGGTAGGGCTTAACCCTATCACTGCCATGGAAACTGTGTAACTAGAGTCATGGAGGGGTAGTTGGAATTCCGCGTGTAGGGGTGAAATCTGTAGATATGCGGAAGAACACCGGTGGCGAAGGCGAACTACTAGCCAATGACTGACGCTGAGGCACGAAAGTGCGGGGAGCAAACAGG	Spirochaetes_ASV089	0	0	0	0	0	0	0	0	0	0	0	0	0	0	0	0	0	0	0	0	0	0	0	0	0	0	0	0	0	0	0	0	0	0	0	0.00671592	0.00542577	0.00667408	0.00493327	0.00418662	0.00110469	0
Spirochaetes	Spirochaetia	Spirochaetales	Spirochaetaceae	Treponema	79	CACGTAAGGGGCGAGCGTTGTTCGGAATTATTGGGCGTAAAGGGTGCGTAGGCGGTTATGTAAGTCTGTGGTGAAATGGCAGGGCTCAACCCTGTCACTGCCATGGAAACTGTGTAACTGGAGTCATGGAGGGGTAGTTGGAATTCCTAGTGTAGGGGTGAAATCTGTAGATATTAGGAAGAACACCGGTGGCGAAGGCGAACTACTAGCCAATGACTGACGCTGAGGCACGAAAGTGCGGGGAGCAAACAGG	Spirochaetes_ASV085	0	0	0	0	0	0	0	0	0	0	0	0	0	0	0	0	0	0	0	0	0	0	0	0	0	0	0	0	0	0	0	0	0	0	0	0	0.00504898	0	0	0	0	0
Spirochaetes	Spirochaetia	Spirochaetales	Spirochaetaceae	Treponema	80	CACGTAAGGGGCGAGCGTTGTTCGGAATTATTGGGCGTAAAGGGTGCGTAGGCGGTTATGTAAGTCTGTGGTGAAATGGCAGGGCTCAACCCTGTCACTGCCATGGAAACTGTGTAACTGGAGTCATGGAGGGGTAGTTGGAATTCCTGGTGTAGGGGTGAAATCTGTAGATATCAGGAAGAACACCGGTGGCGAAGGCGAGCTACTAGCCAATGACTGACGCTGAGGCACGAAAGTGCGGGGAGCAAACAGG	Spirochaetes_ASV086	0	0	0	0	0	0	0	0	0	0	0	0	0	0	0	0	0	0	0	0	0	0	0	0	0	0	0	0	0	0	0	0	0	0	0	0	0.00941974	0.001968	0	0	0	0.00181151
Spirochaetes	Spirochaetia	Spirochaetales	Spirochaetaceae	Treponema	81	CACGTAAGGGGCGAGCGTTGTTCGGAATTATTGGGCGTAAAGGGTGCGTAGGCGGTTATGTAAGTCTGTGGTGAAATGGCAGGGCTTAACCCTGTCACTGCCATGGAAACTGTATAACTAGAGTCATGGAGGGGCAGCTGGAATTCCTGGTGTAGGGGTGAAATCTGTAGATATCAGGAAGAACACCGGTGGCGAAGGCGAGCTGCTAGCCAATGACTGACGCTGAGGCACGAAAGTGCGGGGAGCAAACAGG	Spirochaetes_ASV087	0	0	0	0	0	0	0	0	0	0.00539201	0	0	0	0	0	0	0	0	0	0	0	0	0	0	0	0	0	0	0	0	0	0	0	0	0	0.00932766	0	0.00487721	0.0140728	0.0349492	0	0.00562521
Spirochaetes	Spirochaetia	Spirochaetales	Spirochaetaceae	Treponema	82	CACGTAAGGGGCGAGCGTTGTTCGGAATTATTGGGCGTAAAGGGTGCGTAGGCGGTTATGTAAGTCTGTGGTGAAATGGCAGGGCTTAACCCTGTCACTGCCATGGAAACTGTATAACTGGAGTCATGGAGGGGCAGCTGGAATTCCTGGTGTAGGGGTGAAATCTGTAGATATCAGGAAGAACACCGGTGGCGAAGGCGAGCTGCTAGCCAATGACTGACGCTGAGGCACGAAAGTGCGGGGAGCAAACAGG	Spirochaetes_ASV088	0	0	0	0	0	0	0	0	0	0	0	0	0	0	0	0	0	0	0	0	0	0	0	0	0	0	0	0	0	0	0	0	0	0	0	0	0	0	0.0033754	0.00394771	0	0.00462411
Spirochaetes	Spirochaetia	Spirochaetales	Spirochaetaceae	Treponema	83	CACGTAAGGGGCGAGCGTTGTTCGGAATTATTGGGCGTAAAGGGTGCGTAGGCGGTTATGTAAGTCTGTGGTGAAATGGCAGGGCTCAACCCTGTCACTGCCATGGAAACTGTGTAACTAGAGTCATGGAGGGGCAGCTGGAATTCCTGGTGTAGGGGTGAAATCTGTAGATATCAGGAAGAACACCGGTGGCGAAGGCGAGCTGCTAGCCAATGACTGACGCTGAGGCACGAAAGTGCGGGGAGCAAACAGG	Spirochaetes_ASV083	0	0	0	0	0	0	0	0	0	0	0	0	0	0	0	0	0	0	0	0	0	0	0	0	0	0	0	0	0	0	0	0	0	0	0	0.0132826	0.00406933	0	0.014644	0	0	0
Spirochaetes	Spirochaetia	Spirochaetales	Spirochaetaceae	Treponema	84	CACGTAAGGGGCGAGCGTTGTTCGGAATTATTGGGCGTAAAGGGTGCGTAGGCGGTTATGTAAGTCTGTGGTGAAATGGCAGGGCTCAACCCTGTCACTGCCATGGAAACTGTGTAACTGGAGTCATGGAGGGGCAGCTGGAATTCCTGGTGTAGGGGTGAAATCTGTAGATATCAGGAAGAACACCGGTGGCGAAGGCGAGCTGCTAGCCAATGACTGACGCTGAGGCACGAAAGTGCGGGGAGCAAACAGG	Spirochaetes_ASV084	0	0	0	0	0	0	0	0	0	0	0	0	0	0	0	0.00367394	0	0	0	0	0.000672199	0	0	0	0	0	0	0	0	0	0	0	0	0	0	0.0273114	0.00361718	0.00829982	0.00628343	0.00164962	0	0
Spirochaetes	Spirochaetia	Spirochaetales	Spirochaetaceae	Treponema	85	CACGTAAGGGGCAAGCGTTGTTCGGAATTATTGGGCGTAAAGGGCGCGTAGGCGGTTATGTAAGTCTGGGGTGAAATGTATCGGCTTAACCGGTAAATTGCCTTGGAAACTGTGTGACTAGAGTCATGGAGGGGTAGTTGGAATTCCGCGTGTAGGGGTGAAATCTGTAGATATGCGGAAGAACACCGGTGGCGAAGGCGAACTACTAGCCAATGACTGACGCTGAGGCGCGAAAGTGCGGGGAGCAAACAGG	Spirochaetes_ASV038	0	0	0	0	0	0	0	0	0	0.00378898	0	0	0	0	0	0	0	0	0	0	0	0	0	0	0	0	0	0	0	0	0	0	0	0	0	0	0.00361718	0	0	0.0198751	0	0.00128712
Spirochaetes	Spirochaetia	Spirochaetales	Spirochaetaceae	Treponema	86	CACGTAAGGGGCGAGCGTTGTTCGGAATTATTGGGCGTAAAGGGCGCGTAGGCGGTTATGTAAGTCTGGGGTGAAATGTATCGGCTTAACCGGTAAATTGCCTTGGAAACTGGATGACTAGAGTCATGGAGGGGTAGTTGGAATTCCGCGTGTAGGGGTGAAATCTGTAGATATGCGGAAGAACACCGGTGGCGAAGGCGAACTACTAGCCAATGACTGACGCTGAGGCGCGAAAGTGCGGGGAGCAAACAGG	Spirochaetes_ASV060	0	0	0	0	0	0	0	0	0	0	0	0	0	0	0	0	0	0	0	0	0	0	0	0.0121065	0	0	0	0	0	0	0	0	0	0	0	0	0	0	0	0	0	0
Spirochaetes	Spirochaetia	Spirochaetales	Spirochaetaceae	Treponema	87	CACGTAAGGGGCAAGCGTTGTTCGGAATTATTGGGCGTAAAGGGCGCGTAGGCGGTTATGTAAGTCTGGGGTGAAATGTATCGGCTTAACCGGTAGATTGCCTTGGAAACTGGATGACTAGAGTCATGGAGGGGGAGTTGGAATTCCTAGTGTAGGGGTGAAATCTGTAGATATTAGGAAGAACACCGGTGGCGAAGGCGAACTTCTAGCCAATGACTGACGCTGAGGCGCGAAAGTGCGGGGAGCAAACAGG	Spirochaetes_ASV039	0	0	0	0	0	0	0	0	0	0	0	0	0	0	0	0	0	0	0	0	0	0	0	0	0	0	0	0	0	0	0	0	0	0	0	0.0020894	0.00165787	0	0.00223295	0	0	0
Spirochaetes	Spirochaetia	Spirochaetales	Spirochaetaceae	Treponema	88	CACGTAAGGGGCGAGCGTTGTTCGGAATTATTGGGCGTAAAGGGCGCGTAGGCGGTTATGTAAGTCTGGGGTGAAATGTATCGGCTTAACCGGTAGATTGCCTTGGAAACTGGATGACTAGAGTCATGGAGGGGGAGTTGGAATTCCTAGTGTAGGGGTGAAATCTGTAGATATTAGGAAGAACACCGGTGGCGAAGGCGAACTTCTAGCCAATGACTGACGCTGAGGCGCGAAAGTGCGGGGAGCAAACAGG	Spirochaetes_ASV061	0	0	0	0	0	0	0	0	0	0	0	0	0	0	0	0	0	0	0	0	0	0	0	0	0	0	0	0	0	0	0	0	0	0	0	0	0.00308968	0.00239582	0	0	0	0
Spirochaetes	Spirochaetia	Spirochaetales	Spirochaetaceae	Treponema	89	CACGTAAGGGGCAAGCGTTGTTCGGAATTATTGGGCGTAAAGGGCGCGTAGGCGGTTATGTAAGTCTGGGGTGAAATGTATCGGCTTAACCGGTAGATTGCCTTGGAAACTGGATGACTAGAGTCATGGAGGGGTGGTTGGAATTCCGCGTGTAGGGGTGAAATCTGTAGATATGCGGAAGAACACCGGTGGCGAAGGCGAACTACTAGCCAATGACTGACGCTGAGGCGCGAAAGTGCGGGGAGCAAACAGG	Spirochaetes_ASV040	0	0	0	0	0	0	0	0	0	0	0	0	0	0	0	0	0	0	0	0	0	0	0	0	0	0	0	0	0	0	0	0	0	0	0	0	0	0.00154017	0	0	0	0
Spirochaetes	Spirochaetia	Spirochaetales	Spirochaetaceae	Treponema	90	CACGTAAGGGGCGAGCGTTGTTCGGAATTATTGGGCGTAAAGGGCGCGTAGGCGGTTATGTAAGTCTGGGGTGAAATGTATCGGCTTAACCGGTAGATTGCCTTGGAAACTGGATGACTAGAGTCATGGAGGGGTGGTTGGAATTCCGCGTGTAGGGGTGAAATCTGTAGATATGCGGAAGAACACCGGTGGCGAAGGCGAACTACTAGCCAATGACTGACGCTGAGGCGCGAAAGTGCGGGGAGCAAACAGG	Spirochaetes_ASV062	0	0	0	0	0	0	0	0	0	0	0	0	0	0	0	0	0	0	0	0	0	0	0	0	0	0	0	0	0	0	0	0	0	0	0	0.00552198	0.00195931	0.00179687	0.00347925	0	0	0.00119178
Spirochaetes	Spirochaetia	Spirochaetales	Spirochaetaceae	Treponema	91	CACGTAAGGGGCGAGCGTTGTTCGGAATTATTGGGCGTAAAGGGCGCGTAGGCGGTTATGTAAGTCTGGGGTGAAATCAATCGGCTTAACCGGTTAATTGCCTTGGAAACTGTGTGACTAGAGTCATGGAGGGGTAGTTGGAATTCCGCGTGTAGGGGTGAAATCTGTAGATATGCGGAAGAACACCGGTGGCGAAGGCGAACTACTAGCCAAAGACTGACGCTGAGGCGCGAAAGTGCGGGGAGCAAACAGG	Spirochaetes_ASV059	0	0	0	0	0	0	0	0	0	0	0	0	0	0	0	0	0	0	0	0	0	0	0	0	0	0	0	0	0	0	0	0	0	0	0	0	0.00316503	0	0	0.012321	0	0
Spirochaetes	Spirochaetia	Spirochaetales	Spirochaetaceae	Treponema	92	CACGTAAGGGGCAAGCGTTGTTCGGAATTATTGGGCGTAAAGGGCGCGTAGGCGGTTATGTAAGTCTGGGGTGAAATCAATCGGCTCAACCGGTTAATTGCCTTGGAAACTGTGTAACTAGAGTCATGGAGGGGTAGTTGGAATTCCGCGTGTAGGGGTGAAATCTGTAGATATGCGGAAGAACACCGGTGGCGAAGGCGAACTACTAGCCAATGACTGACGCTGAGGCGCGAAAGTGCGGGGAGCAAACAGG	Spirochaetes_ASV034	0	0	0	0	0	0	0	0	0	0	0	0	0.00132972	0	0	0	0	0	0	0	0	0	0	0	0	0	0	0	0	0	0	0.0873866	0	0.00115091	0.001174	0.0137303	0.0173323	0.0155729	0.0114763	0.00901034	0.0339055	0.00338466
Spirochaetes	Spirochaetia	Spirochaetales	Spirochaetaceae	Treponema	93	CACGTAAGGGGCGAGCGTTGTTCGGAATTATTGGGCGTAAAGGGCGCGTAGGCGGTTATGTAAGTCTGGGGTGAAATCAATCGGCTTAACCGGTTAATTGCCTTGGAAACTGTGTAACTAGAGTCATGGAGGGGTAGTTGGAATTCCGCGTGTAGGGGTGAAATCTGTAGATATGCGGAAGAACACCGGTGGCGAAGGCGAACTACTAGCCAATGACTGACGCTGAGGCGCGAAAGTGCGGGGAGCAAACAGG	Spirochaetes_ASV058	0	0	0	0	0	0	0	0	0	0	0.00313502	0	0	0.00134922	0	0	0	0	0.0373278	0	0	0	0	0	0.00667854	0	0	0	0	0	0	0	0	0.00256622	0	0.0820088	0.0772419	0.0333704	0.028561	0.0309219	0.0103671	0.0368976
Spirochaetes	Spirochaetia	Spirochaetales	Spirochaetaceae	Treponema	94	CACGTAAGGGGCAAGCGTTGTTCGGAATTATTGGGCGTAAAGGGCGCGTAGGCGGTTATGTAAGTCTGGGGTGAAATCAATCGGCTTAACCGGTTAATTGCCTTGGAAACTGTGTAACTAGAGTCATGGAGGGGTAGTTGGAATTCCGCGTGTAGGGGTGAAATCTGTAGATATGCGGAAGAACACCGGTGGCGAAGGCGAACTACTAGCCAATGACTGACGCTGAGGCGCGAAAGTGCGGGGAGCAAACAGG	Spirochaetes_ASV037	0	0	0	0	0.00840203	0	0	0	0	0.00451763	0.00956882	0	0.00127858	0	0	0	0	0	0.0680272	0.00373263	0.00214587	0	0	0	0	0	0	0	0	0.00586842	0.0151883	0.0502885	0.000453546	0.00443256	0.00151838	0.0322364	0.0678975	0.0343116	0.0535909	0.00169513	0.194256	0.00920055
Spirochaetes	Spirochaetia	Spirochaetales	Spirochaetaceae	Treponema	95	CACGTAAGGGGCAAGCGTTGTTCGGAATTATTGGGCGTAAAGGGCGCGTAGGCGGTTATGTAAGTCTGGGGTGAAATCAATCGGCTCAACCGGTTAATTGCCTTGGAAACTGTATGACTAGAGTCATGGAGGGGTAGTTGGAATTCCGCGTGTAGGGGTGAAATCTGTAGATATGCGGAAGAACACCGGTGGCGAAGGCGAACTACTAGCCAATGACTGACGCTGAGGCGCGAAAGTGCGGGGAGCAAACAGG	Spirochaetes_ASV033	0	0	0	0	0	0	0	0	0	0	0	0	0	0	0	0	0	0	0	0.00098227	0	0	0	0	0	0	0.00295153	0	0	0	0	0	0	0.00342162	0	0	0	0	0	0	0	0
Spirochaetes	Spirochaetia	Spirochaetales	Spirochaetaceae	Treponema	96	CACGTAAGGGGCAAGCGTTGTTCGGAATTATTGGGCGTAAAGGGCGCGTAGGCGGTTATGTAAGTCTGGGGTGAAATCAATCGGCTCAACCGGTTAATTGCCTTGGAAACTGTGTGACTAGAGTCATGGAGGGGTAGTTGGAATTCCGCGTGTAGGGGTGAAATCTGTAGATATGCGGAAGAACACCGGTGGCGAAGGCGAACTACTAGCCAATGACTGACGCTGAGGCGCGAAAGTGCGGGGAGCAAACAGG	Spirochaetes_ASV035	0	0	0	0	0	0	0	0	0	0	0.00659757	0	0	0	0	0	0	0	0.0144776	0	0	0	0	0	0	0	0	0	0	0.00152013	0	0	0	0.000902064	0	0	0.00941974	0	0	0.0105121	0	0.00786576
Spirochaetes	Spirochaetia	Spirochaetales	Spirochaetaceae	Treponema	97	CACGTAAGGGGCGAGCGTTGTTCGGAATTATTGGGCGTAAAGGGCGCGTAGGCGGTTATGTAAGTCTGGGGTGAAATCAATCGGCTCAACCGGTTAATGGCCTTGGAAACTGTATGACTAGAGTCATGGAGGGGTAGTTGGAATTCCGCGTGTAGGGGTGAAATCTGTAGATATGCGGAAGAACACCGGTGGCGAAGGCGAACTACTAGCCAATGACTGACGCTGAGGCGCGAAAGTGCGGGGAGCAAACAGG	Spirochaetes_ASV055	0	0	0	0	0	0	0	0	0	0	0	0	0	0	0	0	0	0	0	0	0.000698053	0	0	0	0	0	0	0	0	0	0	0	0.000994313	0.00552125	0.00236366	0	0	0	0	0	0	0
Spirochaetes	Spirochaetia	Spirochaetales	Spirochaetaceae	Treponema	98	CACGTAAGGGGCAAGCGTTGTTCGGAATTATTGGGCGTAAAGGGCGCGTAGGCGGTTATGTAAGTCTGGGGTGAAATCAATCGGCTTAACCGGTTAATTGCCTTGGAAACTGGATGACTAGAGTCATGGAGGGGTAGTTGGAATTCCGCGTGTAGGGGTGAAATCTGTAGATATGCGGAAGAACACCGGTGGCGAAGGCGAACTACTAGCCAATGACTGACGCTGAGGCGCGAAAGTGCGGGGAGCAAACAGG	Spirochaetes_ASV036	0	0	0	0	0	0.00308056	0	0	0	0	0	0	0	0	0	0	0.0150376	0	0	0	0.000827322	0	0	0	0	0	0	0	0	0	0	0	0.00113387	0	0	0	0.0134137	0.00487721	0.0166173	0.0929248	0.0709551	0.0200219
Spirochaetes	Spirochaetia	Spirochaetales	Spirochaetaceae	Treponema	99	CACGTAAGGGGCGAGCGTTGTTCGGAATTATTGGGCGTAAAGGGCGCGTAGGCGGTTATGTAAGTCTGGGGTGAAATCAATCGGCTCAACCGGTTAATTGCCTTGGAAACTGGATGACTAGAGTCATGGAGGGGTAGTTGGAATTCCGCGTGTAGGGGTGAAATCTGTAGATATGCGGAAGAACACCGGTGGCGAAGGCGAACTACTAGCCAATGACTGACGCTGAGGCGCGAAAGTGCGGGGAGCAAACAGG	Spirochaetes_ASV056	0	0	0	0	0	0	0	0	0	0	0	0	0	0	0	0	0	0.00418839	0	0	0.00103415	0	0	0	0	0	0	0	0	0	0	0	0.000697764	0.0082741	0.00186275	0	0	0	0.0123591	0	0	0
Spirochaetes	Spirochaetia	Spirochaetales	Spirochaetaceae	Treponema	100	CACGTAAGGGGCGAGCGTTGTTCGGAATTATTGGGCGTAAAGGGCGCGTAGGCGGTTATGTAAGTCTGGGGTGAAATCAATCGGCTTAACCGGTTAATTGCCTTGGAAACTGGATGACTAGAGTCATGGAGGGGTAGTTGGAATTCCGCGTGTAGGGGTGAAATCTGTAGATATGCGGAAGAACACCGGTGGCGAAGGCGAACTACTAGCCAATGACTGACGCTGAGGCGCGAAAGTGCGGGGAGCAAACAGG	Spirochaetes_ASV057	0	0	0	0	0	0.00318324	0	0	0	0	0	0	0	0	0	0	0	0	0	0	0	0	0	0	0	0	0	0	0	0.0017676	0	0	0	0.00398152	0	0.0123871	0	0.00513391	0.00763359	0.0127874	0.0811523	0.0243123
Spirochaetes	Spirochaetia	Spirochaetales	Spirochaetaceae	Treponema	101	CACGTAAGGGGCGAGCGTTGTTCGGAATTATTGGGCGTAAAGGGCGCGTAGGCGGTTATGTAAGTCTGGGGTGAAATCAATCGGCTCAACCGGTTAATAGCCTTGGAAACTGGATGACTTGAGTCATGGAGGGGTAGTTGGAATTCCGCGTGTAGGGGTGAAATCTGTAGATATGCGGAAGAACACCGGTGGCGAAGGCGAACTACTAGCCAAAGACTGACGCTGAGGCGCGAAAGTGCGGGGAGCAAACAGG	Spirochaetes_ASV053	0	0	0	0	0	0	0	0	0	0	0	0	0	0	0	0	0	0	0	0	0	0	0	0	0	0	0	0	0	0	0	0	0	0	0	0.0130587	0.00203466	0.00770086	0.0180714	0	0	0.00958192
Spirochaetes	Spirochaetia	Spirochaetales	Spirochaetaceae	Treponema	102	CACGTAAGGGGCGAGCGTTGTTCGGAATTATTGGGCGTAAAGGGCGCGTAGGCGGTTATGTAAGTCTGGGGTGAAATCAATCGGCTCAACCGGTTAATAGCCTTGGAAACTGTGTGACTTGAGTCATGGAGGGGTAGTTGGAATTCCGCGTGTAGGGGTGAAATCTGTAGATATGCGGAAGAACACCGGTGGCGAAGGCGAACTACTAGCCAAAGACTGACGCTGAGGCGCGAAAGTGCGGGGAGCAAACAGG	Spirochaetes_ASV054	0	0	0	0	0	0	0	0	0	0	0	0	0	0	0	0	0	0	0	0.000540249	0	0	0	0	0	0	0	0	0	0	0	0	0	0.00258177	0	0	0	0	0	0	0	0
[truncated: 17 more columns]

## Sheet: ASV_vs_Silva_DixctDB
Index	ASV	Sequence	SilvaCall	Query coverage DictDB	% Pairwise Identity DictDB	DictDB call	DictDB_organism
5	Bacteroidetes_ASV001	TACGGAAGGTCCGGGCGTTATCCGGATTTATTGGGTTTAAAGGGAGCGTAGGCTGGAGATTAAGTGTGTTGTGAAATGTAGACGCTCAACGTCTGACTTGCAGCGCATACTGGTTTCCTTGAGTACGCACAACGTTGGCGGAATTCGTCGTGTAGCGGTGAAATGCTTAGATATGACGAAGAACTCCGATTGCGAAGGCAGCTGACGGGAGCGCAACTGACGCTGAAGCTCGAAGGTGCGGGTATCGAACAGG	Bacteroidetes;Bacteroidia;Bacteroidales;Prevotellaceae;Prevotella_7	1	1	PreHisti	Bacteroidetes;Bacteroidia;Bacteroidales;Prevotellaceae;Prevotella_1;
3	Bacteroidetes_ASV002	TACGGAGGATCCAAGCGTTATCCGGATTTATTGGGTTTAAAGGGTGCGTAGGCGGGATGTTAAGTCAGTGGTGAAATACTTCAGCTCAACTGGAGAATTGCCATAGATACTGATGTTCTAGAATATAGTCGGCGTGGGCGGAATATGTCAAGTAGCGGTGAAATGCGTAGATATGACATAGAACACCGATAGGGAAGCCAGCTCACGAGCCTATGATTGACGCTCATGCACGAAAGCGTGGGGATCAAACAGG	Bacteroidetes;Bacteroidia;Bacteroidales;NA;NA	1	0.988	UltB8289	Bacteroidetes;Bacteroidia;Bacteroidales;Porphyromonadaceae_Gut_group;Termite_cluster_II;
4	Bacteroidetes_ASV003	TACGGAGGATCCCAGCGTTATCCGGATTTATTGGGTTTAAAGGGTGCGCAGGCGGACTAATAAGTCAGTGGTGAAATATCTCAGCTTAACTGAGGCACTGCCATTGATACTGTTGGACTAGAGATTAAACGGCGTAGGCGGAATATGTCAAGTAGCGGTGAAATGCGTAGATATGACATAGAACACCGATAGGGAAGCCAGCTTACGAGATTATATCTGACGCTCAAGCACGAAAGCGTGGGGATCAAACAGG	Bacteroidetes;Bacteroidia;Bacteroidales;Rs-E47_termite_group;NA	1	0.913	UltB8291	Bacteroidetes;Bacteroidia;Bacteroidales;Porphyromonadaceae_Gut_group;Termite_cluster_II;
1	Bacteroidetes_ASV004	TACGGAGGATCCGAGCGTTATCCGGATTTATTGGGTTTAAAGGGTGCGCAGACGGTTTGCTAAGTTAGTGGTTAAATCTACGGGCTTCACCCGTACACGCCATTAAAACTGGTGAACTAGAGTGTAAATGAGGTAGGCGGAATAAGTTAAGTAGCGGTGAAATGCTTAGATATAACTTAGAACTCCGATAGCGAAGGCAGCTTACCAAGCTACAACTGACGTTCATGCACGAAAGCATGGGTAGCGAACAGG	Bacteroidetes;Bacteroidia;Bacteroidales;Marinifilaceae;Odoribacter	1	1	UltB8428	Bacteroidetes;Bacteroidia;Bacteroidales;Porphyromonadaceae_6;Odoribacter;
2	Bacteroidetes_ASV005	TACGGAGGATCCGAGCGTTATCCGGATTTATTGGGTTTAAAGGGTGCGCAGACGGTTTGCTAAGTTAGTGGTTAAATCTACGGGCTTCACCCGTACACGCCATTAAAACTGGTGAGCTAGAGTGTAAATGAGGTAGGCGGAATAAGTTAAGTAGCGGTGAAATGCTTAGATATAACTTAGAACTCCGATAGCGAAGGCAGCTTACCAAGCTACAACTGACGTTCATGCACGAAAGCATGGGTAGCGAACAGG	Bacteroidetes;Bacteroidia;Bacteroidales;Marinifilaceae;Odoribacter	1	0.996	UltB8428	Bacteroidetes;Bacteroidia;Bacteroidales;Porphyromonadaceae_6;Odoribacter;
8	Bacteroidetes_ASV006	TACGGAGGATGCAAGCGTTATCCGGATTTATTGGGTTTAAAGGGTGCGTAGGCGGCTCATTAAGTCAGCGGTGAAATTTTGGGGCTCAACCCCATTCGTGCCGTTGATACTGATGGACTTGAGAGTAATTGAAGCCGGCGGAATGTGCAGTGTAGCGGTGAAATGTTTAGATATTGCACAGAACACCGATTGCGAAGGCAGCCGGCTAAATTACATCTGACGCTGAAGCACGACAGCGTGGGGAGCGAACAGG	Bacteroidetes;Bacteroidia;Bacteroidales;Rikenellaceae;BCf9-17_termite_group	1	0.984	UltEndo3	Bacteroidetes;Bacteroidia;Bacteroidales;Rikenellaceae;BCf9-17_termite_group;
10	Bacteroidetes_ASV007	TACGGAGGATGCAAGCGTTATCCGGATTTATTGGGTTTAAAGGGTGCGTAGGCGGCTCATTAAGTCAGCGGTGAAATTTTGGGGCTCAACCCCATTCGTGCCGTTGATACTGATGGACTTGAGAGTAATTGAAGCTGGCGGAATGTGCAGTGTAGCGGTGAAATGTTTAGATATTGCACAGAACACCGATTGCGAAGGCAGCCGGCTAAATTACATCTGACGCTGAAGCACGACAGCGTGGGTAGCGAACAGG	Bacteroidetes;Bacteroidia;Bacteroidales;Rikenellaceae;BCf9-17_termite_group	1	0.98	UltB8231	Bacteroidetes;Bacteroidia;Bacteroidales;Rikenellaceae;BCf9-17_termite_group;
6	Bacteroidetes_ASV008	TACGGAGGATGCAAGCGTTATCCGGATTTATTGGGTTTAAAGGGTGCGTAGGCGGGATTATAAGTCAGCGGTGAAAGTTTGAGGCTCAACCTTAAAATTGCCGTTGAAACTGTTTTTCTTGAGTATATTTGAAGTAGGCGGAATTCGTGGTGTAGCGGTGAAATGCATAGATATCACGAAGAACTCCAATTGCGAAGGCAGCTTACTAAACTATAACTGACGCTGAAGCACGAAAGCGTGGGTATCAAACAGG	Bacteroidetes;Bacteroidia;Bacteroidales;Dysgonomonadaceae;Dysgonomonas	1	1	UltB7485	Bacteroidetes;Bacteroidia;Bacteroidales;Porphyromonadaceae_1;Dysgonomonas;
9	Bacteroidetes_ASV009	TACGGAGGATGCAAGCGTTATCCGGATTTATTGGGTTTAAAGGGTGCGTAGGCGGTTCATTAAGTCAGCGGTGAAATTTTGGGGCTCAACCCCATTCGTGCCGTTGATACTGATGGACTTGAGAGTAATTGAAGCCGGCGGAATGTGCAGTGTAGCGGTGAAATGTTTAGATATTGCACAGAACACCGATTGCGAAGGCAGCCGGCTAAATTACATCTGACGCTGAAGCACGACAGCGTGGGTAGCGAACAGG	Bacteroidetes;Bacteroidia;Bacteroidales;Rikenellaceae;BCf9-17_termite_group	1	0.984	UltEndo3	Bacteroidetes;Bacteroidia;Bacteroidales;Rikenellaceae;BCf9-17_termite_group;
11	Bacteroidetes_ASV010	TACGGAGGATGCAAGCGTTATCCGGATTTATTGGGTTTAAAGGGTGCGTAGGCGGTTCATTAAGTCAGCGGTGAAATTTTGGGGCTCAACCCCATTCGTGCCGTTGATACTGATGGACTTGAGAGTAATTGAAGCTGGCGGAATGTGCAGTGTAGCGGTGAAATGTTTAGATATTGCACAGAACACCGATTGCGAAGGCAGCCGGCTAAATTACATCTGACGCTGAAGCACGACAGCGTGGGTAGCGAACAGG	Bacteroidetes;Bacteroidia;Bacteroidales;Rikenellaceae;BCf9-17_termite_group	1	0.984	UltB8231	Bacteroidetes;Bacteroidia;Bacteroidales;Rikenellaceae;BCf9-17_termite_group;
7	Bacteroidetes_ASV011	TACGGAGGATGCGAGCGTTATCCGGATTTATTGGGTTTAAAGGGTGCGTAGGCGGAGGGGTAAGTCAGCGGTGAAATATATGCGCTTAACGTGTATCGTGCCGTTGATACTGCCCATCTTGAGTGCGAGCGAGGCTGGCGGAATGCGCGGTGTAGCGGTGAAATGCATAGATATCGCGCAGAACTCCGATTGCGAAGGCAGCTGGCCAGCTCGCCACTGACGCTGAGGCACGACAGCGTGGGGATCAAACAGG	Bacteroidetes;Bacteroidia;Bacteroidales;Rikenellaceae;BCf9-17_termite_group	1	0.937	HmZZZZ04	Bacteroidetes;Bacteroidia;Bacteroidales;Rikenellaceae;BCf9-17_termite_group;
15	Bacteroidetes_ASV012	TACGGAGGATGCGAGCGTTATCCGGATTTATTGGGTTTAAAGGGTGCGTAGGTGGTTTCTTAAGTCAGCGGTGAAATCTCGGAGCTTAACTCCGAAACTGCCGTTGAAACTGGGCGACTTGAGAGTGAACGAGGTAGGCGGAATTTATAGTGTAGCGGTGAAATGCATAGATATTATAAAGAACTCCGATAGCGCAGGCAGCTTACCAGGCCACATCTGACACTGAGGCACGAAAGCGTGGGTATCAAACAGG	Bacteroidetes;Bacteroidia;Bacteroidales;Dysgonomonadaceae;Candidatus_Symbiothrix	1	0.996	UltB7427	Bacteroidetes;Bacteroidia;Bacteroidales;Porphyromonadaceae_Cluster_V;Candidatus_Symbiothrix;
13	Bacteroidetes_ASV013	TACGGAGGATGCGAGCGTTATCCGGATTTATTGGGTTTAAAGGGTGCGTAGGTGGTTTCTTAAGTCAGCGGTGAAATCTCGGAGCTTAACTCCGAAACTGCCGTTGAAACTGGGGGACTTGAGATTGAACGAGGTAGGCGGAATTTATAGTGTAGCGGTGAAATGCTTAGATATTATAAAGAACTCCGATAGCGCAGGCAGCTTACCAGGCCACATCTGACACTGAGGCACGAAAGCGTGGGTATCAAACAGG	Bacteroidetes;Bacteroidia;Bacteroidales;Dysgonomonadaceae;Candidatus_Symbiothrix	1	0.992	UltB7427	Bacteroidetes;Bacteroidia;Bacteroidales;Porphyromonadaceae_Cluster_V;Candidatus_Symbiothrix;
14	Bacteroidetes_ASV014	TACGGAGGATGCGAGCGTTATCCGGATTTATTGGGTTTAAAGGGTGCGTAGGTGGTTTCTTAAGTCAGCGGTGAAATCTCGGAGCTTAACTCCGAAACTGCCGTTGAAACTGGGGGACTTGAGATTGAACGAGGTAGGCGGAATTTATAGTGTAGCGGTGAAATGCTTAGATATTATAAAGAACTCCGATAGCGCAGGCAGCTTACCAGGTCACATCTGACACTGAGGCACGAAAGCGTGGGTATCAAACAGG	Bacteroidetes;Bacteroidia;Bacteroidales;Dysgonomonadaceae;Candidatus_Symbiothrix	1	0.992	UltB7426	Bacteroidetes;Bacteroidia;Bacteroidales;Porphyromonadaceae_Cluster_V;Candidatus_Symbiothrix;
17	Bacteroidetes_ASV015	TACGGAGGATGCGAGCGTTATCCGGATTTATTGGGTTTAAAGGGTGCGTAGGTTGTTTCTTAAGTCAGCGGTGAAATCTCGGAGCTTAACTCCGAAACTGCCGTTGAAACTGGGCGACTTGAGAGTGAACGAGGTAGGCGGAATTTATAGTGTAGCGGTGAAATGCATAGATATTATAAAGAACTCCGATAGCGCAGGCAGCTTACCAGGCCACATCTGACACTGAGGCACGAAAGCGTGGGTATCAAACAGG	Bacteroidetes;Bacteroidia;Bacteroidales;Dysgonomonadaceae;Candidatus_Symbiothrix	1	0.992	UltB7427	Bacteroidetes;Bacteroidia;Bacteroidales;Porphyromonadaceae_Cluster_V;Candidatus_Symbiothrix;
16	Bacteroidetes_ASV016	TACGGAGGATGCGAGCGTTATCCGGATTTATTGGGTTTAAAGGGTGCGTAGGTTGTTTCTTAAGTCAGCGGTGAAATCTCGGAGCTTAACTCCGAAACTGCCGTTGAAACTGGGCGACTTGAGAGTGAACGAGGTAGGCGGAATTTATAGTGTAGCGGTGAAATGCTTAGATATTATAAAGAACTCCGATAGCGCAGGCAGCTTACCAGGCCACATCTGACACTGAGGCACGAAAGCGTGGGTATCAAACAGG	Bacteroidetes;Bacteroidia;Bacteroidales;Dysgonomonadaceae;Candidatus_Symbiothrix	1	0.996	UltB7427	Bacteroidetes;Bacteroidia;Bacteroidales;Porphyromonadaceae_Cluster_V;Candidatus_Symbiothrix;
12	Bacteroidetes_ASV017	TACGGAGGATGCGAGCGTTATTCGGATTTATTGGGTTTAAAGGGTGCGTAGGCGGCTGTTTAAGTCAGCGGTGAAATCTCGATGCTTAACATCGAAACTGCCGTTGAAACTGGGCAGCTTGAGTATAAACGAGGCAGGCGGAATTCGTAGTGTAGCGGTGAAATGCATAGATATTACGAAGAACCCCGATAGCGCAGGCAGCTTGCCAGCTTATCACTGACGCTGAGGCACGAAAGTGTGGGTATCAAACAGG	Bacteroidetes;Bacteroidia;Bacteroidales;Dysgonomonadaceae;Candidatus_Symbiothrix	1	0.976	UltB7434	Bacteroidetes;Bacteroidia;Bacteroidales;Porphyromonadaceae_Cluster_V;Candidatus_Symbiothrix;
33	Elusimicrobia_ASV018	TACGTAGGTGGCGAGCATTACTCGGAATTACTAGGCGTAAAGCGTATGTAGGCTGTTAAATAAGTCTTTAGTGAAATTTCCCGGCTCAACCGGGAAAGGCCTAAGGATACTGTTTGGCTTGAGTGTGGGAGGGGGAAACGGAATTCCTGGTGTAGCGGTGAAATGCGTAGATATCAGGAGGAACACCGATGGCGAAAGCAGTTTCCTGGACCAATACTGACGCTGATGTACGAAAGCTAGGGTAGCAAACAGG	Elusimicrobia;Endomicrobia;Endomicrobiales;Endomicrobiaceae;Candidatus_Endomicrobium	1	0.968	UltEnd35	Elusimicrobia;Elusimicrobia;Endomicrobiales;Endomicrobiaceae;Endomicrobium;
34	Elusimicrobia_ASV019	TACGTAGGTGGCGAGCGTTACTCGGAATTACTAGGCGTAAAGCGTATGCAGGCGGTCGTATAAGTCTTTAGTAAAATTTTCCGGCTCAACCGGGAAAAGCCTAAGGATACTGTTCGGCTTGAGTGTGGGAGAGGGAGACGGAATTCCTGGTGTAGCGGTGAAATGCGTAGATATCAGGAGGAACACCGATGGCGAAAGCAGTCTCCTGGACCAATACTGACGCTGATATACGAAAGCTAGGGTAGCAAACAGG	Elusimicrobia;Endomicrobia;Endomicrobiales;Endomicrobiaceae;Candidatus_Endomicrobium	1	0.996	UltTer17	Elusimicrobia;Elusimicrobia;Endomicrobiales;Endomicrobiaceae;Endomicrobium;
35	Elusimicrobia_ASV020	TACGTAGGTGGCGAGCGTTACTCGGAATTACTAGGCGTAAAGCGTATGCAGGCGGTCGTATAAGTCTTTAGTAAAATTTTCCGGCTCAACCGGGAAAAGCCTGAGGATACTGTTCGGCTTGAGTGTGGGAGAGGGAGACGGAATTCCTGGTGTAGCGGTGAAATGCGTAGATATCAGGAGGAACACCGATGGCGAAAGCAGTCTCCTGGACCAATACTGACGCTGATATACGAAAGCTAGGGTAGCAAACAGG	Elusimicrobia;Endomicrobia;Endomicrobiales;Endomicrobiaceae;Candidatus_Endomicrobium	1	1	UltTer17	Elusimicrobia;Elusimicrobia;Endomicrobiales;Endomicrobiaceae;Endomicrobium;
29	Elusimicrobia_ASV021	TACGTAGGTGGCGAGCGTTACTCGGAATTACTAGGCGTAAAGCGTATGTAGGCGGTCGTATAAGTCTTTAGTGAAATCTCTCGACTCAATCGGGAAAGGTCTAAGGATACTGTTCGACTTGAGTGTGGGAGGGGGAGACGGAATTCCTGGTGTAGCGGTGAAATGCGTAGATATCAGGAGGAACACCGATGGCGAAAGCAGTCTCCTGGACCAATACTGACGTTAAAGTACGAAAGCTAGGGTAGCAAACAGG	Elusimicrobia;Endomicrobia;Endomicrobiales;Endomicrobiaceae;Candidatus_Endomicrobium	1	1	Ult32006	Elusimicrobia;Elusimicrobia;Endomicrobiales;Endomicrobiaceae;Endomicrobium;
32	Elusimicrobia_ASV022	TACGTAGGTGGCGAGCGTTACTCGGAATTACTAGGCGTAAAGCGTATGTAGGCGGTTAGATAAGTCTTTAGTGAAATTTCTCGGCTCAACCGGGAAAGGTCTAAGGATACTGTTTGACTTGAGTGTGGGAGGGGGAGACGGAATTCCTGGTGTAGCGGTGAAATGCGTAGATATCAGGAGGAACACCGATGGCGAAAGCAGTCTCCTGGACCAATACTGACGCTAATGTACGAAAGCTAGGGTAGCAAACAGG	Elusimicrobia;Endomicrobia;Endomicrobiales;Endomicrobiaceae;Candidatus_Endomicrobium	1	0.996	UltEnd30	Elusimicrobia;Elusimicrobia;Endomicrobiales;Endomicrobiaceae;Endomicrobium;
30	Elusimicrobia_ASV023	TACGTAGGTGGCGAGCGTTACTCGGAATTACTAGGCGTAAAGCGTATGTAGGCGGTTAGATAAGTCTTTAGTGAAATTTCTCGGCTCAACCGGGAAAGGTCTAAGGATACTGTTTGACTTGAGTGTGGGAGGGGGAGACGGAATTCCTGGTGTAGCGGTGAAATGTGTAGATATCAGGAGGAACACCGATGGCGAAAGCAGTCTCCTGGACCAATACTGACGCTAATGTACGAAAGCTAGGGTAGCAAACAGG	Elusimicrobia;Endomicrobia;Endomicrobiales;Endomicrobiaceae;Candidatus_Endomicrobium	1	0.992	UltEnd30	Elusimicrobia;Elusimicrobia;Endomicrobiales;Endomicrobiaceae;Endomicrobium;
31	Elusimicrobia_ASV024	TACGTAGGTGGCGAGCGTTACTCGGAATTACTAGGCGTAAAGCGTATGTAGGCGGTTAGATAAGTCTTTAGTGAAATTTCTCGGCTCAACCGGGAAAGGTCTAAGGATACTGTTTGGCTTGAGTGTGGGAGGGGGAGACGGAATTCCTGGTGTAGCGGTGAAATGCGTAGATATCAGGAGGAACACCGAGGGCGAAAGCAGTCTCCTGGACCAATACTGACGCTAATGTACGAAAGCTAGGGTAGCAAACAGG	Elusimicrobia;Endomicrobia;Endomicrobiales;Endomicrobiaceae;Candidatus_Endomicrobium	1	0.996	UltEnd40	Elusimicrobia;Elusimicrobia;Endomicrobiales;Endomicrobiaceae;Endomicrobium;
18	Margulisbacteria_ASV025	TACATAGGGTGCAAGCGTTATCCGGATTTACTGGGCGTAAAGCGTATGTAGGCGGCATTTTAAGTCAAACTTCAAATCCCGGGGCTCAACCTCGGTTCGGGTTTGATACTGGAATGCTAGAGTTTGGGAGAGGAAAGCGGAACTAACAGTGTAGCGGTGAAATGCGTAGATATTGTTAGGAACACCCGTGGCGAAGGCGGCTTTCTGGATCAACACTGACGCTGAGATACGAAAGCGTGGGGAGCAAACAGG	Margulisbacteria;NA;NA;NA;NA	1	1	Ult31190	Cyanobacteria;Cyanobacteria;Cyanobacteriales;ML635J-21;Cluster_TG2;
27	Proteobacteria_ASV026	TACGAAGGGTGCTAGCGTTGTTCGGAATTATTGGGCGTAAAGGGTGTGTAGGTGGCTTTGTAAGTTAGTTGTGAAATCCCGGGGCTCAACCTCGGAATTGCAGTTAATACTATGAAGCTAGAATAAGATAAGAGATGGCAGAATTTCTAGTGTAGGGGTTAAATCCGCAGATATTAGAAGGAATACCGGTGGTGTAGACGGCTATCTTGGTCTTTATTGACACTAATAACACGAAAGAGTGGGGAGCAAACAGG	Proteobacteria;NA;NA;NA;NA	1	0.917	Sgufffff	Proteobacteria;Alphaproteobacteria;Rickettsiales;Mitochondria;Mitochondria;
28	Proteobacteria_ASV027	TACGAAGGGTGCTAGCGTTGTTCGGAATTATTGGGCGTAAAGGGTGTGTAGGTGGTTTTGTAAGTTAATTGTGAAAGCCCAGGGCTCAACCTTGGAATTGCGGTTAATACTATGAAACTAGAGTATGATAAGCGATGGCAGAATTTCTAGTGTAGGGGTAAAATCCGCAGATATTAGAAGGAATACCGGTGGTGTAGACGGCTATCTTGGTCATTACTGACACTGAAACACGAAAGAGTGGGGAGCAAACAGG	Proteobacteria;NA;NA;NA;NA	1	0.96	Sgufffff	Proteobacteria;Alphaproteobacteria;Rickettsiales;Mitochondria;Mitochondria;
25	Proteobacteria_ASV028	TACGGAGGGAACAAGTGTTATTCGGATTAATGGGTGTAAAACGCGGGTAGATGGCTTAATTTGCTTATTATGAAATTTCTTTAATGAAAGTGTTAAAGGGTATAATAAGAACGGTTAGGCTTGAGTATTAATAAAACAACAGTATTTTAAGTGTAAAGTGAAAATTTCAAATATTTAAAAGACTAGCACTTGGCGAAAGCGGTGTTAAGTAATATACTGACATTGAGACGCTAAAGCTTAGTAGCAAATAGG	Proteobacteria;NA;NA;NA;NA	0.1984	0.84	UltB4477	Proteobacteria;Deltaproteobacteria;Syntrophobacterales;Syntrophaceae;Desulfobacca;
26	Proteobacteria_ASV029	TACGGAGGGAACAAGTGTTATTCGGATTAATGGGTGTAAAACGCGGGTAGATGGCTTAATTTGCTTGTTATAAAATTTCTTTAGCGAAAGCGTTAAAGGGTATAATAAGGACAGTTAGGCTTGAGTATTAATAAAACAACAGTATTTTAAGTGTAAAGTGAAAATTTCAAATATTTAAAAGACTAGCACTTGGCGGAAGCGGTGTTAAGTAATAAACTGACATTGAGACGCTAAAGCTTAGTAGCAAATAGG	Proteobacteria;NA;NA;NA;NA	0.1984	0.84	UltB4477	Proteobacteria;Deltaproteobacteria;Syntrophobacterales;Syntrophaceae;Desulfobacca;
23	Proteobacteria_ASV030	TACGGAGGGTGCAAGCGTTAATCGGAATTACTGGGCGTAAAGCGCACGTAGGCTGTAGTGTAAGTCAGGGGTGAAATCCCACGGCTCACCCGTGGAACTGCCTTTGATACTGCACAACTTGAATCCGGGAGAGGGTGGCGGAATTCCAGGTGTAGGAGTGAAATCCGTAGATATCTGGAGGAACACCGGTGGCGAAGGCGGCCACCTGGACCGGCATTGACGCTGAGGTGCGAAAGCGTGGGGAGCAAACAGG	Proteobacteria;Deltaproteobacteria;Desulfovibrionales;Desulfovibrionaceae;Desulfovibrio	1	1	UltDe116	Proteobacteria;Deltaproteobacteria;Desulfovibrionales;Desulfovibrionaceae;Gut_cluster_1;
22	Proteobacteria_ASV031	TACGGAGGGTGCGAGCGTTAATCGGAATAACTGGGCGTAAAGGGCACGCAGGCGGTGACTTAAGTGAGGTGTGAAAGCCCCGGGCTTAACCTGGGAATTGCATTTCATACTGGGTCGCTAGAGTACTTTAGGGAGGGGTAGAATTCCACGTGTAGCGGTGAAATGCGTAGAGATGTGGAGGAATACCGAAGGCGAAGGCAGCCCCTTGGGAATGTACTGACGCTCATGTGCGAAAGCGTGGGGAGCAAACAGG	Proteobacteria;Gammaproteobacteria;Pasteurellales;Pasteurellaceae;Haemophilus	1	1	UltBa337	Proteobacteria;Gammaproteobacteria_1;Pasteurellales;Pasteurellaceae;Haemophilus_7;
24	Proteobacteria_ASV032	TACGGAGGGTGCGAGCGTTAATCGGAATTACTGGGCGTAAAGCGCACGTAGGCTGTTTTATAAGTCAGAGGTGAAATCCCATGGCTCAACCGTGGAACTGCCTTTGATACTATTGAACTTGAGTTCGGGAGAGGGTGGCGGAATTCCAGGTGTAGGAGTGAAATCCGTAGATATCTGGAGGAACATCAGTGGCGAAGGCGGCCACCTGGACCGGTACTGACGCTGAGGTGCGAAAGCGTGGGGAGCAAACAGG	Proteobacteria;Deltaproteobacteria;Desulfovibrionales;Desulfovibrionaceae;Desulfovibrio	1	1	UltDe120	Proteobacteria;Deltaproteobacteria;Desulfovibrionales;Desulfovibrionaceae;Termite_cluster_II;
95	Spirochaetes_ASV033	CACGTAAGGGGCAAGCGTTGTTCGGAATTATTGGGCGTAAAGGGCGCGTAGGCGGTTATGTAAGTCTGGGGTGAAATCAATCGGCTCAACCGGTTAATTGCCTTGGAAACTGTATGACTAGAGTCATGGAGGGGTAGTTGGAATTCCGCGTGTAGGGGTGAAATCTGTAGATATGCGGAAGAACACCGGTGGCGAAGGCGAACTACTAGCCAATGACTGACGCTGAGGCGCGAAAGTGCGGGGAGCAAACAGG	Spirochaetes;Spirochaetia;Spirochaetales;Spirochaetaceae;Treponema	1	0.996	UltB4821	Spirochaetes;Spirochaetes;Spirochaetales;Spirochaetaceae_Treponema_I;Treponema_Ia;
92	Spirochaetes_ASV034	CACGTAAGGGGCAAGCGTTGTTCGGAATTATTGGGCGTAAAGGGCGCGTAGGCGGTTATGTAAGTCTGGGGTGAAATCAATCGGCTCAACCGGTTAATTGCCTTGGAAACTGTGTAACTAGAGTCATGGAGGGGTAGTTGGAATTCCGCGTGTAGGGGTGAAATCTGTAGATATGCGGAAGAACACCGGTGGCGAAGGCGAACTACTAGCCAATGACTGACGCTGAGGCGCGAAAGTGCGGGGAGCAAACAGG	Spirochaetes;Spirochaetia;Spirochaetales;Spirochaetaceae;Treponema	1	1	UltB4822	Spirochaetes;Spirochaetes;Spirochaetales;Spirochaetaceae_Treponema_I;Treponema_Ia;
96	Spirochaetes_ASV035	CACGTAAGGGGCAAGCGTTGTTCGGAATTATTGGGCGTAAAGGGCGCGTAGGCGGTTATGTAAGTCTGGGGTGAAATCAATCGGCTCAACCGGTTAATTGCCTTGGAAACTGTGTGACTAGAGTCATGGAGGGGTAGTTGGAATTCCGCGTGTAGGGGTGAAATCTGTAGATATGCGGAAGAACACCGGTGGCGAAGGCGAACTACTAGCCAATGACTGACGCTGAGGCGCGAAAGTGCGGGGAGCAAACAGG	Spirochaetes;Spirochaetia;Spirochaetales;Spirochaetaceae;Treponema	1	0.996	UltB4822	Spirochaetes;Spirochaetes;Spirochaetales;Spirochaetaceae_Treponema_I;Treponema_Ia;
98	Spirochaetes_ASV036	CACGTAAGGGGCAAGCGTTGTTCGGAATTATTGGGCGTAAAGGGCGCGTAGGCGGTTATGTAAGTCTGGGGTGAAATCAATCGGCTTAACCGGTTAATTGCCTTGGAAACTGGATGACTAGAGTCATGGAGGGGTAGTTGGAATTCCGCGTGTAGGGGTGAAATCTGTAGATATGCGGAAGAACACCGGTGGCGAAGGCGAACTACTAGCCAATGACTGACGCTGAGGCGCGAAAGTGCGGGGAGCAAACAGG	Spirochaetes;Spirochaetia;Spirochaetales;Spirochaetaceae;Treponema	1	1	UltTr130	Spirochaetes;Spirochaetes;Spirochaetales;Spirochaetaceae_Treponema_I;Treponema_Ia;
94	Spirochaetes_ASV037	CACGTAAGGGGCAAGCGTTGTTCGGAATTATTGGGCGTAAAGGGCGCGTAGGCGGTTATGTAAGTCTGGGGTGAAATCAATCGGCTTAACCGGTTAATTGCCTTGGAAACTGTGTAACTAGAGTCATGGAGGGGTAGTTGGAATTCCGCGTGTAGGGGTGAAATCTGTAGATATGCGGAAGAACACCGGTGGCGAAGGCGAACTACTAGCCAATGACTGACGCTGAGGCGCGAAAGTGCGGGGAGCAAACAGG	Spirochaetes;Spirochaetia;Spirochaetales;Spirochaetaceae;Treponema	1	0.996	UltB4822	Spirochaetes;Spirochaetes;Spirochaetales;Spirochaetaceae_Treponema_I;Treponema_Ia;
85	Spirochaetes_ASV038	CACGTAAGGGGCAAGCGTTGTTCGGAATTATTGGGCGTAAAGGGCGCGTAGGCGGTTATGTAAGTCTGGGGTGAAATGTATCGGCTTAACCGGTAAATTGCCTTGGAAACTGTGTGACTAGAGTCATGGAGGGGTAGTTGGAATTCCGCGTGTAGGGGTGAAATCTGTAGATATGCGGAAGAACACCGGTGGCGAAGGCGAACTACTAGCCAATGACTGACGCTGAGGCGCGAAAGTGCGGGGAGCAAACAGG	Spirochaetes;Spirochaetia;Spirochaetales;Spirochaetaceae;Treponema	1	1	UltTr127	Spirochaetes;Spirochaetes;Spirochaetales;Spirochaetaceae_Treponema_I;Treponema_Ia;
87	Spirochaetes_ASV039	CACGTAAGGGGCAAGCGTTGTTCGGAATTATTGGGCGTAAAGGGCGCGTAGGCGGTTATGTAAGTCTGGGGTGAAATGTATCGGCTTAACCGGTAGATTGCCTTGGAAACTGGATGACTAGAGTCATGGAGGGGGAGTTGGAATTCCTAGTGTAGGGGTGAAATCTGTAGATATTAGGAAGAACACCGGTGGCGAAGGCGAACTTCTAGCCAATGACTGACGCTGAGGCGCGAAAGTGCGGGGAGCAAACAGG	Spirochaetes;Spirochaetia;Spirochaetales;Spirochaetaceae;Treponema	1	0.964	UltTr127	Spirochaetes;Spirochaetes;Spirochaetales;Spirochaetaceae_Treponema_I;Treponema_Ia;
89	Spirochaetes_ASV040	CACGTAAGGGGCAAGCGTTGTTCGGAATTATTGGGCGTAAAGGGCGCGTAGGCGGTTATGTAAGTCTGGGGTGAAATGTATCGGCTTAACCGGTAGATTGCCTTGGAAACTGGATGACTAGAGTCATGGAGGGGTGGTTGGAATTCCGCGTGTAGGGGTGAAATCTGTAGATATGCGGAAGAACACCGGTGGCGAAGGCGAACTACTAGCCAATGACTGACGCTGAGGCGCGAAAGTGCGGGGAGCAAACAGG	Spirochaetes;Spirochaetia;Spirochaetales;Spirochaetaceae;Treponema	1	0.984	UltTr127	Spirochaetes;Spirochaetes;Spirochaetales;Spirochaetaceae_Treponema_I;Treponema_Ia;
45	Spirochaetes_ASV041	CACGTAAGGGGCAAGCGTTGTTCGGAATTATTGGGCGTAAAGGGCGCGTAGGCGGTTTAATAAGCCTGATGTGAAATCCCGCAGCTTAACTGCGGAACTGCATTGGGAACTGTTTTACTTGAGTCGTGGAGGGGAAATTGGAATTCCTAGTGTAGGGGTGAAATCTGCAGATATTAGGAAGAACACCAATGGCGAAGGCAAATTTCCAGCCACTGACTGACGCTGAGGCGCGAAAGTGCGGGGAGCAAACAGG	Spirochaetes;Spirochaetia;Spirochaetales;Spirochaetaceae;NA	1	1	UltTr184	Spirochaetes;Spirochaetes;Spirochaetales;Spirochaetaceae_Treponema_I;Treponema_Ig;
46	Spirochaetes_ASV042	CACGTAAGGGGCAAGCGTTGTTCGGAATTATTGGGCGTAAAGGGCGCGTAGGCGGTTTTGTAAGCCTGATGTGAAATCCCACAGCTTAACTGTGGGTCTGCATTGGGAACTGCATTACTAGAGTCATGGAGGGGAAATTGGAATTCCTAGTGTACCGGTGAAATGGGTAGATATTAGGAAGAACACCAATGGCGAAGGCAAATTTCTAGCCAATGACTGACGCTGAGGCGCGAAAGTGCGGGGAGCAAACAGG	Spirochaetes;Spirochaetia;Spirochaetales;Spirochaetaceae;Treponema	1	1	UltB4830	Spirochaetes;Spirochaetes;Spirochaetales;Spirochaetaceae_Treponema_I;Treponema_Ig;
49	Spirochaetes_ASV043	CACGTAAGGGGCGAGCGTTGTTCGGAATTATTGGGCGTAAAGGGCGCGTAGGCGGCCAAGTAAGTCTGGGGTGAAAGCCCGCGGCTCAACCGCGGGACTGCCTTGGAAACTACTAGGCTAGAGTCATGGAGGGGGAGTTGGAATTCCTAGTGTAGGGGTGAAATCTATAGATATTAGGAAGAACACCGGTGGCGAAGGCGAACTTCTAGCCAATGACTGACGCTGAGGCGCGAAAGTGCGGGGAGCAAACAGG	Spirochaetes;Spirochaetia;Spirochaetales;Spirochaetaceae;Treponema	1	1	UltTr175	Spirochaetes;Spirochaetes;Spirochaetales;Spirochaetaceae_Treponema_I;Treponema_Ia;
48	Spirochaetes_ASV044	CACGTAAGGGGCGAGCGTTGTTCGGAATTATTGGGCGTAAAGGGCGCGTAGGCGGCCTGGCAAGTCTGGAGTGAAAGCCCGCGGCTCAACCGCGGGACTGCTTTGGAAACTACCTGGCTGGAGTCATAGAGGGGGAGTTGGAATTCCTTGTGTAGGGGTGAAATCTATAGATATAAGGAAGAACACCAATGGCGAAGGCAAACTTCTAGCTAATGACTGACGCTGAGGCGCGAAAGTGCGGGGAGCAAACAGG	Spirochaetes;Spirochaetia;Spirochaetales;Spirochaetaceae;Treponema	1	0.984	UltSpi74	Spirochaetes;Spirochaetes;Spirochaetales;Spirochaetaceae_Treponema_I;Treponema_Ig;
50	Spirochaetes_ASV045	CACGTAAGGGGCGAGCGTTGTTCGGAATTATTGGGCGTAAAGGGCGCGTAGGCGGTTACGCAAGTCCGATGTGAAATACCGGTGCTCAACACCGGGGCTGCATTGGAAACTGCGGAACTGGAGTCATGGAGGGGGAGTTGGAATTCCTAGTGTAGGGGTGAAATCTATAGATATTAGGAAGAACACCGGTGGCGAAGGCGAACTTCTAGCCAGTGACTGACGCTGAGGCGCGAAAGTGCGGGGAGCAAACAGG	Spirochaetes;Spirochaetia;Spirochaetales;Spirochaetaceae;Treponema	1	1	UltB4834	Spirochaetes;Spirochaetes;Spirochaetales;Spirochaetaceae_Treponema_I;Treponema_Ig;
55	Spirochaetes_ASV046	CACGTAAGGGGCGAGCGTTGTTCGGAATTATTGGGCGTAAAGGGCGCGTAGGCGGTTACGCAAGTCCGGCGTGAAAGGCAGGAGCTCAACTCCTGGACTGCGCTGGAAACTGTGCAACTAGAGTCATGGAGGGGGAGTTGGAATTCCTGGTGTAGGGGTGAAATCTGTAGATATCAGGAAGAACACCGGTGGCGAAGGCGAACTTCCAGCCGATGACTGACGCTGAGGCGCGAAAGTGCGGGGAGCAAACAGG	Spirochaetes;Spirochaetia;Spirochaetales;Spirochaetaceae;Treponema	1	0.988	UltSpir3	Spirochaetes;Spirochaetes;Spirochaetales;Spirochaetaceae_Treponema_I;Treponema_Ia;
56	Spirochaetes_ASV047	CACGTAAGGGGCGAGCGTTGTTCGGAATTATTGGGCGTAAAGGGCGCGTAGGCGGTTACGCAAGTCCGGCGTGAAAGGCAGGAGCTCAACTCCTGGACTGCGCTGGAAACTGTGTAACTGGAGTCCCGGAGGGGTAGTTGGAATTCCTGGTGTAGGGGTGAAATCTGTAGATATCAGGAAGAACACCGGTGGCGAAGGCGAACTACCAGCCGGTGACTGACGCTGAGGCGCGAAAGTGCGGGGAGCAAACAGG	Spirochaetes;Spirochaetia;Spirochaetales;Spirochaetaceae;Treponema	1	0.98	UltTre15	Spirochaetes;Spirochaetes;Spirochaetales;Spirochaetaceae_Treponema_I;Treponema_Ia;
52	Spirochaetes_ASV048	CACGTAAGGGGCGAGCGTTGTTCGGAATTATTGGGCGTAAAGGGCGCGTAGGCGGTTAGGTAAGTCTGACGTGAAATACCGGGGCTCAACCCCGGGGCTGCGTTGGAAACTGCAGAACTAGAGTCATGGAGGGGGAGTTGGAATTCCTAGTGTAGGGGTGAAATCTATAGATATTAGGAAGAACATCGGTGGCGAAGGCGAACTTCTAGCCAATGACTGACGCTGAGGCGCGAAAGTGCGGGGAGCAAACAGG	Spirochaetes;Spirochaetia;Spirochaetales;Spirochaetaceae;Treponema	1	0.996	Sgffff04	Spirochaetes;Spirochaetes;Spirochaetales;Spirochaetaceae_Treponema_I;Treponema_Ig;
53	Spirochaetes_ASV049	CACGTAAGGGGCGAGCGTTGTTCGGAATTATTGGGCGTAAAGGGCGCGTAGGCGGTTAGGTAAGTCTGACGTGAAATACCGGTGCTCAACACCGGGGCTGCGTTGGATACTGCCAAACTAGAGTCATGGAGGGGGAGTTGGAATTCCTAGTGTAGGGGTGAAATCTATAGATATTAGGAAGAACACCGGTGGCGAAGGCGAACTTCTAGCCAATGACTGACGCTGAGGCGCGAAAGTGCGGGGAGCAAACAGG	Spirochaetes;Spirochaetia;Spirochaetales;Spirochaetaceae;Treponema	1	0.996	UltB4833	Spirochaetes;Spirochaetes;Spirochaetales;Spirochaetaceae_Treponema_I;Treponema_Ig;
51	Spirochaetes_ASV050	CACGTAAGGGGCGAGCGTTGTTCGGAATTATTGGGCGTAAAGGGCGCGTAGGCGGTTATGCAAGTCTGATGTGAAATACCGGGGCTCAACTCCGGGGCTGCATTGGAAACTGCGAAACTAGAGTCATGGAGGGGGAGTTGGAATTCCTAGTGTAGGGGTGAAATCTATAGATATTAGGAAGAACACCGGTGGCGAAGGCGAACTTCTAGCCAATGACTGACGCTGAGGCGCGAAAGTGCGGGGAGCAAACAGG	Spirochaetes;Spirochaetia;Spirochaetales;Spirochaetaceae;Treponema	1	0.988	UltTr177	Spirochaetes;Spirochaetes;Spirochaetales;Spirochaetaceae_Treponema_I;Treponema_Ig;
75	Spirochaetes_ASV051	CACGTAAGGGGCGAGCGTTGTTCGGAATTATTGGGCGTAAAGGGCGCGTAGGCGGTTATGTAAGTCTGATGTGAAATGGCGGGGCTCAACCCCGTCACTGCATGGGAAACTGTGTAACTAGAGTCATGGAGGGGTAGTTGGAATTCCGCGTGTAGGGGTGAAATCTGTAGATATGCGGAAGAACACCGGTGGCGAAGGCGAACTACTAGCCAAAGACTGACGCTGAGGCACGAAAGTGCGGGGAGCAAACAGG	Spirochaetes;Spirochaetia;Spirochaetales;Spirochaetaceae;Treponema	1	0.976	UltTre40	Spirochaetes;Spirochaetes;Spirochaetales;Spirochaetaceae_Treponema_I;Treponema_Ia;
54	Spirochaetes_ASV052	CACGTAAGGGGCGAGCGTTGTTCGGAATTATTGGGCGTAAAGGGCGCGTAGGCGGTTATGTAAGTCTGGCGTGAAAGGCGGGAGCTTAACTCCCGGACTGCGTTGGAAACTGTATAACTAGAGTCATGGAGGGGGAGTTGGAATTCCTGGTGTAGGGGTGAAATCTGTAGATATCAGGAAGAACACCGGTGGCGAAGGCGAACTTCCAGCCAATGACTGACGCTGAGGCGCGAAAGTGCGGGGAGCAAACAGG	Spirochaetes;Spirochaetia;Spirochaetales;Spirochaetaceae;Treponema	1	0.984	UltTre39	Spirochaetes;Spirochaetes;Spirochaetales;Spirochaetaceae_Treponema_I;Treponema_Ia;
101	Spirochaetes_ASV053	CACGTAAGGGGCGAGCGTTGTTCGGAATTATTGGGCGTAAAGGGCGCGTAGGCGGTTATGTAAGTCTGGGGTGAAATCAATCGGCTCAACCGGTTAATAGCCTTGGAAACTGGATGACTTGAGTCATGGAGGGGTAGTTGGAATTCCGCGTGTAGGGGTGAAATCTGTAGATATGCGGAAGAACACCGGTGGCGAAGGCGAACTACTAGCCAAAGACTGACGCTGAGGCGCGAAAGTGCGGGGAGCAAACAGG	Spirochaetes;Spirochaetia;Spirochaetales;Spirochaetaceae;Treponema	1	1	UltTr133	Spirochaetes;Spirochaetes;Spirochaetales;Spirochaetaceae_Treponema_I;Treponema_Ia;
102	Spirochaetes_ASV054	CACGTAAGGGGCGAGCGTTGTTCGGAATTATTGGGCGTAAAGGGCGCGTAGGCGGTTATGTAAGTCTGGGGTGAAATCAATCGGCTCAACCGGTTAATAGCCTTGGAAACTGTGTGACTTGAGTCATGGAGGGGTAGTTGGAATTCCGCGTGTAGGGGTGAAATCTGTAGATATGCGGAAGAACACCGGTGGCGAAGGCGAACTACTAGCCAAAGACTGACGCTGAGGCGCGAAAGTGCGGGGAGCAAACAGG	Spirochaetes;Spirochaetia;Spirochaetales;Spirochaetaceae;Treponema	1	0.992	UltTr133	Spirochaetes;Spirochaetes;Spirochaetales;Spirochaetaceae_Treponema_I;Treponema_Ia;
97	Spirochaetes_ASV055	CACGTAAGGGGCGAGCGTTGTTCGGAATTATTGGGCGTAAAGGGCGCGTAGGCGGTTATGTAAGTCTGGGGTGAAATCAATCGGCTCAACCGGTTAATGGCCTTGGAAACTGTATGACTAGAGTCATGGAGGGGTAGTTGGAATTCCGCGTGTAGGGGTGAAATCTGTAGATATGCGGAAGAACACCGGTGGCGAAGGCGAACTACTAGCCAATGACTGACGCTGAGGCGCGAAAGTGCGGGGAGCAAACAGG	Spirochaetes;Spirochaetia;Spirochaetales;Spirochaetaceae;Treponema	1	0.988	UltB4821	Spirochaetes;Spirochaetes;Spirochaetales;Spirochaetaceae_Treponema_I;Treponema_Ia;
99	Spirochaetes_ASV056	CACGTAAGGGGCGAGCGTTGTTCGGAATTATTGGGCGTAAAGGGCGCGTAGGCGGTTATGTAAGTCTGGGGTGAAATCAATCGGCTCAACCGGTTAATTGCCTTGGAAACTGGATGACTAGAGTCATGGAGGGGTAGTTGGAATTCCGCGTGTAGGGGTGAAATCTGTAGATATGCGGAAGAACACCGGTGGCGAAGGCGAACTACTAGCCAATGACTGACGCTGAGGCGCGAAAGTGCGGGGAGCAAACAGG	Spirochaetes;Spirochaetia;Spirochaetales;Spirochaetaceae;Treponema	1	0.996	UltB4821	Spirochaetes;Spirochaetes;Spirochaetales;Spirochaetaceae_Treponema_I;Treponema_Ia;
100	Spirochaetes_ASV057	CACGTAAGGGGCGAGCGTTGTTCGGAATTATTGGGCGTAAAGGGCGCGTAGGCGGTTATGTAAGTCTGGGGTGAAATCAATCGGCTTAACCGGTTAATTGCCTTGGAAACTGGATGACTAGAGTCATGGAGGGGTAGTTGGAATTCCGCGTGTAGGGGTGAAATCTGTAGATATGCGGAAGAACACCGGTGGCGAAGGCGAACTACTAGCCAATGACTGACGCTGAGGCGCGAAAGTGCGGGGAGCAAACAGG	Spirochaetes;Spirochaetia;Spirochaetales;Spirochaetaceae;Treponema	1	0.996	UltTr130	Spirochaetes;Spirochaetes;Spirochaetales;Spirochaetaceae_Treponema_I;Treponema_Ia;
93	Spirochaetes_ASV058	CACGTAAGGGGCGAGCGTTGTTCGGAATTATTGGGCGTAAAGGGCGCGTAGGCGGTTATGTAAGTCTGGGGTGAAATCAATCGGCTTAACCGGTTAATTGCCTTGGAAACTGTGTAACTAGAGTCATGGAGGGGTAGTTGGAATTCCGCGTGTAGGGGTGAAATCTGTAGATATGCGGAAGAACACCGGTGGCGAAGGCGAACTACTAGCCAATGACTGACGCTGAGGCGCGAAAGTGCGGGGAGCAAACAGG	Spirochaetes;Spirochaetia;Spirochaetales;Spirochaetaceae;Treponema	1	0.992	UltB4822	Spirochaetes;Spirochaetes;Spirochaetales;Spirochaetaceae_Treponema_I;Treponema_Ia;
91	Spirochaetes_ASV059	CACGTAAGGGGCGAGCGTTGTTCGGAATTATTGGGCGTAAAGGGCGCGTAGGCGGTTATGTAAGTCTGGGGTGAAATCAATCGGCTTAACCGGTTAATTGCCTTGGAAACTGTGTGACTAGAGTCATGGAGGGGTAGTTGGAATTCCGCGTGTAGGGGTGAAATCTGTAGATATGCGGAAGAACACCGGTGGCGAAGGCGAACTACTAGCCAAAGACTGACGCTGAGGCGCGAAAGTGCGGGGAGCAAACAGG	Spirochaetes;Spirochaetia;Spirochaetales;Spirochaetaceae;Treponema	1	0.984	UltTr130	Spirochaetes;Spirochaetes;Spirochaetales;Spirochaetaceae_Treponema_I;Treponema_Ia;
86	Spirochaetes_ASV060	CACGTAAGGGGCGAGCGTTGTTCGGAATTATTGGGCGTAAAGGGCGCGTAGGCGGTTATGTAAGTCTGGGGTGAAATGTATCGGCTTAACCGGTAAATTGCCTTGGAAACTGGATGACTAGAGTCATGGAGGGGTAGTTGGAATTCCGCGTGTAGGGGTGAAATCTGTAGATATGCGGAAGAACACCGGTGGCGAAGGCGAACTACTAGCCAATGACTGACGCTGAGGCGCGAAAGTGCGGGGAGCAAACAGG	Spirochaetes;Spirochaetia;Spirochaetales;Spirochaetaceae;Treponema	1	0.996	UltTr131	Spirochaetes;Spirochaetes;Spirochaetales;Spirochaetaceae_Treponema_I;Treponema_Ia;
88	Spirochaetes_ASV061	CACGTAAGGGGCGAGCGTTGTTCGGAATTATTGGGCGTAAAGGGCGCGTAGGCGGTTATGTAAGTCTGGGGTGAAATGTATCGGCTTAACCGGTAGATTGCCTTGGAAACTGGATGACTAGAGTCATGGAGGGGGAGTTGGAATTCCTAGTGTAGGGGTGAAATCTGTAGATATTAGGAAGAACACCGGTGGCGAAGGCGAACTTCTAGCCAATGACTGACGCTGAGGCGCGAAAGTGCGGGGAGCAAACAGG	Spirochaetes;Spirochaetia;Spirochaetales;Spirochaetaceae;Treponema	1	0.968	UltTr131	Spirochaetes;Spirochaetes;Spirochaetales;Spirochaetaceae_Treponema_I;Treponema_Ia;
90	Spirochaetes_ASV062	CACGTAAGGGGCGAGCGTTGTTCGGAATTATTGGGCGTAAAGGGCGCGTAGGCGGTTATGTAAGTCTGGGGTGAAATGTATCGGCTTAACCGGTAGATTGCCTTGGAAACTGGATGACTAGAGTCATGGAGGGGTGGTTGGAATTCCGCGTGTAGGGGTGAAATCTGTAGATATGCGGAAGAACACCGGTGGCGAAGGCGAACTACTAGCCAATGACTGACGCTGAGGCGCGAAAGTGCGGGGAGCAAACAGG	Spirochaetes;Spirochaetia;Spirochaetales;Spirochaetaceae;Treponema	1	0.988	UltTr131	Spirochaetes;Spirochaetes;Spirochaetales;Spirochaetaceae_Treponema_I;Treponema_Ia;
77	Spirochaetes_ASV063	CACGTAAGGGGCGAGCGTTGTTCGGAATTATTGGGCGTAAAGGGCGCGTAGGCGGTTATGTAAGTCTGTGGTGAAAGGGCAGGGCTTAACCCTGTCACTGCCATGGAAACTGTATAACTAGAGTCATGGAGGGGTAGTTGGAATTCCGCGTGTAGGGGTGAAATCTGTAGATATGCGGAAGAACACCGGTGGCGAAGGCGAACTACTAGCCAATGACTGACGCTGAGGCACGAAAGTGCGGGGAGCAAACAGG	Spirochaetes;Spirochaetia;Spirochaetales;Spirochaetaceae;Treponema	1	0.984	UltTr153	Spirochaetes;Spirochaetes;Spirochaetales;Spirochaetaceae_Treponema_I;Treponema_Ia;
47	Spirochaetes_ASV064	CACGTAAGGGGCGAGCGTTGTTCGGAATTATTGGGCGTAAAGGGCGCGTAGGCGGTTTTGTAAGCCTGATGTGAAATCCCACAGCTTAACTGTGGGTCTGCATTGGGAACTGCATTACTAGAGTTATGGAGGGGAAGTTGGAATTCCTAGTGTAGGGGTGAAATCTATAGATATTAGGAAGAACACCAATGGCGAAGGCAAACTTCTAGCCAATAACTGACGCTGAGGCGCGAAAGTGCGGGGAGCAAACAGG	Spirochaetes;Spirochaetia;Spirochaetales;Spirochaetaceae;Treponema	1	1	UltTr198	Spirochaetes;Spirochaetes;Spirochaetales;Spirochaetaceae_Treponema_I;Treponema_Ig;
76	Spirochaetes_ASV065	CACGTAAGGGGCGAGCGTTGTTCGGAATTATTGGGCGTAAAGGGCGCGTAGGCGGTTTTGTAAGTCTGATGTGAAATGGCGGGGCTCAACCCCGTCACGGCATTGGAAACTGTGAGACTAGAGTCATGGAGGGGTAGTTGGAATTCCGCGTGTAGGGGTGAAATCTGTAGATATGCGGAAGAACACCGGTGGCGAAGGCGAACTACTAGCCAATGACTGACGCTGAGGCGCGAAAGTGCGGGGAGCAAACAGG	Spirochaetes;Spirochaetia;Spirochaetales;Spirochaetaceae;Treponema	1	0.988	UltTre17	Spirochaetes;Spirochaetes;Spirochaetales;Spirochaetaceae_Treponema_I;Treponema_Ib;
73	Spirochaetes_ASV066	CACGTAAGGGGCGAGCGTTGTTCGGAATTATTGGGCGTAAAGGGTGCGTAGGCGGATATGTAAGCCTGGCGTGAAATCCTCCGGCTTAACCGGAGAACTGCGTTGGGAACTGCATAACTTGAGTCATGGAGGGGTAGTTGGAATTCCGCGTGTAGGGGTGAAATCTGTAGATATGCGGAAGAACACCGGTGGCGAAGGCGAACTACTAGCCAATGACTGACGCTGAGGCACGAAAGTGCGGGGAGCAAACAGG	Spirochaetes;Spirochaetia;Spirochaetales;Spirochaetaceae;Treponema	1	1	UltSpi54	Spirochaetes;Spirochaetes;Spirochaetales;Spirochaetaceae_Treponema_I;Treponema_Ia;
74	Spirochaetes_ASV067	CACGTAAGGGGCGAGCGTTGTTCGGAATTATTGGGCGTAAAGGGTGCGTAGGCGGATATGTAAGCCTGGCGTGAAATCCTCCGGCTTAACCGGAGAACTGCGTTGGGAACTGCGTAACTTGAGTCATGGAGGGGTAGTTGGAATTCCGCGTGTAGGGGTGAAATCTGTAGATATGCGGAAGAACACCGGTGGCGAAGGCGAACTACTAGCCAATGACTGACGCTGAGGCACGAAAGTGCGGGGAGCAAACAGG	Spirochaetes;Spirochaetia;Spirochaetales;Spirochaetaceae;Treponema	1	0.996	UltSpi54	Spirochaetes;Spirochaetes;Spirochaetales;Spirochaetaceae_Treponema_I;Treponema_Ia;
71	Spirochaetes_ASV068	CACGTAAGGGGCGAGCGTTGTTCGGAATTATTGGGCGTAAAGGGTGCGTAGGCGGTTATGTAAGCCTGGCGTGAAAGGCGGGAGCTTAACTCCCGGACTGCGCTGGGAACTGGATAACTTGAGTCATGGAGGGGCAGCTGGAATTCCTGGTGTAGGGGTGAAATCTGTAGATATCAGGAAGAACACCGGTGGCGAAGGCGAGCTGCTAGCCAATGACTGACGCTGAGGCACGAAAGTGCGGGGAGCAAACAGG	Spirochaetes;Spirochaetia;Spirochaetales;Spirochaetaceae;Treponema	1	0.984	SpcSpec2	Spirochaetes;Spirochaetes;Spirochaetales;Spirochaetaceae_Treponema_I;Treponema_Ia;
61	Spirochaetes_ASV069	CACGTAAGGGGCGAGCGTTGTTCGGAATTATTGGGCGTAAAGGGTGCGTAGGCGGTTATGTAAGCCTGGCGTGAAAGGCGGGAGCTTAACTCCCGGACTGCGCTGGGAACTGTATAACTAGAGTCATGGAGGGGCAGCTGGAATTCCGCGTGTAGGGGTGAAATCTGTAGATATGCGGAAGAACACCGGTGGCGAAGGCGAGCTGCTAGCCAATGACTGACGCTGAGGCACGAAAGTGCGGGGAGCAAACAGG	Spirochaetes;Spirochaetia;Spirochaetales;Spirochaetaceae;Treponema	1	1	UltTr170	Spirochaetes;Spirochaetes;Spirochaetales;Spirochaetaceae_Treponema_I;Treponema_Ia;
69	Spirochaetes_ASV070	CACGTAAGGGGCGAGCGTTGTTCGGAATTATTGGGCGTAAAGGGTGCGTAGGCGGTTATGTAAGCCTGGCGTGAAAGGCGGGAGCTTAACTCCCGGACTGCGCTGGGAACTGTATAACTAGAGTCATGGAGGGGCAGCTGGAATTCCTGGTGTAGGGGTGAAATCTGTAGATATCAGGAAGAACACCGGTGGCGAAGGCGAGCTGCTAGCCAATGACTGACGCTGAGGCACGAAAGTGCGGGGAGCAAACAGG	Spirochaetes;Spirochaetia;Spirochaetales;Spirochaetaceae;Treponema	1	0.992	SpcSpec2	Spirochaetes;Spirochaetes;Spirochaetales;Spirochaetaceae_Treponema_I;Treponema_Ia;
59	Spirochaetes_ASV071	CACGTAAGGGGCGAGCGTTGTTCGGAATTATTGGGCGTAAAGGGTGCGTAGGCGGTTATGTAAGCCTGGCGTGAAAGGCGGGAGCTTAACTCCCGGACTGCGCTGGGAACTGTATAACTGGAGTCATGGAGGGGCAGCTGGAATTCCGCGTGTAGGGGTGAAATCTGTAGATATGCGGAAGAACACCGGTGGCGAAGGCGAGCTGCTAGCCAATGACTGACGCTGAGGCACGAAAGTGCGGGGAGCAAACAGG	Spirochaetes;Spirochaetia;Spirochaetales;Spirochaetaceae;Treponema	1	0.996	UltTr170	Spirochaetes;Spirochaetes;Spirochaetales;Spirochaetaceae_Treponema_I;Treponema_Ia;
68	Spirochaetes_ASV072	CACGTAAGGGGCGAGCGTTGTTCGGAATTATTGGGCGTAAAGGGTGCGTAGGCGGTTATGTAAGCCTGGCGTGAAAGGCGGGAGCTTAACTCCCGGACTGCGCTGGGAACTGTATAACTGGAGTCATGGAGGGGCAGCTGGAATTCCTGGTGTAGGGGTGAAATCTGTAGATATCAGGAAGAACACCGGTGGCGAAGGCGAGCTGCTAGCCAATGACTGACGCTGAGGCACGAAAGTGCGGGGAGCAAACAGG	Spirochaetes;Spirochaetia;Spirochaetales;Spirochaetaceae;Treponema	1	0.988	SpcSpec2	Spirochaetes;Spirochaetes;Spirochaetales;Spirochaetaceae_Treponema_I;Treponema_Ia;
70	Spirochaetes_ASV073	CACGTAAGGGGCGAGCGTTGTTCGGAATTATTGGGCGTAAAGGGTGCGTAGGCGGTTATGTAAGCCTGGCGTGAAAGGCGGGAGCTTAACTCCCGGACTGCGCTGGGAACTGTATGACTTGAGTCATGGAGGGGCAGCTGGAATTCCTGGTGTAGGGGTGAAATCTGTAGATATCAGGAAGAACACCGGTGGCGAAGGCGAGCTGCTAGCCAATGACTGACGCTGAGGCACGAAAGTGCGGGGAGCAAACAGG	Spirochaetes;Spirochaetia;Spirochaetales;Spirochaetaceae;Treponema	1	0.988	UltTr163	Spirochaetes;Spirochaetes;Spirochaetales;Spirochaetaceae_Treponema_I;Treponema_Ia;
60	Spirochaetes_ASV074	CACGTAAGGGGCGAGCGTTGTTCGGAATTATTGGGCGTAAAGGGTGCGTAGGCGGTTATGTAAGCCTGGCGTGAAAGGCGGGAGCTTAACTCCCGGACTGCGCTGGGAACTGTGTAACTAGAGTCATGGAGGGGCAGCTGGAATTCCGCGTGTAGGGGTGAAATCTGTAGATATGCGGAAGAACACCGGTGGCGAAGGCGAGCTGCTAGCCAATGACTGACGCTGAGGCACGAAAGTGCGGGGAGCAAACAGG	Spirochaetes;Spirochaetia;Spirochaetales;Spirochaetaceae;Treponema	1	0.996	UltSpi62	Spirochaetes;Spirochaetes;Spirochaetales;Spirochaetaceae_Treponema_I;Treponema_Ia;
67	Spirochaetes_ASV075	CACGTAAGGGGCGAGCGTTGTTCGGAATTATTGGGCGTAAAGGGTGCGTAGGCGGTTATGTAAGCCTGGCGTGAAAGGCGGGAGCTTAACTCCCGGACTGCGCTGGGAACTGTGTAACTAGAGTCATGGAGGGGCAGCTGGAATTCCTGGTGTAGGGGTGAAATCTGTAGATATCAGGAAGAACACCGGTGGCGAAGGCGAGCTGCTAGCCAATGACTGACGCTGAGGCACGAAAGTGCGGGGAGCAAACAGG	Spirochaetes;Spirochaetia;Spirochaetales;Spirochaetaceae;Treponema	1	0.996	SpcSpec2	Spirochaetes;Spirochaetes;Spirochaetales;Spirochaetaceae_Treponema_I;Treponema_Ia;
65	Spirochaetes_ASV076	CACGTAAGGGGCGAGCGTTGTTCGGAATTATTGGGCGTAAAGGGTGCGTAGGCGGTTATGTAAGCCTGGCGTGAAAGGCGGGAGCTTAACTCCCGGACTGCGCTGGGAACTGTGTAACTTGAGTCATGGAGGGGCAGCTGGAATTCCTGGTGTAGGGGTGAAATCTGTAGATATCAGGAAGAACACCGGTGGCGAAGGCGAGCTGCTAGCCAATGACTGACGCTGAGGCACGAAAGTGCGGGGAGCAAACAGG	Spirochaetes;Spirochaetia;Spirochaetales;Spirochaetaceae;Treponema	1	0.992	SpcSpec2	Spirochaetes;Spirochaetes;Spirochaetales;Spirochaetaceae_Treponema_I;Treponema_Ia;
66	Spirochaetes_ASV077	CACGTAAGGGGCGAGCGTTGTTCGGAATTATTGGGCGTAAAGGGTGCGTAGGCGGTTATGTAAGCCTGGCGTGAAAGGCGGGAGCTTAACTCCCGGACTGCGCTGGGAACTGTGTGACTAGAGTCATGGAGGGGCAGCTGGAATTCCTGGTGTAGGGGTGAAATCTGTAGATATCAGGAAGAACACCGGTGGCGAAGGCGAGCTGCTAGCCAATGACTGACGCTGAGGCACGAAAGTGCGGGGAGCAAACAGG	Spirochaetes;Spirochaetia;Spirochaetales;Spirochaetaceae;Treponema	1	0.992	SpcSpec2	Spirochaetes;Spirochaetes;Spirochaetales;Spirochaetaceae_Treponema_I;Treponema_Ia;
58	Spirochaetes_ASV078	CACGTAAGGGGCGAGCGTTGTTCGGAATTATTGGGCGTAAAGGGTGCGTAGGCGGTTATGTAAGCCTGGCGTGAAAGGCGGGAGCTTAACTCCCGGACTGCGTTGGGAACTGTATAACTAGAGTCATGGAGGGGCAGCTGGAATTCCGCGTGTAGGGGTGAAATCTGTAGATATGCGGAAGAACACCGGTGGCGAAGGCGAGCTGCTAGCCAATGACTGACGCTGAGGCACGAAAGTGCGGGGAGCAAACAGG	Spirochaetes;Spirochaetia;Spirochaetales;Spirochaetaceae;Treponema	1	0.996	UltTr169	Spirochaetes;Spirochaetes;Spirochaetales;Spirochaetaceae_Treponema_I;Treponema_Ia;
63	Spirochaetes_ASV079	CACGTAAGGGGCGAGCGTTGTTCGGAATTATTGGGCGTAAAGGGTGCGTAGGCGGTTATGTAAGCCTGGCGTGAAAGGCGGGAGCTTAACTCCCGGACTGCGTTGGGAACTGTATAACTAGAGTCATGGAGGGGCAGCTGGAATTCCTGGTGTAGGGGTGAAATCTGTAGATATCAGGAAGAACACCGGTGGCGAAGGCGAGCTGCTAGCCAATGACTGACGCTGAGGCACGAAAGTGCGGGGAGCAAACAGG	Spirochaetes;Spirochaetia;Spirochaetales;Spirochaetaceae;Treponema	1	0.996	SpcSpec2	Spirochaetes;Spirochaetes;Spirochaetales;Spirochaetaceae_Treponema_I;Treponema_Ia;
57	Spirochaetes_ASV080	CACGTAAGGGGCGAGCGTTGTTCGGAATTATTGGGCGTAAAGGGTGCGTAGGCGGTTATGTAAGCCTGGCGTGAAAGGCGGGAGCTTAACTCCCGGACTGCGTTGGGAACTGTATAACTAGAGTCATGGAGGGGTGGTTGGAATTCCTGGTGTAGGGGTGAAATCTGTAGATATCAGGAAGAACACCGGTGGCGAAGGCGAACTACTAGCCAATGACTGACGCTGAGGCACGAAAGTGCGGGGAGCAAACAGG	Spirochaetes;Spirochaetia;Spirochaetales;Spirochaetaceae;Treponema	1	0.988	UltSpi64	Spirochaetes;Spirochaetes;Spirochaetales;Spirochaetaceae_Treponema_I;Treponema_Ia;
62	Spirochaetes_ASV081	CACGTAAGGGGCGAGCGTTGTTCGGAATTATTGGGCGTAAAGGGTGCGTAGGCGGTTATGTAAGCCTGGCGTGAAAGGCGGGAGCTTAACTCCCGGACTGCGTTGGGAACTGTGTAACTAGAGTCATGGAGGGGCAGCTGGAATTCCTGGTGTAGGGGTGAAATCTGTAGATATCAGGAAGAACACCGGTGGCGAAGGCGAGCTGCTAGCCAATGACTGACGCTGAGGCACGAAAGTGCGGGGAGCAAACAGG	Spirochaetes;Spirochaetia;Spirochaetales;Spirochaetaceae;Treponema	1	1	SpcSpec2	Spirochaetes;Spirochaetes;Spirochaetales;Spirochaetaceae_Treponema_I;Treponema_Ia;
72	Spirochaetes_ASV082	CACGTAAGGGGCGAGCGTTGTTCGGAATTATTGGGCGTAAAGGGTGCGTAGGCGGTTATGTAAGCCTGGCGTGAAATCCTCTGGCTTAACCAGGGAACTGCGCTGGGAACTGTATGACTAGAGTCATGGAGGGGTAGTTGGAATTCCGCGTGTAGGGGTGAAATCTGTAGATATGCGGAAGAACACCGGTGGCGAAGGCGAACTACTAGCCAATGACTGACGCTGAGGCACGAAAGTGCGGGGAGCAAACAGG	Spirochaetes;Spirochaetia;Spirochaetales;Spirochaetaceae;Treponema	1	0.996	UltB4826	Spirochaetes;Spirochaetes;Spirochaetales;Spirochaetaceae_Treponema_I;Treponema_Ia;
83	Spirochaetes_ASV083	CACGTAAGGGGCGAGCGTTGTTCGGAATTATTGGGCGTAAAGGGTGCGTAGGCGGTTATGTAAGTCTGTGGTGAAATGGCAGGGCTCAACCCTGTCACTGCCATGGAAACTGTGTAACTAGAGTCATGGAGGGGCAGCTGGAATTCCTGGTGTAGGGGTGAAATCTGTAGATATCAGGAAGAACACCGGTGGCGAAGGCGAGCTGCTAGCCAATGACTGACGCTGAGGCACGAAAGTGCGGGGAGCAAACAGG	Spirochaetes;Spirochaetia;Spirochaetales;Spirochaetaceae;Treponema	1	0.996	UltTr157	Spirochaetes;Spirochaetes;Spirochaetales;Spirochaetaceae_Treponema_I;Treponema_Ia;
84	Spirochaetes_ASV084	CACGTAAGGGGCGAGCGTTGTTCGGAATTATTGGGCGTAAAGGGTGCGTAGGCGGTTATGTAAGTCTGTGGTGAAATGGCAGGGCTCAACCCTGTCACTGCCATGGAAACTGTGTAACTGGAGTCATGGAGGGGCAGCTGGAATTCCTGGTGTAGGGGTGAAATCTGTAGATATCAGGAAGAACACCGGTGGCGAAGGCGAGCTGCTAGCCAATGACTGACGCTGAGGCACGAAAGTGCGGGGAGCAAACAGG	Spirochaetes;Spirochaetia;Spirochaetales;Spirochaetaceae;Treponema	1	1	UltTr157	Spirochaetes;Spirochaetes;Spirochaetales;Spirochaetaceae_Treponema_I;Treponema_Ia;
79	Spirochaetes_ASV085	CACGTAAGGGGCGAGCGTTGTTCGGAATTATTGGGCGTAAAGGGTGCGTAGGCGGTTATGTAAGTCTGTGGTGAAATGGCAGGGCTCAACCCTGTCACTGCCATGGAAACTGTGTAACTGGAGTCATGGAGGGGTAGTTGGAATTCCTAGTGTAGGGGTGAAATCTGTAGATATTAGGAAGAACACCGGTGGCGAAGGCGAACTACTAGCCAATGACTGACGCTGAGGCACGAAAGTGCGGGGAGCAAACAGG	Spirochaetes;Spirochaetia;Spirochaetales;Spirochaetaceae;Treponema	1	0.984	UltTr154	Spirochaetes;Spirochaetes;Spirochaetales;Spirochaetaceae_Treponema_I;Treponema_Ia;
80	Spirochaetes_ASV086	CACGTAAGGGGCGAGCGTTGTTCGGAATTATTGGGCGTAAAGGGTGCGTAGGCGGTTATGTAAGTCTGTGGTGAAATGGCAGGGCTCAACCCTGTCACTGCCATGGAAACTGTGTAACTGGAGTCATGGAGGGGTAGTTGGAATTCCTGGTGTAGGGGTGAAATCTGTAGATATCAGGAAGAACACCGGTGGCGAAGGCGAGCTACTAGCCAATGACTGACGCTGAGGCACGAAAGTGCGGGGAGCAAACAGG	Spirochaetes;Spirochaetia;Spirochaetales;Spirochaetaceae;Treponema	1	0.988	UltTr154	Spirochaetes;Spirochaetes;Spirochaetales;Spirochaetaceae_Treponema_I;Treponema_Ia;
81	Spirochaetes_ASV087	CACGTAAGGGGCGAGCGTTGTTCGGAATTATTGGGCGTAAAGGGTGCGTAGGCGGTTATGTAAGTCTGTGGTGAAATGGCAGGGCTTAACCCTGTCACTGCCATGGAAACTGTATAACTAGAGTCATGGAGGGGCAGCTGGAATTCCTGGTGTAGGGGTGAAATCTGTAGATATCAGGAAGAACACCGGTGGCGAAGGCGAGCTGCTAGCCAATGACTGACGCTGAGGCACGAAAGTGCGGGGAGCAAACAGG	Spirochaetes;Spirochaetia;Spirochaetales;Spirochaetaceae;Treponema	1	0.996	UltTr150	Spirochaetes;Spirochaetes;Spirochaetales;Spirochaetaceae_Treponema_I;Treponema_Ia;
82	Spirochaetes_ASV088	CACGTAAGGGGCGAGCGTTGTTCGGAATTATTGGGCGTAAAGGGTGCGTAGGCGGTTATGTAAGTCTGTGGTGAAATGGCAGGGCTTAACCCTGTCACTGCCATGGAAACTGTATAACTGGAGTCATGGAGGGGCAGCTGGAATTCCTGGTGTAGGGGTGAAATCTGTAGATATCAGGAAGAACACCGGTGGCGAAGGCGAGCTGCTAGCCAATGACTGACGCTGAGGCACGAAAGTGCGGGGAGCAAACAGG	Spirochaetes;Spirochaetia;Spirochaetales;Spirochaetaceae;Treponema	1	0.992	UltTr150	Spirochaetes;Spirochaetes;Spirochaetales;Spirochaetaceae_Treponema_I;Treponema_Ia;
78	Spirochaetes_ASV089	CACGTAAGGGGCGAGCGTTGTTCGGAATTATTGGGCGTAAAGGGTGCGTAGGCGGTTATGTAAGTCTGTGGTGAAATGGTAGGGCTTAACCCTATCACTGCCATGGAAACTGTGTAACTAGAGTCATGGAGGGGTAGTTGGAATTCCGCGTGTAGGGGTGAAATCTGTAGATATGCGGAAGAACACCGGTGGCGAAGGCGAACTACTAGCCAATGACTGACGCTGAGGCACGAAAGTGCGGGGAGCAAACAGG	Spirochaetes;Spirochaetia;Spirochaetales;Spirochaetaceae;Treponema	1	0.988	UltTr146	Spirochaetes;Spirochaetes;Spirochaetales;Spirochaetaceae_Treponema_I;Treponema_Ia;
64	Spirochaetes_ASV090	CACGTAAGGGGCGAGCGTTGTTCGGAATTATTGGGCGTAAAGGGTGCGTAGGCGGTTGCGCAAGCCTGGCGTGAAAGGCGGGAGCTTAACTCCCGGACTGCGCTGGGAACTGCGCGACTGGAGTCATGGAGGGGCAGCTGGAATTCCTGGTGTAGGGGTGAAATCTGTAGATATCAGGAAGAACACCGGTGGCGAAGGCGAGCTGCTAGCCAATGACTGACGCTGAGGCACGAAAGTGCGGGGAGCAAACAGG	Spirochaetes;Spirochaetia;Spirochaetales;Spirochaetaceae;Treponema	1	0.996	UltTr160	Spirochaetes;Spirochaetes;Spirochaetales;Spirochaetaceae_Treponema_I;Treponema_Ia;
38	Spirochaetes_ASV091	CACGTAAGTTGCGAGCGTTGTTCGGAATTATTGGGCGTAAAGGGCATGTAGGCGGCGCGCTAAGCTCGGTGTGAAATCCTCAGGCTTAACTTGAGGACTGCATCGAGAACTGGCGGGCTTGAGTTACTGAAAGGGAATCGGAATTCCTAGTGTAGGGGTGAAATCTGTAGATATTAGGAAGAACACCAATGGCGAAGGCAGGTTTCCGGCAGATAACTGACGCTGAGGTGCGAAGGTGCGGGGAGCGAACAGG	Spirochaetes;Spirochaetia;Spirochaetales;Spirochaetaceae;Treponema_2	1	0.894	UltSp128	Spirochaetes;Spirochaetes;Spirochaetales;Spirochaetaceae_Treponema;Treponema_II;
37	Spirochaetes_ASV092	CACGTAAGTTGCGAGCGTTGTTCGGAATTATTGGGCGTAAAGGGCATGTAGGCGGTATGGCAAGCCTGACGTGAAATCTCCGGGCTCAACCCGGAGGGTGCGTTGGGAACTGCCATACTTGAGTTGCTGAGGGGAAGCCGGAATTCCAGGTGTAGGGGTGAAATCTGTAGATATCTGGAAGAACACCAATGGCGAAGGCAGGCTTCTGGCAGACGACTGACGCTGAGGTGCGAAGGTGCGGGGAGCGAACAGG	Spirochaetes;Spirochaetia;Spirochaetales;Spirochaetaceae;Treponema_2	1	1	UltTr362	Spirochaetes;Spirochaetes;Spirochaetales;Spirochaetaceae_Treponema;Treponema_II;
40	Spirochaetes_ASV093	CACGTAAGTTGCGAGCGTTGTTCGGAATTATTGGGCGTAAAGGGCATGTAGGCGGTCAAGCAAGCTTGATGTGAAATCCATGGGCTCAACCCGTGAACTGCATTGAGAACTATTTGACTTGAATTACCGAGGGGAAGCCGGAATTCCAGGTGTAGGGGTGAAATCTGTAGATATCTGGAAGAACACCAATGGCGAAGGCAGGCTTCTATTGGATAATTGACGCTGAGGTGCGAAGGTGCGGGGAGCGAACAGG	Spirochaetes;Spirochaetia;Spirochaetales;Spirochaetaceae;Treponema_2	1	1	UltTr372	Spirochaetes;Spirochaetes;Spirochaetales;Spirochaetaceae_Treponema;Treponema_II;
41	Spirochaetes_ASV094	CACGTAAGTTGCGAGCGTTGTTCGGAATTATTGGGCGTAAAGGGCATGTAGGCGGTCATGCAAGCTTGATGTGAAATCCATGGGCTCAACCCGTGAACTGCATTGAGAACTATATGACTTGAGTTACCGAGGGGAAGCCGGAATTCCAGGTGTAGGGGTGAAATCTGTAGATATCTGGAAGAACACCGATGGCGAAGGCAGGCTTCTATTGGATAACTGACGCTGAGGTGCGAAGGTGCGGGGAGCAAACAGG	Spirochaetes;Spirochaetia;Spirochaetales;Spirochaetaceae;Treponema_2	1	0.98	UltTr369	Spirochaetes;Spirochaetes;Spirochaetales;Spirochaetaceae_Treponema;Treponema_II;
39	Spirochaetes_ASV095	CACGTAAGTTGCGAGCGTTGTTCGGAATTATTGGGCGTAAAGGGCATGTAGGCGGTTAATTAAGCTTGATGTGAAATGTAGAGGCTTAACCTTTGAGCTGCATTGAGAACTGATTGACTAGAGTTACTGAGAGGGAACCGGAATTCCTAGTGTAGGGGTGAAATCTGTAGATATTAGGAAGAACACCAATGGCGAAGGCAGGTTTCTGGCAGATGACTGACGCTGATGTGCGAAGGTGCGGGGAGCGAACAGG	Spirochaetes;Spirochaetia;Spirochaetales;Spirochaetaceae;Treponema_2	1	0.996	UltTr363	Spirochaetes;Spirochaetes;Spirochaetales;Spirochaetaceae_Treponema;Treponema_II;
43	Spirochaetes_ASV096	CACGTAAGTTGCGAGCGTTGTTCGGAATTATTGGGCGTAAAGGGTATGTAGGCGGTCATGCAAGCTTGATGTGAAATCCATGGGCTCAACCCGTGAACTGCATTGAGAACTATGTGACTTGAGTTACCGAGGGGAAACCGGAATTCCAGGTGTAGGGGTGAAATCTGTAGATATCTGGAAGAACACCGATGGCGAAGGCAGGTTTCCATTGGATGACTGACGCTGAGGTACGAAGGTGCGGGGAGCAAACAGG	Spirochaetes;Spirochaetia;Spirochaetales;Spirochaetaceae;Treponema_2	1	0.996	UltTr368	Spirochaetes;Spirochaetes;Spirochaetales;Spirochaetaceae_Treponema;Treponema_II;
44	Spirochaetes_ASV097	CACGTAAGTTGCGAGCGTTGTTCGGAATTATTGGGCGTAAAGGGTATGTAGGCGGTCATGCAAGCTTGATGTGAAATCCATGGGCTCAACCCGTGAACTGCATTGAGAACTATGTGACTTGAGTTACCGAGGGGAAACCGGAATTCCAGGTGTAGGGGTGAAATCTGTAGATATCTGGAAGAACACCGATGGCGAAGGCAGGTTTCTATTGGATAACTGACGCTGAGGTACGAAGGTGCGGGGAGCAAACAGG	Spirochaetes;Spirochaetia;Spirochaetales;Spirochaetaceae;Treponema_2	1	1	UltTr369	Spirochaetes;Spirochaetes;Spirochaetales;Spirochaetaceae_Treponema;Treponema_II;
42	Spirochaetes_ASV098	CACGTAAGTTGCGAGCGTTGTTCGGAATTATTGGGCGTAAAGGGTATGTAGGCGGTCATGCAAGCTTGATGTGAAATCCATGGGCTCAACCCGTGAACTGCATTGAGAACTATGTGACTTGAGTTACCGAGGGGAAACCGGAATTCCAGGTGTAGGGGTGAAATCTGTAGATATCTGGAAGAACACCGATGGCGAAGGCAGGTTTCTATTGGATGACTGACGCTGAGGTACGAAGGTGCGGGGAGCAAACAGG	Spirochaetes;Spirochaetia;Spirochaetales;Spirochaetaceae;Treponema_2	1	1	UltTr368	Spirochaetes;Spirochaetes;Spirochaetales;Spirochaetaceae_Treponema;Treponema_II;
36	Synergistetes_ASV099	TACGTAGGGGGCGAGCGTTGTCCGGAATTACTGGGCGTAAAGGGCATGTAGGCTGTGCTGTAAGTCAGCTGTTAAAAGATGCGGCTTAACCGTGTTTCGCAGTTGAAACTACAGCGCTGGAGTACCGGAGAGGCAAGTGGAATTCCCAGTGTAGCGGTGAAATGCGTAGATATTGGGAAGAACATCGGTGGCGAAGGCGACTTGCTGGTCGGTAACTGACGCTAATATGCGAAAGCTAGGGGAGCAAACGGG	Synergistetes;Synergistia;Synergistales;Synergistaceae;NA	1	0.996	UltSyn44	Synergistetes;Synergistia;Synergistales;Synergistaceae;Termite_cockroach_cluster;
20	Verrucomicrobia_ASV100	TACGGAGACTGCAAGCGTTACTCGGAATTACTGGGCGTAAAGGGTGCGCAGGCGGCTAGGTGTGTCAGATGTGAAATCTCGAAGCTTAACTTCGGGGCTGCGTTTGAAACTGCCTGGCTAGAGTTTTGGAGAGGCAGGCGGAATTTCTGGTGTAGCGGTGGAATGCGTAGATATCAGAAGGAACACCAATGGCGAAGGCAGCTTGCTGGACAAATACTGACGCTCATGCACGAAAGCGTGGGGAGCAAAAAGG	Verrucomicrobia;Verrucomicrobiae;Opitutales;Puniceicoccaceae;NA	1	0.957	UltOpit5	Verrucomicrobia;Opitutae;vadinHA64;Termite_cluster_I;
21	Verrucomicrobia_ASV101	TACGGAGACTGCAAGCGTTACTCGGAATTACTGGGCGTAAAGGGTGCGCAGGCGGTCAGGTATGTCAGATGTTAAAATGCGGGGCTTAACCCCGTATCGCGTTTGAAACTACCTGACTAGAGTTTTGGAGAGGTAAGTGGAATTCCTGGTGTAGCGGTGGAATGCGTAGATATCAGGAGGAACACCAATGGCGAAGGCAGCTTACTGGACAAATACTGACGCTCATGCACGAAAGCGTGGGGAGCAAAAAGG	Verrucomicrobia;Verrucomicrobiae;Opitutales;Puniceicoccaceae;Cerasicoccus	1	0.972	UltOpit4	Verrucomicrobia;Opitutae;vadinHA64;Termite_cluster_I;
19	Verrucomicrobia_ASV102	TACGGAGACTGCGAGCGTTACTCGGATTTACTGGGCGTAAAGGGTCCGTAGGCGGACATGTGTGTCGGGTGTGAAATCCTGCAGCTCAACTGCAGAACTGCGCCCGAAACTACATGTCTAGAGTATTGGAGAGGTGAGTGGAATTCCTGGTGTAGCGGTGAAATGCGTAGATATCAGGAGGAACACCAACGGCGAAGGCAGCTCACTGGACAATTACTGACGCTGAGGGACGAAAGCGTGGGGAGCGAAAGGG	Verrucomicrobia;Verrucomicrobiae;Opitutales;Puniceicoccaceae;Verruc-01	1	0.972	Ult12131	Verrucomicrobia;Opitutae;Puniceicoccales;Puniceicoccaceae;Uncultured;

## Sheet: ASV_filtering
Note: ASVs included in the analysis are green. Those in black were filtered out as described in the text. Pink intensity is proportional to read counts
Index	ASV	Bacterium	%ID	102	103	101	TAC84B01	TAC84B02	TAC84B03	TAC84B04	TAC116A1	TAC116A2	TAC116A3	TAC116A5	TAC116E1	TAC116E2	TAC116E3	TAC116E5	TAC114B1	TAC114B2	TAC114B3	TAC114B6	TAC125H5	TAC125H7	TAC125H8	PVa	pv64	pv30	PVC116C1	PVC116C2	PVC116C3	PVC116C6	PVC116C7	PVC116C8	PVC114D2	PVC125B12	PVC125B10	PVC125A10	DS292	DS290	DS291	DSC116F8	DSC123G1	DSC123G2	DSC123G3	DSC123G5	DSC123G6	DSC114F1	DSC114F2
1	TACGGAGGATCCGAGCGTTATCCGGATTTATTGGGTTTAAAGGGTGCGCAGACGGTTTGCTAAGTTAGTGGTTAAATCTACGGGCTTCACCCGTACACGCCATTAAAACTGGTGAACTAGAGTGTAAATGAGGTAGGCGGAATAAGTTAAGTAGCGGTGAAATGCTTAGATATAACTTAGAACTCCGATAGCGAAGGCAGCTTACCAAGCTACAACTGACGTTCATGCACGAAAGCATGGGTAGCGAACAGG	Bacteroidetes_ASV004	#N/A	0	0	0	0	0	0	0	0	0	0	153	0	0	0	0	0	0	0	0	0	0	0	0	0	0	0	0	0	0	66	0	0	0	368	94	172	480	323	483	0	0	134	0	139	3092	5458
2	TACGGAGGATCCGAGCGTTATCCGGATTTATTGGGTTTAAAGGGTGCGCAGACGGTTTGCTAAGTTAGTGGTTAAATCTACGGGCTTCACCCGTACACGCCATTAAAACTGGTGAGCTAGAGTGTAAATGAGGTAGGCGGAATAAGTTAAGTAGCGGTGAAATGCTTAGATATAACTTAGAACTCCGATAGCGAAGGCAGCTTACCAAGCTACAACTGACGTTCATGCACGAAAGCATGGGTAGCGAACAGG	Bacteroidetes_ASV005	#N/A	0	0	0	0	0	0	0	0	0	0	0	0	0	0	0	0	0	0	0	0	0	0	0	0	0	0	0	0	0	0	0	0	0	0	0	85	373	72	0	0	0	0	0	0	0	310
3	TACGGAGGATCCAAGCGTTATCCGGATTTATTGGGTTTAAAGGGTGCGTAGGCGGGATGTTAAGTCAGTGGTGAAATACTTCAGCTCAACTGGAGAATTGCCATAGATACTGATGTTCTAGAATATAGTCGGCGTGGGCGGAATATGTCAAGTAGCGGTGAAATGCGTAGATATGACATAGAACACCGATAGGGAAGCCAGCTCACGAGCCTATGATTGACGCTCATGCACGAAAGCGTGGGGATCAAACAGG	Bacteroidetes_ASV002	#N/A	0	0	0	0	0	0	0	0	0	0	0	0	0	0	0	0	0	0	0	0	0	0	58	0	24	0	0	0	0	72	0	0	0	0	0	66	145	87	0	0	0	49	0	35	157	368
4	TACGGAGGATCCCAGCGTTATCCGGATTTATTGGGTTTAAAGGGTGCGCAGGCGGACTAATAAGTCAGTGGTGAAATATCTCAGCTTAACTGAGGCACTGCCATTGATACTGTTGGACTAGAGATTAAACGGCGTAGGCGGAATATGTCAAGTAGCGGTGAAATGCGTAGATATGACATAGAACACCGATAGGGAAGCCAGCTTACGAGATTATATCTGACGCTCAAGCACGAAAGCGTGGGGATCAAACAGG	Bacteroidetes_ASV003	#N/A	0	0	0	0	0	0	0	0	0	0	0	0	0	0	113	0	0	0	0	0	0	0	327	0	0	0	0	69	28	0	0	0	0	0	0	0	3	52	0	0	0	0	0	0	0	0
5	TACGGAAGGTCCGGGCGTTATCCGGATTTATTGGGTTTAAAGGGAGCGTAGGCTGGAGATTAAGTGTGTTGTGAAATGTAGACGCTCAACGTCTGACTTGCAGCGCATACTGGTTTCCTTGAGTACGCACAACGTTGGCGGAATTCGTCGTGTAGCGGTGAAATGCTTAGATATGACGAAGAACTCCGATTGCGAAGGCAGCTGACGGGAGCGCAACTGACGCTGAAGCTCGAAGGTGCGGGTATCGAACAGG	Bacteroidetes_ASV001	#N/A	0	0	0	0	0	158	0	0	0	0	0	0	0	0	0	0	0	0	0	0	0	0	0	0	0	56	194	0	0	8	5	0	0	0	0	0	0	0	0	0	0	0	0	0	0	0
6	TACGGAGGATGCAAGCGTTATCCGGATTTATTGGGTTTAAAGGGTGCGTAGGCGGGATTATAAGTCAGCGGTGAAAGTTTGAGGCTCAACCTTAAAATTGCCGTTGAAACTGTTTTTCTTGAGTATATTTGAAGTAGGCGGAATTCGTGGTGTAGCGGTGAAATGCATAGATATCACGAAGAACTCCAATTGCGAAGGCAGCTTACTAAACTATAACTGACGCTGAAGCACGAAAGCGTGGGTATCAAACAGG	Bacteroidetes_ASV008	#N/A	0	0	0	9	14	0	2	0	0	0	0	880	5062	6478	14498	0	0	0	0	0	9	0	0	0	0	0	0	0	0	0	0	0	0	0	0	0	0	0	24	241	0	0	0	0	245	0
7	TACGGAGGATGCGAGCGTTATCCGGATTTATTGGGTTTAAAGGGTGCGTAGGCGGAGGGGTAAGTCAGCGGTGAAATATATGCGCTTAACGTGTATCGTGCCGTTGATACTGCCCATCTTGAGTGCGAGCGAGGCTGGCGGAATGCGCGGTGTAGCGGTGAAATGCATAGATATCGCGCAGAACTCCGATTGCGAAGGCAGCTGGCCAGCTCGCCACTGACGCTGAGGCACGACAGCGTGGGGATCAAACAGG	Bacteroidetes_ASV011	#N/A	0	0	0	0	0	0	0	0	0	0	0	0	0	0	0	0	0	0	0	0	0	0	66	0	0	0	403	0	11	46	0	0	0	0	0	0	0	0	0	0	0	0	0	0	0	0
8	TACGGAGGATGCAAGCGTTATCCGGATTTATTGGGTTTAAAGGGTGCGTAGGCGGCTCATTAAGTCAGCGGTGAAATTTTGGGGCTCAACCCCATTCGTGCCGTTGATACTGATGGACTTGAGAGTAATTGAAGCCGGCGGAATGTGCAGTGTAGCGGTGAAATGTTTAGATATTGCACAGAACACCGATTGCGAAGGCAGCCGGCTAAATTACATCTGACGCTGAAGCACGACAGCGTGGGGAGCGAACAGG	Bacteroidetes_ASV006	#N/A	0	0	0	0	0	0	0	0	0	0	0	0	0	0	0	0	0	0	0	0	0	0	801	0	0	0	3772	26	151	154	0	0	0	0	0	0	0	0	0	0	0	0	0	0	0	0
9	TACGGAGGATGCAAGCGTTATCCGGATTTATTGGGTTTAAAGGGTGCGTAGGCGGTTCATTAAGTCAGCGGTGAAATTTTGGGGCTCAACCCCATTCGTGCCGTTGATACTGATGGACTTGAGAGTAATTGAAGCCGGCGGAATGTGCAGTGTAGCGGTGAAATGTTTAGATATTGCACAGAACACCGATTGCGAAGGCAGCCGGCTAAATTACATCTGACGCTGAAGCACGACAGCGTGGGTAGCGAACAGG	Bacteroidetes_ASV009	#N/A	0	0	0	0	0	0	0	0	0	0	0	0	0	0	0	0	0	0	0	0	0	0	2698	0	31	1588	577	0	0	64	0	262	0	0	27	0	0	0	0	0	0	0	0	0	0	0
10	TACGGAGGATGCAAGCGTTATCCGGATTTATTGGGTTTAAAGGGTGCGTAGGCGGCTCATTAAGTCAGCGGTGAAATTTTGGGGCTCAACCCCATTCGTGCCGTTGATACTGATGGACTTGAGAGTAATTGAAGCTGGCGGAATGTGCAGTGTAGCGGTGAAATGTTTAGATATTGCACAGAACACCGATTGCGAAGGCAGCCGGCTAAATTACATCTGACGCTGAAGCACGACAGCGTGGGTAGCGAACAGG	Bacteroidetes_ASV007	#N/A	0	0	0	0	0	0	0	0	0	0	0	0	0	0	0	0	0	0	0	0	0	0	0	0	0	713	3477	237	133	227	0	255	0	0	0	0	0	0	0	0	0	0	0	0	0	0
11	TACGGAGGATGCAAGCGTTATCCGGATTTATTGGGTTTAAAGGGTGCGTAGGCGGTTCATTAAGTCAGCGGTGAAATTTTGGGGCTCAACCCCATTCGTGCCGTTGATACTGATGGACTTGAGAGTAATTGAAGCTGGCGGAATGTGCAGTGTAGCGGTGAAATGTTTAGATATTGCACAGAACACCGATTGCGAAGGCAGCCGGCTAAATTACATCTGACGCTGAAGCACGACAGCGTGGGTAGCGAACAGG	Bacteroidetes_ASV010	#N/A	0	0	0	0	0	0	0	0	0	0	0	0	0	0	0	0	0	0	0	0	0	0	569	0	0	701	0	126	37	0	0	0	0	0	0	0	0	0	0	0	0	0	0	0	0	0
12	TACGGAGGATGCGAGCGTTATTCGGATTTATTGGGTTTAAAGGGTGCGTAGGCGGCTGTTTAAGTCAGCGGTGAAATCTCGATGCTTAACATCGAAACTGCCGTTGAAACTGGGCAGCTTGAGTATAAACGAGGCAGGCGGAATTCGTAGTGTAGCGGTGAAATGCATAGATATTACGAAGAACCCCGATAGCGCAGGCAGCTTGCCAGCTTATCACTGACGCTGAGGCACGAAAGTGTGGGTATCAAACAGG	Bacteroidetes_ASV017	#N/A	0	0	0	0	0	0	0	0	0	0	0	0	0	0	0	0	0	0	0	0	0	0	0	0	0	0	0	0	0	133	0	0	0	0	0	0	0	0	0	0	0	0	0	0	0	0
13	TACGGAGGATGCGAGCGTTATCCGGATTTATTGGGTTTAAAGGGTGCGTAGGTGGTTTCTTAAGTCAGCGGTGAAATCTCGGAGCTTAACTCCGAAACTGCCGTTGAAACTGGGGGACTTGAGATTGAACGAGGTAGGCGGAATTTATAGTGTAGCGGTGAAATGCTTAGATATTATAAAGAACTCCGATAGCGCAGGCAGCTTACCAGGCCACATCTGACACTGAGGCACGAAAGCGTGGGTATCAAACAGG	Bacteroidetes_ASV013	#N/A	0	0	0	0	0	0	0	0	0	0	0	0	0	0	0	0	0	0	0	0	0	0	0	0	0	0	0	0	0	0	0	0	0	0	0	0	0	0	0	0	0	0	0	0	0	215
14	TACGGAGGATGCGAGCGTTATCCGGATTTATTGGGTTTAAAGGGTGCGTAGGTGGTTTCTTAAGTCAGCGGTGAAATCTCGGAGCTTAACTCCGAAACTGCCGTTGAAACTGGGGGACTTGAGATTGAACGAGGTAGGCGGAATTTATAGTGTAGCGGTGAAATGCTTAGATATTATAAAGAACTCCGATAGCGCAGGCAGCTTACCAGGTCACATCTGACACTGAGGCACGAAAGCGTGGGTATCAAACAGG	Bacteroidetes_ASV014	#N/A	0	0	0	0	0	0	0	0	0	0	0	0	0	0	0	0	0	0	0	0	0	0	0	0	0	0	0	0	0	0	0	0	0	0	0	0	41	0	0	0	0	0	0	0	0	0
15	TACGGAGGATGCGAGCGTTATCCGGATTTATTGGGTTTAAAGGGTGCGTAGGTGGTTTCTTAAGTCAGCGGTGAAATCTCGGAGCTTAACTCCGAAACTGCCGTTGAAACTGGGCGACTTGAGAGTGAACGAGGTAGGCGGAATTTATAGTGTAGCGGTGAAATGCATAGATATTATAAAGAACTCCGATAGCGCAGGCAGCTTACCAGGCCACATCTGACACTGAGGCACGAAAGCGTGGGTATCAAACAGG	Bacteroidetes_ASV012	#N/A	0	0	0	0	0	0	0	0	0	0	0	0	0	0	0	0	0	0	0	0	0	0	0	0	0	0	0	0	0	4	0	0	0	0	0	0	0	0	0	1109	0	193	0	46	0	0
16	TACGGAGGATGCGAGCGTTATCCGGATTTATTGGGTTTAAAGGGTGCGTAGGTTGTTTCTTAAGTCAGCGGTGAAATCTCGGAGCTTAACTCCGAAACTGCCGTTGAAACTGGGCGACTTGAGAGTGAACGAGGTAGGCGGAATTTATAGTGTAGCGGTGAAATGCTTAGATATTATAAAGAACTCCGATAGCGCAGGCAGCTTACCAGGCCACATCTGACACTGAGGCACGAAAGCGTGGGTATCAAACAGG	Bacteroidetes_ASV016	#N/A	0	0	0	0	0	0	0	0	0	0	0	0	0	0	0	0	0	0	0	0	0	0	0	0	0	0	0	0	0	0	0	0	0	0	0	0	0	0	0	1465	0	0	0	0	0	0
17	TACGGAGGATGCGAGCGTTATCCGGATTTATTGGGTTTAAAGGGTGCGTAGGTTGTTTCTTAAGTCAGCGGTGAAATCTCGGAGCTTAACTCCGAAACTGCCGTTGAAACTGGGCGACTTGAGAGTGAACGAGGTAGGCGGAATTTATAGTGTAGCGGTGAAATGCATAGATATTATAAAGAACTCCGATAGCGCAGGCAGCTTACCAGGCCACATCTGACACTGAGGCACGAAAGCGTGGGTATCAAACAGG	Bacteroidetes_ASV015	#N/A	0	0	0	0	0	0	0	0	0	0	0	0	0	0	0	0	0	0	0	0	0	0	0	0	0	0	0	0	0	0	0	0	0	0	0	30	50	29	0	811	546	212	50	55	166	76
18	TACATAGGGTGCAAGCGTTATCCGGATTTACTGGGCGTAAAGCGTATGTAGGCGGCATTTTAAGTCAAACTTCAAATCCCGGGGCTCAACCTCGGTTCGGGTTTGATACTGGAATGCTAGAGTTTGGGAGAGGAAAGCGGAACTAACAGTGTAGCGGTGAAATGCGTAGATATTGTTAGGAACACCCGTGGCGAAGGCGGCTTTCTGGATCAACACTGACGCTGAGATACGAAAGCGTGGGGAGCAAACAGG	Margulisbacteria_ASV025	#N/A	0	0	0	0	0	0	0	0	0	0	0	0	0	0	0	0	0	0	0	0	0	0	0	0	0	0	0	0	0	0	0	0	0	0	0	13	0	0	0	0	0	4	0	0	0	0
19	TACGGAGACTGCGAGCGTTACTCGGATTTACTGGGCGTAAAGGGTCCGTAGGCGGACATGTGTGTCGGGTGTGAAATCCTGCAGCTCAACTGCAGAACTGCGCCCGAAACTACATGTCTAGAGTATTGGAGAGGTGAGTGGAATTCCTGGTGTAGCGGTGAAATGCGTAGATATCAGGAGGAACACCAACGGCGAAGGCAGCTCACTGGACAATTACTGACGCTGAGGGACGAAAGCGTGGGGAGCGAAAGGG	Verrucomicrobia_ASV102	#N/A	0	0	0	0	0	0	0	0	0	0	0	0	0	0	0	0	0	0	0	0	0	0	0	0	0	0	0	0	0	0	0	0	0	0	0	0	13	12	0	0	0	0	0	0	0	0
20	TACGGAGACTGCAAGCGTTACTCGGAATTACTGGGCGTAAAGGGTGCGCAGGCGGCTAGGTGTGTCAGATGTGAAATCTCGAAGCTTAACTTCGGGGCTGCGTTTGAAACTGCCTGGCTAGAGTTTTGGAGAGGCAGGCGGAATTTCTGGTGTAGCGGTGGAATGCGTAGATATCAGAAGGAACACCAATGGCGAAGGCAGCTTGCTGGACAAATACTGACGCTCATGCACGAAAGCGTGGGGAGCAAAAAGG	Verrucomicrobia_ASV100	#N/A	0	0	0	4	46	208	64	0	41	13	1559	65	171	95	498	0	66	154	84	225	0	0	0	0	0	0	0	0	0	0	7	0	44	0	0	0	0	0	0	0	0	0	0	0	0	0
21	TACGGAGACTGCAAGCGTTACTCGGAATTACTGGGCGTAAAGGGTGCGCAGGCGGTCAGGTATGTCAGATGTTAAAATGCGGGGCTTAACCCCGTATCGCGTTTGAAACTACCTGACTAGAGTTTTGGAGAGGTAAGTGGAATTCCTGGTGTAGCGGTGGAATGCGTAGATATCAGGAGGAACACCAATGGCGAAGGCAGCTTACTGGACAAATACTGACGCTCATGCACGAAAGCGTGGGGAGCAAAAAGG	Verrucomicrobia_ASV101	#N/A	0	0	0	0	10	0	0	0	0	0	0	41	57	0	0	0	0	273	309	27	0	0	0	0	0	0	0	0	0	0	0	0	0	0	0	0	0	0	0	0	0	0	0	0	0	0
22	TACGGAGGGTGCGAGCGTTAATCGGAATAACTGGGCGTAAAGGGCACGCAGGCGGTGACTTAAGTGAGGTGTGAAAGCCCCGGGCTTAACCTGGGAATTGCATTTCATACTGGGTCGCTAGAGTACTTTAGGGAGGGGTAGAATTCCACGTGTAGCGGTGAAATGCGTAGAGATGTGGAGGAATACCGAAGGCGAAGGCAGCCCCTTGGGAATGTACTGACGCTCATGTGCGAAAGCGTGGGGAGCAAACAGG	Proteobacteria_ASV031	#N/A	0	0	0	0	0	0	0	0	0	0	0	0	0	2	0	128	0	0	0	0	41	0	0	0	0	0	0	0	20	0	0	0	27	0	105	0	0	0	0	0	0	0	0	0	0	0
23	TACGGAGGGTGCAAGCGTTAATCGGAATTACTGGGCGTAAAGCGCACGTAGGCTGTAGTGTAAGTCAGGGGTGAAATCCCACGGCTCACCCGTGGAACTGCCTTTGATACTGCACAACTTGAATCCGGGAGAGGGTGGCGGAATTCCAGGTGTAGGAGTGAAATCCGTAGATATCTGGAGGAACACCGGTGGCGAAGGCGGCCACCTGGACCGGCATTGACGCTGAGGTGCGAAAGCGTGGGGAGCAAACAGG	Proteobacteria_ASV030	#N/A	0	0	0	0	0	0	0	0	0	0	0	0	0	0	0	0	0	0	0	0	0	0	0	0	0	0	0	0	0	0	0	0	0	0	0	174	834	255	0	293	0	1182	0	159	1536	0
24	TACGGAGGGTGCGAGCGTTAATCGGAATTACTGGGCGTAAAGCGCACGTAGGCTGTTTTATAAGTCAGAGGTGAAATCCCATGGCTCAACCGTGGAACTGCCTTTGATACTATTGAACTTGAGTTCGGGAGAGGGTGGCGGAATTCCAGGTGTAGGAGTGAAATCCGTAGATATCTGGAGGAACATCAGTGGCGAAGGCGGCCACCTGGACCGGTACTGACGCTGAGGTGCGAAAGCGTGGGGAGCAAACAGG	Proteobacteria_ASV032	#N/A	0	0	0	0	0	0	0	0	0	0	0	0	0	0	0	0	0	0	0	0	0	0	0	0	0	0	0	0	0	0	0	0	0	0	0	0	8	0	141	0	0	0	0	19	0	0
25	TACGGAGGGAACAAGTGTTATTCGGATTAATGGGTGTAAAACGCGGGTAGATGGCTTAATTTGCTTATTATGAAATTTCTTTAATGAAAGTGTTAAAGGGTATAATAAGAACGGTTAGGCTTGAGTATTAATAAAACAACAGTATTTTAAGTGTAAAGTGAAAATTTCAAATATTTAAAAGACTAGCACTTGGCGAAAGCGGTGTTAAGTAATATACTGACATTGAGACGCTAAAGCTTAGTAGCAAATAGG	Proteobacteria_ASV028	#N/A	0	0	0	0	0	0	0	0	0	0	0	0	0	0	0	0	0	0	0	0	0	0	0	0	11	0	0	0	0	0	0	0	0	0	0	0	0	6	0	0	0	0	0	0	0	0
26	TACGGAGGGAACAAGTGTTATTCGGATTAATGGGTGTAAAACGCGGGTAGATGGCTTAATTTGCTTGTTATAAAATTTCTTTAGCGAAAGCGTTAAAGGGTATAATAAGGACAGTTAGGCTTGAGTATTAATAAAACAACAGTATTTTAAGTGTAAAGTGAAAATTTCAAATATTTAAAAGACTAGCACTTGGCGGAAGCGGTGTTAAGTAATAAACTGACATTGAGACGCTAAAGCTTAGTAGCAAATAGG	Proteobacteria_ASV029	#N/A	0	0	0	0	0	0	0	0	0	0	0	0	0	0	0	0	0	0	0	0	0	0	0	14	14	0	0	0	0	0	0	0	0	0	0	2	0	0	0	0	0	0	0	0	0	0
27	TACGAAGGGTGCTAGCGTTGTTCGGAATTATTGGGCGTAAAGGGTGTGTAGGTGGCTTTGTAAGTTAGTTGTGAAATCCCGGGGCTCAACCTCGGAATTGCAGTTAATACTATGAAGCTAGAATAAGATAAGAGATGGCAGAATTTCTAGTGTAGGGGTTAAATCCGCAGATATTAGAAGGAATACCGGTGGTGTAGACGGCTATCTTGGTCTTTATTGACACTAATAACACGAAAGAGTGGGGAGCAAACAGG	Proteobacteria_ASV026	#N/A	0	0	0	0	0	0	0	0	0	0	0	0	0	0	0	0	0	0	0	0	0	0	0	0	0	0	0	0	4	0	0	0	0	0	0	0	20	67	0	0	0	0	0	44	159	0
28	TACGAAGGGTGCTAGCGTTGTTCGGAATTATTGGGCGTAAAGGGTGTGTAGGTGGTTTTGTAAGTTAATTGTGAAAGCCCAGGGCTCAACCTTGGAATTGCGGTTAATACTATGAAACTAGAGTATGATAAGCGATGGCAGAATTTCTAGTGTAGGGGTAAAATCCGCAGATATTAGAAGGAATACCGGTGGTGTAGACGGCTATCTTGGTCATTACTGACACTGAAACACGAAAGAGTGGGGAGCAAACAGG	Proteobacteria_ASV027	#N/A	0	0	0	0	0	0	0	0	0	0	0	0	0	0	0	0	0	0	0	0	0	0	0	0	0	0	0	0	0	0	0	0	0	0	0	0	0	0	80	0	0	0	0	0	145	560
29	TACGTAGGTGGCGAGCGTTACTCGGAATTACTAGGCGTAAAGCGTATGTAGGCGGTCGTATAAGTCTTTAGTGAAATCTCTCGACTCAATCGGGAAAGGTCTAAGGATACTGTTCGACTTGAGTGTGGGAGGGGGAGACGGAATTCCTGGTGTAGCGGTGAAATGCGTAGATATCAGGAGGAACACCGATGGCGAAAGCAGTCTCCTGGACCAATACTGACGTTAAAGTACGAAAGCTAGGGTAGCAAACAGG	Elusimicrobia_ASV021	#N/A	0	0	0	0	0	0	0	0	0	0	0	0	0	0	0	0	0	0	3	0	0	0	0	0	0	0	0	0	0	0	0	0	0	0	0	0	0	0	0	0	0	0	0	0	21	0
30	TACGTAGGTGGCGAGCGTTACTCGGAATTACTAGGCGTAAAGCGTATGTAGGCGGTTAGATAAGTCTTTAGTGAAATTTCTCGGCTCAACCGGGAAAGGTCTAAGGATACTGTTTGACTTGAGTGTGGGAGGGGGAGACGGAATTCCTGGTGTAGCGGTGAAATGTGTAGATATCAGGAGGAACACCGATGGCGAAAGCAGTCTCCTGGACCAATACTGACGCTAATGTACGAAAGCTAGGGTAGCAAACAGG	Elusimicrobia_ASV023	#N/A	0	0	0	0	0	0	0	0	0	0	0	0	0	0	0	0	0	0	0	0	0	0	0	0	0	0	0	0	0	0	0	0	0	0	0	0	0	1961	0	4484	0	6991	0	0	7182	10321
31	TACGTAGGTGGCGAGCGTTACTCGGAATTACTAGGCGTAAAGCGTATGTAGGCGGTTAGATAAGTCTTTAGTGAAATTTCTCGGCTCAACCGGGAAAGGTCTAAGGATACTGTTTGGCTTGAGTGTGGGAGGGGGAGACGGAATTCCTGGTGTAGCGGTGAAATGCGTAGATATCAGGAGGAACACCGAGGGCGAAAGCAGTCTCCTGGACCAATACTGACGCTAATGTACGAAAGCTAGGGTAGCAAACAGG	Elusimicrobia_ASV024	#N/A	0	0	0	0	20	55	0	0	0	0	0	0	0	0	0	0	0	0	0	0	0	0	13991	744	2121	12023	15372	28227	0	26647	1486	0	56366	59813	61869	0	0	0	0	0	0	0	22	0	0	0
32	TACGTAGGTGGCGAGCGTTACTCGGAATTACTAGGCGTAAAGCGTATGTAGGCGGTTAGATAAGTCTTTAGTGAAATTTCTCGGCTCAACCGGGAAAGGTCTAAGGATACTGTTTGACTTGAGTGTGGGAGGGGGAGACGGAATTCCTGGTGTAGCGGTGAAATGCGTAGATATCAGGAGGAACACCGATGGCGAAAGCAGTCTCCTGGACCAATACTGACGCTAATGTACGAAAGCTAGGGTAGCAAACAGG	Elusimicrobia_ASV022	#N/A	0	0	0	0	0	0	0	0	0	0	0	0	0	0	0	0	0	0	0	0	0	0	0	0	0	0	0	0	0	33	0	0	0	0	0	0	1741	0	6388	0	0	0	115	93	0	0
33	TACGTAGGTGGCGAGCATTACTCGGAATTACTAGGCGTAAAGCGTATGTAGGCTGTTAAATAAGTCTTTAGTGAAATTTCCCGGCTCAACCGGGAAAGGCCTAAGGATACTGTTTGGCTTGAGTGTGGGAGGGGGAAACGGAATTCCTGGTGTAGCGGTGAAATGCGTAGATATCAGGAGGAACACCGATGGCGAAAGCAGTTTCCTGGACCAATACTGACGCTGATGTACGAAAGCTAGGGTAGCAAACAGG	Elusimicrobia_ASV018	#N/A	0	0	0	17	0	237	19	66	55	0	58	0	0	0	0	18	14	44	38	0	31	0	0	0	0	0	0	0	0	0	12	0	0	0	0	0	0	0	0	0	0	0	0	0	0	0
34	TACGTAGGTGGCGAGCGTTACTCGGAATTACTAGGCGTAAAGCGTATGCAGGCGGTCGTATAAGTCTTTAGTAAAATTTTCCGGCTCAACCGGGAAAAGCCTAAGGATACTGTTCGGCTTGAGTGTGGGAGAGGGAGACGGAATTCCTGGTGTAGCGGTGAAATGCGTAGATATCAGGAGGAACACCGATGGCGAAAGCAGTCTCCTGGACCAATACTGACGCTGATATACGAAAGCTAGGGTAGCAAACAGG	Elusimicrobia_ASV019	#N/A	0	0	791	0	0	0	4311	6635	4548	0	0	2936	8588	0	0	4144	7114	11143	4738	0	129	2068	0	0	0	103	378	132	123	109	108	380	46	0	17	0	0	0	0	0	29	18	41	26	281	59
35	TACGTAGGTGGCGAGCGTTACTCGGAATTACTAGGCGTAAAGCGTATGCAGGCGGTCGTATAAGTCTTTAGTAAAATTTTCCGGCTCAACCGGGAAAAGCCTGAGGATACTGTTCGGCTTGAGTGTGGGAGAGGGAGACGGAATTCCTGGTGTAGCGGTGAAATGCGTAGATATCAGGAGGAACACCGATGGCGAAAGCAGTCTCCTGGACCAATACTGACGCTGATATACGAAAGCTAGGGTAGCAAACAGG	Elusimicrobia_ASV020	#N/A	544	1033	0	3529	5836	6589	0	0	0	2419	14097	0	0	7071	34656	0	0	0	0	14843	17102	0	0	0	0	0	0	0	0	0	0	0	0	0	0	0	0	0	0	0	0	0	0	0	42	0
36	TACGTAGGGGGCGAGCGTTGTCCGGAATTACTGGGCGTAAAGGGCATGTAGGCTGTGCTGTAAGTCAGCTGTTAAAAGATGCGGCTTAACCGTGTTTCGCAGTTGAAACTACAGCGCTGGAGTACCGGAGAGGCAAGTGGAATTCCCAGTGTAGCGGTGAAATGCGTAGATATTGGGAAGAACATCGGTGGCGAAGGCGACTTGCTGGTCGGTAACTGACGCTAATATGCGAAAGCTAGGGGAGCAAACGGG	Synergistetes_ASV099	#N/A	0	0	0	0	0	0	0	0	0	0	0	0	0	0	0	0	0	0	0	0	0	0	0	0	0	0	0	0	0	0	0	20	0	0	0	0	0	0	0	0	0	0	0	0	0	0
37	CACGTAAGTTGCGAGCGTTGTTCGGAATTATTGGGCGTAAAGGGCATGTAGGCGGTATGGCAAGCCTGACGTGAAATCTCCGGGCTCAACCCGGAGGGTGCGTTGGGAACTGCCATACTTGAGTTGCTGAGGGGAAGCCGGAATTCCAGGTGTAGGGGTGAAATCTGTAGATATCTGGAAGAACACCAATGGCGAAGGCAGGCTTCTGGCAGACGACTGACGCTGAGGTGCGAAGGTGCGGGGAGCGAACAGG	Spirochaetes_ASV092	#N/A	0	0	0	0	0	64	0	0	0	0	0	0	8	0	0	7	0	0	0	0	0	0	0	0	0	0	0	0	22	0	0	0	0	0	0	3756	2008	2483	1604	34643	1134	6970	745	6271	6312	28749
38	CACGTAAGTTGCGAGCGTTGTTCGGAATTATTGGGCGTAAAGGGCATGTAGGCGGCGCGCTAAGCTCGGTGTGAAATCCTCAGGCTTAACTTGAGGACTGCATCGAGAACTGGCGGGCTTGAGTTACTGAAAGGGAATCGGAATTCCTAGTGTAGGGGTGAAATCTGTAGATATTAGGAAGAACACCAATGGCGAAGGCAGGTTTCCGGCAGATAACTGACGCTGAGGTGCGAAGGTGCGGGGAGCGAACAGG	Spirochaetes_ASV091	#N/A	0	0	0	0	0	0	0	0	0	0	0	0	0	0	0	0	0	0	0	0	0	0	0	0	0	0	0	0	0	0	0	0	0	0	0	60	0	42	44	0	0	46	0	62	435	0
39	CACGTAAGTTGCGAGCGTTGTTCGGAATTATTGGGCGTAAAGGGCATGTAGGCGGTTAATTAAGCTTGATGTGAAATGTAGAGGCTTAACCTTTGAGCTGCATTGAGAACTGATTGACTAGAGTTACTGAGAGGGAACCGGAATTCCTAGTGTAGGGGTGAAATCTGTAGATATTAGGAAGAACACCAATGGCGAAGGCAGGTTTCTGGCAGATGACTGACGCTGATGTGCGAAGGTGCGGGGAGCGAACAGG	Spirochaetes_ASV095	#N/A	22	8	32	2090	269	1553	155	8561	8868	2221	16103	241	2093	625	1464	0	0	0	0	0	0	0	0	0	0	0	59	0	0	0	0	0	0	0	0	0	0	0	0	0	0	0	0	0	0	0
40	CACGTAAGTTGCGAGCGTTGTTCGGAATTATTGGGCGTAAAGGGCATGTAGGCGGTCAAGCAAGCTTGATGTGAAATCCATGGGCTCAACCCGTGAACTGCATTGAGAACTATTTGACTTGAATTACCGAGGGGAAGCCGGAATTCCAGGTGTAGGGGTGAAATCTGTAGATATCTGGAAGAACACCAATGGCGAAGGCAGGCTTCTATTGGATAATTGACGCTGAGGTGCGAAGGTGCGGGGAGCGAACAGG	Spirochaetes_ASV093	#N/A	101	22	450	1207	0	1617	81	0	195	0	0	66	23	187	767	0	0	0	0	0	0	0	0	0	0	0	0	0	0	0	0	0	0	0	0	0	0	0	0	0	0	0	0	0	0	0
41	CACGTAAGTTGCGAGCGTTGTTCGGAATTATTGGGCGTAAAGGGCATGTAGGCGGTCATGCAAGCTTGATGTGAAATCCATGGGCTCAACCCGTGAACTGCATTGAGAACTATATGACTTGAGTTACCGAGGGGAAGCCGGAATTCCAGGTGTAGGGGTGAAATCTGTAGATATCTGGAAGAACACCGATGGCGAAGGCAGGCTTCTATTGGATAACTGACGCTGAGGTGCGAAGGTGCGGGGAGCAAACAGG	Spirochaetes_ASV094	#N/A	0	0	0	0	0	0	0	0	0	0	0	0	0	0	0	0	0	0	0	0	0	0	0	0	0	0	0	0	0	0	0	0	0	0	0	159	26	19	151	0	546	119	0	286	209	0
42	CACGTAAGTTGCGAGCGTTGTTCGGAATTATTGGGCGTAAAGGGTATGTAGGCGGTCATGCAAGCTTGATGTGAAATCCATGGGCTCAACCCGTGAACTGCATTGAGAACTATGTGACTTGAGTTACCGAGGGGAAACCGGAATTCCAGGTGTAGGGGTGAAATCTGTAGATATCTGGAAGAACACCGATGGCGAAGGCAGGTTTCTATTGGATGACTGACGCTGAGGTACGAAGGTGCGGGGAGCAAACAGG	Spirochaetes_ASV098	#N/A	0	0	0	0	0	124	0	0	0	0	0	0	0	12	0	42	0	0	0	0	0	0	0	0	0	0	0	0	0	0	0	0	0	0	0	1028	901	944	1694	5386	328	740	349	1082	2064	3118
43	CACGTAAGTTGCGAGCGTTGTTCGGAATTATTGGGCGTAAAGGGTATGTAGGCGGTCATGCAAGCTTGATGTGAAATCCATGGGCTCAACCCGTGAACTGCATTGAGAACTATGTGACTTGAGTTACCGAGGGGAAACCGGAATTCCAGGTGTAGGGGTGAAATCTGTAGATATCTGGAAGAACACCGATGGCGAAGGCAGGTTTCCATTGGATGACTGACGCTGAGGTACGAAGGTGCGGGGAGCAAACAGG	Spirochaetes_ASV096	#N/A	0	0	0	0	0	0	0	0	0	0	0	0	0	0	0	0	0	0	0	0	0	0	0	0	0	0	0	0	0	0	0	0	0	0	0	266	369	370	0	3443	0	76	48	89	83	0
44	CACGTAAGTTGCGAGCGTTGTTCGGAATTATTGGGCGTAAAGGGTATGTAGGCGGTCATGCAAGCTTGATGTGAAATCCATGGGCTCAACCCGTGAACTGCATTGAGAACTATGTGACTTGAGTTACCGAGGGGAAACCGGAATTCCAGGTGTAGGGGTGAAATCTGTAGATATCTGGAAGAACACCGATGGCGAAGGCAGGTTTCTATTGGATAACTGACGCTGAGGTACGAAGGTGCGGGGAGCAAACAGG	Spirochaetes_ASV097	#N/A	0	0	0	0	21	0	0	0	0	0	0	0	32	0	0	0	0	0	72	7	0	0	0	43	0	0	0	0	0	0	0	129	0	0	163	2179	1684	2145	1932	3923	3629	390	79	1146	3124	2836
45	CACGTAAGGGGCAAGCGTTGTTCGGAATTATTGGGCGTAAAGGGCGCGTAGGCGGTTTAATAAGCCTGATGTGAAATCCCGCAGCTTAACTGCGGAACTGCATTGGGAACTGTTTTACTTGAGTCGTGGAGGGGAAATTGGAATTCCTAGTGTAGGGGTGAAATCTGCAGATATTAGGAAGAACACCAATGGCGAAGGCAAATTTCCAGCCACTGACTGACGCTGAGGCGCGAAAGTGCGGGGAGCAAACAGG	Spirochaetes_ASV041	#N/A	0	0	0	0	0	0	0	0	0	0	0	0	0	0	37	0	0	0	0	0	0	0	66	15	11	0	0	0	43	0	0	0	23	0	48	0	0	0	0	0	0	0	0	0	0	0
46	CACGTAAGGGGCAAGCGTTGTTCGGAATTATTGGGCGTAAAGGGCGCGTAGGCGGTTTTGTAAGCCTGATGTGAAATCCCACAGCTTAACTGTGGGTCTGCATTGGGAACTGCATTACTAGAGTCATGGAGGGGAAATTGGAATTCCTAGTGTACCGGTGAAATGGGTAGATATTAGGAAGAACACCAATGGCGAAGGCAAATTTCTAGCCAATGACTGACGCTGAGGCGCGAAAGTGCGGGGAGCAAACAGG	Spirochaetes_ASV042	#N/A	0	0	0	0	0	0	0	74	77	0	188	41	1071	0	0	0	0	0	0	0	0	0	0	0	0	0	0	0	0	0	0	0	0	0	0	0	0	0	0	0	0	0	0	0	0	0
47	CACGTAAGGGGCGAGCGTTGTTCGGAATTATTGGGCGTAAAGGGCGCGTAGGCGGTTTTGTAAGCCTGATGTGAAATCCCACAGCTTAACTGTGGGTCTGCATTGGGAACTGCATTACTAGAGTTATGGAGGGGAAGTTGGAATTCCTAGTGTAGGGGTGAAATCTATAGATATTAGGAAGAACACCAATGGCGAAGGCAAACTTCTAGCCAATAACTGACGCTGAGGCGCGAAAGTGCGGGGAGCAAACAGG	Spirochaetes_ASV064	#N/A	118	99	9	2047	0	8146	303	4105	1267	330	2982	238	201	299	1242	0	0	0	0	0	0	0	0	0	0	0	0	0	0	0	0	0	0	0	0	0	0	5	0	0	0	0	0	0	0	0
48	CACGTAAGGGGCGAGCGTTGTTCGGAATTATTGGGCGTAAAGGGCGCGTAGGCGGCCTGGCAAGTCTGGAGTGAAAGCCCGCGGCTCAACCGCGGGACTGCTTTGGAAACTACCTGGCTGGAGTCATAGAGGGGGAGTTGGAATTCCTTGTGTAGGGGTGAAATCTATAGATATAAGGAAGAACACCAATGGCGAAGGCAAACTTCTAGCTAATGACTGACGCTGAGGCGCGAAAGTGCGGGGAGCAAACAGG	Spirochaetes_ASV044	#N/A	0	0	0	0	0	0	0	44	318	0	1732	383	354	65	408	0	0	0	70	0	0	0	0	0	0	0	0	0	0	0	3	0	0	0	0	0	0	0	0	0	0	0	0	0	120	0
49	CACGTAAGGGGCGAGCGTTGTTCGGAATTATTGGGCGTAAAGGGCGCGTAGGCGGCCAAGTAAGTCTGGGGTGAAAGCCCGCGGCTCAACCGCGGGACTGCCTTGGAAACTACTAGGCTAGAGTCATGGAGGGGGAGTTGGAATTCCTAGTGTAGGGGTGAAATCTATAGATATTAGGAAGAACACCGGTGGCGAAGGCGAACTTCTAGCCAATGACTGACGCTGAGGCGCGAAAGTGCGGGGAGCAAACAGG	Spirochaetes_ASV043	#N/A	0	0	0	0	0	0	0	195	148	103	1242	11	0	33	39	0	0	0	0	0	0	0	0	0	0	0	0	0	27	0	0	0	0	0	0	0	0	0	0	0	444	0	29	0	58	0
50	CACGTAAGGGGCGAGCGTTGTTCGGAATTATTGGGCGTAAAGGGCGCGTAGGCGGTTACGCAAGTCCGATGTGAAATACCGGTGCTCAACACCGGGGCTGCATTGGAAACTGCGGAACTGGAGTCATGGAGGGGGAGTTGGAATTCCTAGTGTAGGGGTGAAATCTATAGATATTAGGAAGAACACCGGTGGCGAAGGCGAACTTCTAGCCAGTGACTGACGCTGAGGCGCGAAAGTGCGGGGAGCAAACAGG	Spirochaetes_ASV045	#N/A	0	0	0	0	0	0	0	0	0	0	0	0	0	72	0	0	0	0	0	0	0	0	79	0	19	1080	3806	182	438	363	0	0	0	0	0	0	0	0	0	0	0	0	0	0	0	431
51	CACGTAAGGGGCGAGCGTTGTTCGGAATTATTGGGCGTAAAGGGCGCGTAGGCGGTTATGCAAGTCTGATGTGAAATACCGGGGCTCAACTCCGGGGCTGCATTGGAAACTGCGAAACTAGAGTCATGGAGGGGGAGTTGGAATTCCTAGTGTAGGGGTGAAATCTATAGATATTAGGAAGAACACCGGTGGCGAAGGCGAACTTCTAGCCAATGACTGACGCTGAGGCGCGAAAGTGCGGGGAGCAAACAGG	Spirochaetes_ASV050	#N/A	0	0	0	0	0	0	0	0	0	0	0	0	0	0	0	0	0	0	0	0	0	0	0	0	0	0	0	0	0	0	0	0	0	0	0	0	0	0	0	0	426	0	0	10	0	155
52	CACGTAAGGGGCGAGCGTTGTTCGGAATTATTGGGCGTAAAGGGCGCGTAGGCGGTTAGGTAAGTCTGACGTGAAATACCGGGGCTCAACCCCGGGGCTGCGTTGGAAACTGCAGAACTAGAGTCATGGAGGGGGAGTTGGAATTCCTAGTGTAGGGGTGAAATCTATAGATATTAGGAAGAACATCGGTGGCGAAGGCGAACTTCTAGCCAATGACTGACGCTGAGGCGCGAAAGTGCGGGGAGCAAACAGG	Spirochaetes_ASV048	#N/A	0	0	0	852	49	371	223	141	0	1379	1883	272	431	2277	12236	0	0	0	0	0	0	0	0	0	0	0	0	0	0	102	0	0	0	0	0	0	0	0	0	0	0	0	0	0	0	411
53	CACGTAAGGGGCGAGCGTTGTTCGGAATTATTGGGCGTAAAGGGCGCGTAGGCGGTTAGGTAAGTCTGACGTGAAATACCGGTGCTCAACACCGGGGCTGCGTTGGATACTGCCAAACTAGAGTCATGGAGGGGGAGTTGGAATTCCTAGTGTAGGGGTGAAATCTATAGATATTAGGAAGAACACCGGTGGCGAAGGCGAACTTCTAGCCAATGACTGACGCTGAGGCGCGAAAGTGCGGGGAGCAAACAGG	Spirochaetes_ASV049	#N/A	395	354	36	128	0	233	0	281	286	303	1759	19	1468	548	3337	0	0	0	0	5179	21159	0	0	0	0	0	0	0	0	0	0	0	632	1872	1071	0	0	0	0	0	0	0	0	0	0	0
54	CACGTAAGGGGCGAGCGTTGTTCGGAATTATTGGGCGTAAAGGGCGCGTAGGCGGTTATGTAAGTCTGGCGTGAAAGGCGGGAGCTTAACTCCCGGACTGCGTTGGAAACTGTATAACTAGAGTCATGGAGGGGGAGTTGGAATTCCTGGTGTAGGGGTGAAATCTGTAGATATCAGGAAGAACACCGGTGGCGAAGGCGAACTTCCAGCCAATGACTGACGCTGAGGCGCGAAAGTGCGGGGAGCAAACAGG	Spirochaetes_ASV052	#N/A	0	0	0	0	0	0	0	0	0	0	0	0	0	0	0	0	0	0	0	0	0	0	0	0	0	0	0	0	0	0	0	0	0	0	0	6	108	59	135	231	0	27	35	54	113	1171
55	CACGTAAGGGGCGAGCGTTGTTCGGAATTATTGGGCGTAAAGGGCGCGTAGGCGGTTACGCAAGTCCGGCGTGAAAGGCAGGAGCTCAACTCCTGGACTGCGCTGGAAACTGTGCAACTAGAGTCATGGAGGGGGAGTTGGAATTCCTGGTGTAGGGGTGAAATCTGTAGATATCAGGAAGAACACCGGTGGCGAAGGCGAACTTCCAGCCGATGACTGACGCTGAGGCGCGAAAGTGCGGGGAGCAAACAGG	Spirochaetes_ASV046	#N/A	0	0	0	0	0	0	0	0	0	0	0	0	0	0	0	0	0	0	0	0	0	0	0	0	0	0	0	0	0	0	0	0	0	0	0	74	218	8	48	315	0	60	0	14	564	632
56	CACGTAAGGGGCGAGCGTTGTTCGGAATTATTGGGCGTAAAGGGCGCGTAGGCGGTTACGCAAGTCCGGCGTGAAAGGCAGGAGCTCAACTCCTGGACTGCGCTGGAAACTGTGTAACTGGAGTCCCGGAGGGGTAGTTGGAATTCCTGGTGTAGGGGTGAAATCTGTAGATATCAGGAAGAACACCGGTGGCGAAGGCGAACTACCAGCCGGTGACTGACGCTGAGGCGCGAAAGTGCGGGGAGCAAACAGG	Spirochaetes_ASV047	#N/A	0	0	0	0	0	0	0	0	0	0	162	0	0	0	0	0	0	0	0	0	0	0	0	0	0	0	0	0	0	0	0	0	0	0	0	9	141	9	6	0	0	0	60	14	90	1115
57	CACGTAAGGGGCGAGCGTTGTTCGGAATTATTGGGCGTAAAGGGTGCGTAGGCGGTTATGTAAGCCTGGCGTGAAAGGCGGGAGCTTAACTCCCGGACTGCGTTGGGAACTGTATAACTAGAGTCATGGAGGGGTGGTTGGAATTCCTGGTGTAGGGGTGAAATCTGTAGATATCAGGAAGAACACCGGTGGCGAAGGCGAACTACTAGCCAATGACTGACGCTGAGGCACGAAAGTGCGGGGAGCAAACAGG	Spirochaetes_ASV080	#N/A	0	0	0	0	0	0	0	0	0	0	0	0	0	0	0	0	0	0	0	0	0	0	0	0	0	0	0	0	0	0	0	0	0	0	0	0	30	25	70	0	0	0	0	0	0	309
58	CACGTAAGGGGCGAGCGTTGTTCGGAATTATTGGGCGTAAAGGGTGCGTAGGCGGTTATGTAAGCCTGGCGTGAAAGGCGGGAGCTTAACTCCCGGACTGCGTTGGGAACTGTATAACTAGAGTCATGGAGGGGCAGCTGGAATTCCGCGTGTAGGGGTGAAATCTGTAGATATGCGGAAGAACACCGGTGGCGAAGGCGAGCTGCTAGCCAATGACTGACGCTGAGGCACGAAAGTGCGGGGAGCAAACAGG	Spirochaetes_ASV078	#N/A	0	0	0	0	0	0	0	0	0	0	0	0	0	0	0	0	0	0	0	0	0	0	0	0	0	0	0	0	0	0	0	0	0	0	0	161	43	178	230	179	0	0	60	0	0	0
59	CACGTAAGGGGCGAGCGTTGTTCGGAATTATTGGGCGTAAAGGGTGCGTAGGCGGTTATGTAAGCCTGGCGTGAAAGGCGGGAGCTTAACTCCCGGACTGCGCTGGGAACTGTATAACTGGAGTCATGGAGGGGCAGCTGGAATTCCGCGTGTAGGGGTGAAATCTGTAGATATGCGGAAGAACACCGGTGGCGAAGGCGAGCTGCTAGCCAATGACTGACGCTGAGGCACGAAAGTGCGGGGAGCAAACAGG	Spirochaetes_ASV071	#N/A	0	0	0	0	0	0	0	0	0	0	0	0	0	0	0	0	0	0	0	0	0	0	0	0	0	0	0	0	0	0	0	0	0	0	0	193	38	19	66	0	0	84	0	93	748	1109
60	CACGTAAGGGGCGAGCGTTGTTCGGAATTATTGGGCGTAAAGGGTGCGTAGGCGGTTATGTAAGCCTGGCGTGAAAGGCGGGAGCTTAACTCCCGGACTGCGCTGGGAACTGTGTAACTAGAGTCATGGAGGGGCAGCTGGAATTCCGCGTGTAGGGGTGAAATCTGTAGATATGCGGAAGAACACCGGTGGCGAAGGCGAGCTGCTAGCCAATGACTGACGCTGAGGCACGAAAGTGCGGGGAGCAAACAGG	Spirochaetes_ASV074	#N/A	0	0	0	0	0	0	0	0	0	0	0	0	0	0	0	0	0	0	0	0	0	0	0	0	0	0	0	0	0	0	0	0	0	0	0	0	68	0	45	2799	0	0	52	36	0	0
61	CACGTAAGGGGCGAGCGTTGTTCGGAATTATTGGGCGTAAAGGGTGCGTAGGCGGTTATGTAAGCCTGGCGTGAAAGGCGGGAGCTTAACTCCCGGACTGCGCTGGGAACTGTATAACTAGAGTCATGGAGGGGCAGCTGGAATTCCGCGTGTAGGGGTGAAATCTGTAGATATGCGGAAGAACACCGGTGGCGAAGGCGAGCTGCTAGCCAATGACTGACGCTGAGGCACGAAAGTGCGGGGAGCAAACAGG	Spirochaetes_ASV069	#N/A	0	0	0	0	0	0	0	0	0	0	0	0	0	0	0	0	0	0	0	0	0	0	0	0	0	0	0	0	0	0	0	0	0	0	0	86	128	0	478	2099	0	158	0	0	2105	952
62	CACGTAAGGGGCGAGCGTTGTTCGGAATTATTGGGCGTAAAGGGTGCGTAGGCGGTTATGTAAGCCTGGCGTGAAAGGCGGGAGCTTAACTCCCGGACTGCGTTGGGAACTGTGTAACTAGAGTCATGGAGGGGCAGCTGGAATTCCTGGTGTAGGGGTGAAATCTGTAGATATCAGGAAGAACACCGGTGGCGAAGGCGAGCTGCTAGCCAATGACTGACGCTGAGGCACGAAAGTGCGGGGAGCAAACAGG	Spirochaetes_ASV081	#N/A	0	0	0	0	0	0	0	0	0	0	0	0	0	0	0	0	0	0	0	0	0	0	0	0	0	0	0	0	25	0	0	0	0	0	48	192	74	28	365	222	0	29	32	0	0	1236
63	CACGTAAGGGGCGAGCGTTGTTCGGAATTATTGGGCGTAAAGGGTGCGTAGGCGGTTATGTAAGCCTGGCGTGAAAGGCGGGAGCTTAACTCCCGGACTGCGTTGGGAACTGTATAACTAGAGTCATGGAGGGGCAGCTGGAATTCCTGGTGTAGGGGTGAAATCTGTAGATATCAGGAAGAACACCGGTGGCGAAGGCGAGCTGCTAGCCAATGACTGACGCTGAGGCACGAAAGTGCGGGGAGCAAACAGG	Spirochaetes_ASV079	#N/A	0	0	0	0	0	0	0	0	0	0	0	0	0	0	0	0	0	0	0	0	0	0	0	0	0	0	0	0	0	0	0	0	0	0	0	0	53	0	0	0	0	46	0	0	0	0
64	CACGTAAGGGGCGAGCGTTGTTCGGAATTATTGGGCGTAAAGGGTGCGTAGGCGGTTGCGCAAGCCTGGCGTGAAAGGCGGGAGCTTAACTCCCGGACTGCGCTGGGAACTGCGCGACTGGAGTCATGGAGGGGCAGCTGGAATTCCTGGTGTAGGGGTGAAATCTGTAGATATCAGGAAGAACACCGGTGGCGAAGGCGAGCTGCTAGCCAATGACTGACGCTGAGGCACGAAAGTGCGGGGAGCAAACAGG	Spirochaetes_ASV090	#N/A	0	0	0	0	0	0	0	0	0	0	0	0	0	0	0	0	0	0	0	0	0	0	0	0	0	0	0	0	0	0	0	0	0	0	0	0	0	0	0	0	0	0	0	0	0	0
65	CACGTAAGGGGCGAGCGTTGTTCGGAATTATTGGGCGTAAAGGGTGCGTAGGCGGTTATGTAAGCCTGGCGTGAAAGGCGGGAGCTTAACTCCCGGACTGCGCTGGGAACTGTGTAACTTGAGTCATGGAGGGGCAGCTGGAATTCCTGGTGTAGGGGTGAAATCTGTAGATATCAGGAAGAACACCGGTGGCGAAGGCGAGCTGCTAGCCAATGACTGACGCTGAGGCACGAAAGTGCGGGGAGCAAACAGG	Spirochaetes_ASV076	#N/A	0	0	0	0	0	0	0	0	0	0	0	0	0	0	0	0	0	0	0	0	0	0	0	0	0	0	0	0	0	0	0	0	0	0	0	18	23	92	43	0	0	0	0	0	0	0
66	CACGTAAGGGGCGAGCGTTGTTCGGAATTATTGGGCGTAAAGGGTGCGTAGGCGGTTATGTAAGCCTGGCGTGAAAGGCGGGAGCTTAACTCCCGGACTGCGCTGGGAACTGTGTGACTAGAGTCATGGAGGGGCAGCTGGAATTCCTGGTGTAGGGGTGAAATCTGTAGATATCAGGAAGAACACCGGTGGCGAAGGCGAGCTGCTAGCCAATGACTGACGCTGAGGCACGAAAGTGCGGGGAGCAAACAGG	Spirochaetes_ASV077	#N/A	0	0	0	0	0	0	0	0	0	0	0	0	0	0	0	0	0	0	0	0	0	0	0	0	0	0	0	0	0	0	0	0	0	0	0	0	0	0	141	0	0	30	0	0	52	0
67	CACGTAAGGGGCGAGCGTTGTTCGGAATTATTGGGCGTAAAGGGTGCGTAGGCGGTTATGTAAGCCTGGCGTGAAAGGCGGGAGCTTAACTCCCGGACTGCGCTGGGAACTGTGTAACTAGAGTCATGGAGGGGCAGCTGGAATTCCTGGTGTAGGGGTGAAATCTGTAGATATCAGGAAGAACACCGGTGGCGAAGGCGAGCTGCTAGCCAATGACTGACGCTGAGGCACGAAAGTGCGGGGAGCAAACAGG	Spirochaetes_ASV075	#N/A	0	0	0	0	0	0	0	0	0	0	0	0	0	0	0	0	0	0	0	0	0	0	0	0	0	0	0	0	0	0	0	0	0	0	0	0	35	0	245	0	0	42	0	92	0	0
68	CACGTAAGGGGCGAGCGTTGTTCGGAATTATTGGGCGTAAAGGGTGCGTAGGCGGTTATGTAAGCCTGGCGTGAAAGGCGGGAGCTTAACTCCCGGACTGCGCTGGGAACTGTATAACTGGAGTCATGGAGGGGCAGCTGGAATTCCTGGTGTAGGGGTGAAATCTGTAGATATCAGGAAGAACACCGGTGGCGAAGGCGAGCTGCTAGCCAATGACTGACGCTGAGGCACGAAAGTGCGGGGAGCAAACAGG	Spirochaetes_ASV072	#N/A	0	0	0	0	0	0	0	0	0	0	0	0	0	0	0	0	0	0	0	0	0	0	0	0	0	0	0	0	0	0	0	0	0	0	0	84	107	47	131	1882	0	115	0	0	568	0
69	CACGTAAGGGGCGAGCGTTGTTCGGAATTATTGGGCGTAAAGGGTGCGTAGGCGGTTATGTAAGCCTGGCGTGAAAGGCGGGAGCTTAACTCCCGGACTGCGCTGGGAACTGTATAACTAGAGTCATGGAGGGGCAGCTGGAATTCCTGGTGTAGGGGTGAAATCTGTAGATATCAGGAAGAACACCGGTGGCGAAGGCGAGCTGCTAGCCAATGACTGACGCTGAGGCACGAAAGTGCGGGGAGCAAACAGG	Spirochaetes_ASV070	#N/A	0	0	0	0	0	0	0	0	0	0	0	0	0	0	0	0	0	0	0	0	0	0	0	0	0	0	0	0	0	0	0	0	0	133	0	475	48	143	99	480	0	168	0	57	628	925
70	CACGTAAGGGGCGAGCGTTGTTCGGAATTATTGGGCGTAAAGGGTGCGTAGGCGGTTATGTAAGCCTGGCGTGAAAGGCGGGAGCTTAACTCCCGGACTGCGCTGGGAACTGTATGACTTGAGTCATGGAGGGGCAGCTGGAATTCCTGGTGTAGGGGTGAAATCTGTAGATATCAGGAAGAACACCGGTGGCGAAGGCGAGCTGCTAGCCAATGACTGACGCTGAGGCACGAAAGTGCGGGGAGCAAACAGG	Spirochaetes_ASV073	#N/A	0	0	0	0	0	0	0	0	0	0	0	0	0	0	0	0	0	0	0	0	0	0	0	0	0	0	0	0	0	0	0	0	0	0	0	0	0	0	42	84	0	29	0	0	0	419
71	CACGTAAGGGGCGAGCGTTGTTCGGAATTATTGGGCGTAAAGGGTGCGTAGGCGGTTATGTAAGCCTGGCGTGAAAGGCGGGAGCTTAACTCCCGGACTGCGCTGGGAACTGGATAACTTGAGTCATGGAGGGGCAGCTGGAATTCCTGGTGTAGGGGTGAAATCTGTAGATATCAGGAAGAACACCGGTGGCGAAGGCGAGCTGCTAGCCAATGACTGACGCTGAGGCACGAAAGTGCGGGGAGCAAACAGG	Spirochaetes_ASV068	#N/A	0	0	0	0	0	0	0	0	0	0	0	0	0	0	0	0	0	0	0	0	0	0	0	0	0	0	0	0	0	0	0	0	0	0	0	69	0	157	22	538	0	87	0	0	0	0
72	CACGTAAGGGGCGAGCGTTGTTCGGAATTATTGGGCGTAAAGGGTGCGTAGGCGGTTATGTAAGCCTGGCGTGAAATCCTCTGGCTTAACCAGGGAACTGCGCTGGGAACTGTATGACTAGAGTCATGGAGGGGTAGTTGGAATTCCGCGTGTAGGGGTGAAATCTGTAGATATGCGGAAGAACACCGGTGGCGAAGGCGAACTACTAGCCAATGACTGACGCTGAGGCACGAAAGTGCGGGGAGCAAACAGG	Spirochaetes_ASV082	#N/A	0	0	0	0	0	0	0	0	0	0	0	0	0	0	0	0	0	0	0	0	0	0	0	0	0	0	0	0	0	0	0	0	0	0	0	891	330	374	310	2127	0	334	0	587	671	3523
73	CACGTAAGGGGCGAGCGTTGTTCGGAATTATTGGGCGTAAAGGGTGCGTAGGCGGATATGTAAGCCTGGCGTGAAATCCTCCGGCTTAACCGGAGAACTGCGTTGGGAACTGCATAACTTGAGTCATGGAGGGGTAGTTGGAATTCCGCGTGTAGGGGTGAAATCTGTAGATATGCGGAAGAACACCGGTGGCGAAGGCGAACTACTAGCCAATGACTGACGCTGAGGCACGAAAGTGCGGGGAGCAAACAGG	Spirochaetes_ASV066	#N/A	0	0	0	0	0	0	0	0	0	0	0	0	0	0	0	0	0	0	0	0	0	0	0	0	0	0	0	0	0	0	0	0	0	0	0	129	42	127	416	0	0	0	0	141	217	467
74	CACGTAAGGGGCGAGCGTTGTTCGGAATTATTGGGCGTAAAGGGTGCGTAGGCGGATATGTAAGCCTGGCGTGAAATCCTCCGGCTTAACCGGAGAACTGCGTTGGGAACTGCGTAACTTGAGTCATGGAGGGGTAGTTGGAATTCCGCGTGTAGGGGTGAAATCTGTAGATATGCGGAAGAACACCGGTGGCGAAGGCGAACTACTAGCCAATGACTGACGCTGAGGCACGAAAGTGCGGGGAGCAAACAGG	Spirochaetes_ASV067	#N/A	0	0	0	0	0	0	0	0	0	0	0	0	0	0	0	0	0	0	0	0	0	0	0	0	0	0	0	0	0	0	0	0	0	0	0	0	0	0	0	0	76	0	0	0	0	0
75	CACGTAAGGGGCGAGCGTTGTTCGGAATTATTGGGCGTAAAGGGCGCGTAGGCGGTTATGTAAGTCTGATGTGAAATGGCGGGGCTCAACCCCGTCACTGCATGGGAAACTGTGTAACTAGAGTCATGGAGGGGTAGTTGGAATTCCGCGTGTAGGGGTGAAATCTGTAGATATGCGGAAGAACACCGGTGGCGAAGGCGAACTACTAGCCAAAGACTGACGCTGAGGCACGAAAGTGCGGGGAGCAAACAGG	Spirochaetes_ASV051	#N/A	0	0	0	0	0	0	0	0	0	0	0	0	0	0	0	0	0	0	0	0	0	0	0	0	0	0	0	0	0	0	0	0	0	0	0	52	0	16	0	355	0	0	0	0	0	0
76	CACGTAAGGGGCGAGCGTTGTTCGGAATTATTGGGCGTAAAGGGCGCGTAGGCGGTTTTGTAAGTCTGATGTGAAATGGCGGGGCTCAACCCCGTCACGGCATTGGAAACTGTGAGACTAGAGTCATGGAGGGGTAGTTGGAATTCCGCGTGTAGGGGTGAAATCTGTAGATATGCGGAAGAACACCGGTGGCGAAGGCGAACTACTAGCCAATGACTGACGCTGAGGCGCGAAAGTGCGGGGAGCAAACAGG	Spirochaetes_ASV065	#N/A	0	0	0	0	0	0	0	0	0	0	0	0	0	0	0	0	0	0	0	0	0	0	0	0	0	0	0	0	0	0	0	0	0	0	0	55	57	31	24	153	0	5	0	0	48	488
77	CACGTAAGGGGCGAGCGTTGTTCGGAATTATTGGGCGTAAAGGGCGCGTAGGCGGTTATGTAAGTCTGTGGTGAAAGGGCAGGGCTTAACCCTGTCACTGCCATGGAAACTGTATAACTAGAGTCATGGAGGGGTAGTTGGAATTCCGCGTGTAGGGGTGAAATCTGTAGATATGCGGAAGAACACCGGTGGCGAAGGCGAACTACTAGCCAATGACTGACGCTGAGGCACGAAAGTGCGGGGAGCAAACAGG	Spirochaetes_ASV063	#N/A	0	0	0	0	0	0	0	0	0	0	0	0	0	0	0	0	0	0	0	0	0	0	0	0	0	0	0	0	0	0	0	0	0	0	0	0	0	0	0	0	0	0	0	0	0	0
78	CACGTAAGGGGCGAGCGTTGTTCGGAATTATTGGGCGTAAAGGGTGCGTAGGCGGTTATGTAAGTCTGTGGTGAAATGGTAGGGCTTAACCCTATCACTGCCATGGAAACTGTGTAACTAGAGTCATGGAGGGGTAGTTGGAATTCCGCGTGTAGGGGTGAAATCTGTAGATATGCGGAAGAACACCGGTGGCGAAGGCGAACTACTAGCCAATGACTGACGCTGAGGCACGAAAGTGCGGGGAGCAAACAGG	Spirochaetes_ASV089	#N/A	0	0	0	0	0	0	0	0	0	0	0	0	0	0	0	0	0	0	0	0	0	0	0	0	0	0	0	0	0	0	0	0	0	0	0	90	72	78	95	368	13	0	0	0	13	0
79	CACGTAAGGGGCGAGCGTTGTTCGGAATTATTGGGCGTAAAGGGTGCGTAGGCGGTTATGTAAGTCTGTGGTGAAATGGCAGGGCTCAACCCTGTCACTGCCATGGAAACTGTGTAACTGGAGTCATGGAGGGGTAGTTGGAATTCCTAGTGTAGGGGTGAAATCTGTAGATATTAGGAAGAACACCGGTGGCGAAGGCGAACTACTAGCCAATGACTGACGCTGAGGCACGAAAGTGCGGGGAGCAAACAGG	Spirochaetes_ASV085	#N/A	0	0	0	0	0	0	0	0	0	0	0	0	0	0	0	0	0	0	0	0	0	0	0	0	0	0	0	0	0	0	0	0	0	0	0	0	67	0	0	0	0	0	0	0	0	42
80	CACGTAAGGGGCGAGCGTTGTTCGGAATTATTGGGCGTAAAGGGTGCGTAGGCGGTTATGTAAGTCTGTGGTGAAATGGCAGGGCTCAACCCTGTCACTGCCATGGAAACTGTGTAACTGGAGTCATGGAGGGGTAGTTGGAATTCCTGGTGTAGGGGTGAAATCTGTAGATATCAGGAAGAACACCGGTGGCGAAGGCGAGCTACTAGCCAATGACTGACGCTGAGGCACGAAAGTGCGGGGAGCAAACAGG	Spirochaetes_ASV086	#N/A	0	0	0	0	0	0	0	0	0	0	0	0	0	0	0	0	0	0	0	0	0	0	0	0	0	0	0	0	0	0	0	0	0	0	0	0	125	23	0	0	0	38	0	0	42	0
81	CACGTAAGGGGCGAGCGTTGTTCGGAATTATTGGGCGTAAAGGGTGCGTAGGCGGTTATGTAAGTCTGTGGTGAAATGGCAGGGCTTAACCCTGTCACTGCCATGGAAACTGTATAACTAGAGTCATGGAGGGGCAGCTGGAATTCCTGGTGTAGGGGTGAAATCTGTAGATATCAGGAAGAACACCGGTGGCGAAGGCGAGCTGCTAGCCAATGACTGACGCTGAGGCACGAAAGTGCGGGGAGCAAACAGG	Spirochaetes_ASV087	#N/A	0	0	0	0	0	0	0	0	0	37	0	0	0	0	0	0	0	0	0	0	0	0	0	0	0	0	0	0	0	0	0	0	0	0	0	125	0	57	271	3072	0	118	0	401	176	3188
82	CACGTAAGGGGCGAGCGTTGTTCGGAATTATTGGGCGTAAAGGGTGCGTAGGCGGTTATGTAAGTCTGTGGTGAAATGGCAGGGCTTAACCCTGTCACTGCCATGGAAACTGTATAACTGGAGTCATGGAGGGGCAGCTGGAATTCCTGGTGTAGGGGTGAAATCTGTAGATATCAGGAAGAACACCGGTGGCGAAGGCGAGCTGCTAGCCAATGACTGACGCTGAGGCACGAAAGTGCGGGGAGCAAACAGG	Spirochaetes_ASV088	#N/A	0	0	0	0	0	0	0	0	0	0	0	0	0	0	0	0	0	0	0	0	0	0	0	0	0	0	0	0	0	0	0	0	0	0	0	0	0	0	65	347	0	97	18	102	0	0
83	CACGTAAGGGGCGAGCGTTGTTCGGAATTATTGGGCGTAAAGGGTGCGTAGGCGGTTATGTAAGTCTGTGGTGAAATGGCAGGGCTCAACCCTGTCACTGCCATGGAAACTGTGTAACTAGAGTCATGGAGGGGCAGCTGGAATTCCTGGTGTAGGGGTGAAATCTGTAGATATCAGGAAGAACACCGGTGGCGAAGGCGAGCTGCTAGCCAATGACTGACGCTGAGGCACGAAAGTGCGGGGAGCAAACAGG	Spirochaetes_ASV083	#N/A	0	0	0	0	0	0	0	0	0	0	0	0	0	0	0	0	0	0	0	0	0	0	0	0	0	0	0	0	0	0	0	0	0	0	0	178	54	0	282	0	0	0	31	77	0	0
84	CACGTAAGGGGCGAGCGTTGTTCGGAATTATTGGGCGTAAAGGGTGCGTAGGCGGTTATGTAAGTCTGTGGTGAAATGGCAGGGCTCAACCCTGTCACTGCCATGGAAACTGTGTAACTGGAGTCATGGAGGGGCAGCTGGAATTCCTGGTGTAGGGGTGAAATCTGTAGATATCAGGAAGAACACCGGTGGCGAAGGCGAGCTGCTAGCCAATGACTGACGCTGAGGCACGAAAGTGCGGGGAGCAAACAGG	Spirochaetes_ASV084	#N/A	0	0	0	0	0	0	0	0	0	0	0	0	0	0	0	16	0	0	0	0	26	0	0	0	0	0	0	0	0	0	0	0	0	0	0	366	48	97	121	145	0	0	0	0	14	0
85	CACGTAAGGGGCAAGCGTTGTTCGGAATTATTGGGCGTAAAGGGCGCGTAGGCGGTTATGTAAGTCTGGGGTGAAATGTATCGGCTTAACCGGTAAATTGCCTTGGAAACTGTGTGACTAGAGTCATGGAGGGGTAGTTGGAATTCCGCGTGTAGGGGTGAAATCTGTAGATATGCGGAAGAACACCGGTGGCGAAGGCGAACTACTAGCCAATGACTGACGCTGAGGCGCGAAAGTGCGGGGAGCAAACAGG	Spirochaetes_ASV038	#N/A	0	0	0	0	0	0	0	0	0	26	0	0	0	0	0	0	0	0	0	0	0	0	0	0	0	0	0	0	0	0	0	0	0	0	0	0	48	0	0	1747	0	27	0	24	0	0
86	CACGTAAGGGGCGAGCGTTGTTCGGAATTATTGGGCGTAAAGGGCGCGTAGGCGGTTATGTAAGTCTGGGGTGAAATGTATCGGCTTAACCGGTAAATTGCCTTGGAAACTGGATGACTAGAGTCATGGAGGGGTAGTTGGAATTCCGCGTGTAGGGGTGAAATCTGTAGATATGCGGAAGAACACCGGTGGCGAAGGCGAACTACTAGCCAATGACTGACGCTGAGGCGCGAAAGTGCGGGGAGCAAACAGG	Spirochaetes_ASV060	#N/A	0	0	0	0	0	0	0	0	0	0	0	0	0	0	0	0	0	0	0	0	0	0	0	10	0	0	0	0	0	0	0	0	0	0	0	0	0	0	0	0	0	0	0	0	0	0
87	CACGTAAGGGGCAAGCGTTGTTCGGAATTATTGGGCGTAAAGGGCGCGTAGGCGGTTATGTAAGTCTGGGGTGAAATGTATCGGCTTAACCGGTAGATTGCCTTGGAAACTGGATGACTAGAGTCATGGAGGGGGAGTTGGAATTCCTAGTGTAGGGGTGAAATCTGTAGATATTAGGAAGAACACCGGTGGCGAAGGCGAACTTCTAGCCAATGACTGACGCTGAGGCGCGAAAGTGCGGGGAGCAAACAGG	Spirochaetes_ASV039	#N/A	0	0	0	0	0	0	0	0	0	0	0	0	0	0	0	0	0	0	0	0	0	0	0	0	0	0	0	0	0	0	0	0	0	0	0	28	22	0	43	0	0	0	0	10	0	0
88	CACGTAAGGGGCGAGCGTTGTTCGGAATTATTGGGCGTAAAGGGCGCGTAGGCGGTTATGTAAGTCTGGGGTGAAATGTATCGGCTTAACCGGTAGATTGCCTTGGAAACTGGATGACTAGAGTCATGGAGGGGGAGTTGGAATTCCTAGTGTAGGGGTGAAATCTGTAGATATTAGGAAGAACACCGGTGGCGAAGGCGAACTTCTAGCCAATGACTGACGCTGAGGCGCGAAAGTGCGGGGAGCAAACAGG	Spirochaetes_ASV061	#N/A	0	0	0	0	0	0	0	0	0	0	0	0	0	0	0	0	0	0	0	0	0	0	0	0	0	0	0	0	0	0	0	0	0	0	0	0	41	28	0	0	0	0	0	0	50	505
89	CACGTAAGGGGCAAGCGTTGTTCGGAATTATTGGGCGTAAAGGGCGCGTAGGCGGTTATGTAAGTCTGGGGTGAAATGTATCGGCTTAACCGGTAGATTGCCTTGGAAACTGGATGACTAGAGTCATGGAGGGGTGGTTGGAATTCCGCGTGTAGGGGTGAAATCTGTAGATATGCGGAAGAACACCGGTGGCGAAGGCGAACTACTAGCCAATGACTGACGCTGAGGCGCGAAAGTGCGGGGAGCAAACAGG	Spirochaetes_ASV040	#N/A	0	0	0	0	0	0	0	0	0	0	0	0	0	0	0	0	0	0	0	0	0	0	0	0	0	0	0	0	0	0	0	0	0	0	0	0	0	18	0	0	0	0	0	0	55	597
90	CACGTAAGGGGCGAGCGTTGTTCGGAATTATTGGGCGTAAAGGGCGCGTAGGCGGTTATGTAAGTCTGGGGTGAAATGTATCGGCTTAACCGGTAGATTGCCTTGGAAACTGGATGACTAGAGTCATGGAGGGGTGGTTGGAATTCCGCGTGTAGGGGTGAAATCTGTAGATATGCGGAAGAACACCGGTGGCGAAGGCGAACTACTAGCCAATGACTGACGCTGAGGCGCGAAAGTGCGGGGAGCAAACAGG	Spirochaetes_ASV062	#N/A	0	0	0	0	0	0	0	0	0	0	0	0	0	0	0	0	0	0	0	0	0	0	0	0	0	0	0	0	0	0	0	0	0	0	0	74	26	21	67	0	0	25	144	32	0	0
91	CACGTAAGGGGCGAGCGTTGTTCGGAATTATTGGGCGTAAAGGGCGCGTAGGCGGTTATGTAAGTCTGGGGTGAAATCAATCGGCTTAACCGGTTAATTGCCTTGGAAACTGTGTGACTAGAGTCATGGAGGGGTAGTTGGAATTCCGCGTGTAGGGGTGAAATCTGTAGATATGCGGAAGAACACCGGTGGCGAAGGCGAACTACTAGCCAAAGACTGACGCTGAGGCGCGAAAGTGCGGGGAGCAAACAGG	Spirochaetes_ASV059	#N/A	0	0	0	0	0	0	0	0	0	0	0	0	0	0	0	0	0	0	0	0	0	0	0	0	0	0	0	0	0	0	0	0	0	0	0	0	42	0	0	1083	0	0	0	0	0	0
92	CACGTAAGGGGCAAGCGTTGTTCGGAATTATTGGGCGTAAAGGGCGCGTAGGCGGTTATGTAAGTCTGGGGTGAAATCAATCGGCTCAACCGGTTAATTGCCTTGGAAACTGTGTAACTAGAGTCATGGAGGGGTAGTTGGAATTCCGCGTGTAGGGGTGAAATCTGTAGATATGCGGAAGAACACCGGTGGCGAAGGCGAACTACTAGCCAATGACTGACGCTGAGGCGCGAAAGTGCGGGGAGCAAACAGG	Spirochaetes_ASV034	#N/A	0	0	0	0	0	0	0	0	0	0	0	0	26	0	0	0	0	0	0	0	0	0	0	0	0	0	0	0	0	0	0	106	0	74	75	184	230	182	221	792	399	71	0	66	331	2488
93	CACGTAAGGGGCGAGCGTTGTTCGGAATTATTGGGCGTAAAGGGCGCGTAGGCGGTTATGTAAGTCTGGGGTGAAATCAATCGGCTTAACCGGTTAATTGCCTTGGAAACTGTGTAACTAGAGTCATGGAGGGGTAGTTGGAATTCCGCGTGTAGGGGTGAAATCTGTAGATATGCGGAAGAACACCGGTGGCGAAGGCGAACTACTAGCCAATGACTGACGCTGAGGCGCGAAAGTGCGGGGAGCAAACAGG	Spirochaetes_ASV058	#N/A	0	0	0	0	0	0	0	0	0	0	134	0	0	24	0	0	0	0	214	0	0	0	0	0	15	0	0	0	0	0	0	0	0	165	0	1099	1025	390	550	2718	122	774	64	349	856	1701
94	CACGTAAGGGGCAAGCGTTGTTCGGAATTATTGGGCGTAAAGGGCGCGTAGGCGGTTATGTAAGTCTGGGGTGAAATCAATCGGCTTAACCGGTTAATTGCCTTGGAAACTGTGTAACTAGAGTCATGGAGGGGTAGTTGGAATTCCGCGTGTAGGGGTGAAATCTGTAGATATGCGGAAGAACACCGGTGGCGAAGGCGAACTACTAGCCAATGACTGACGCTGAGGCGCGAAAGTGCGGGGAGCAAACAGG	Spirochaetes_ASV037	#N/A	0	0	0	0	53	0	0	0	0	31	409	0	25	0	0	0	0	0	390	76	83	0	0	0	0	0	0	0	0	166	25	61	26	285	97	432	901	401	1032	149	2286	193	46	196	1803	11627
95	CACGTAAGGGGCAAGCGTTGTTCGGAATTATTGGGCGTAAAGGGCGCGTAGGCGGTTATGTAAGTCTGGGGTGAAATCAATCGGCTCAACCGGTTAATTGCCTTGGAAACTGTATGACTAGAGTCATGGAGGGGTAGTTGGAATTCCGCGTGTAGGGGTGAAATCTGTAGATATGCGGAAGAACACCGGTGGCGAAGGCGAACTACTAGCCAATGACTGACGCTGAGGCGCGAAAGTGCGGGGAGCAAACAGG	Spirochaetes_ASV033	#N/A	0	0	0	0	0	0	0	0	0	0	0	0	0	0	0	0	0	0	0	20	0	0	0	0	0	0	83	0	0	0	0	0	0	220	0	0	0	0	0	0	0	0	41	0	0	0
96	CACGTAAGGGGCAAGCGTTGTTCGGAATTATTGGGCGTAAAGGGCGCGTAGGCGGTTATGTAAGTCTGGGGTGAAATCAATCGGCTCAACCGGTTAATTGCCTTGGAAACTGTGTGACTAGAGTCATGGAGGGGTAGTTGGAATTCCGCGTGTAGGGGTGAAATCTGTAGATATGCGGAAGAACACCGGTGGCGAAGGCGAACTACTAGCCAATGACTGACGCTGAGGCGCGAAAGTGCGGGGAGCAAACAGG	Spirochaetes_ASV035	#N/A	0	0	0	0	0	0	0	0	0	0	282	0	0	0	0	0	0	0	83	0	0	0	0	0	0	0	0	0	0	43	0	0	0	58	0	0	125	0	0	924	0	165	0	73	202	1608
97	CACGTAAGGGGCGAGCGTTGTTCGGAATTATTGGGCGTAAAGGGCGCGTAGGCGGTTATGTAAGTCTGGGGTGAAATCAATCGGCTCAACCGGTTAATGGCCTTGGAAACTGTATGACTAGAGTCATGGAGGGGTAGTTGGAATTCCGCGTGTAGGGGTGAAATCTGTAGATATGCGGAAGAACACCGGTGGCGAAGGCGAACTACTAGCCAATGACTGACGCTGAGGCGCGAAAGTGCGGGGAGCAAACAGG	Spirochaetes_ASV055	#N/A	0	0	0	0	0	0	0	0	0	0	0	0	0	0	0	0	0	0	0	0	27	0	0	0	0	0	0	0	0	0	0	0	57	355	151	0	0	0	0	0	0	0	0	0	34	0
98	CACGTAAGGGGCAAGCGTTGTTCGGAATTATTGGGCGTAAAGGGCGCGTAGGCGGTTATGTAAGTCTGGGGTGAAATCAATCGGCTTAACCGGTTAATTGCCTTGGAAACTGGATGACTAGAGTCATGGAGGGGTAGTTGGAATTCCGCGTGTAGGGGTGAAATCTGTAGATATGCGGAAGAACACCGGTGGCGAAGGCGAACTACTAGCCAATGACTGACGCTGAGGCGCGAAAGTGCGGGGAGCAAACAGG	Spirochaetes_ASV036	#N/A	0	0	0	0	0	60	0	0	0	0	0	0	0	0	0	0	114	0	0	0	32	0	0	0	0	0	0	0	0	0	0	0	65	0	0	0	178	57	320	8168	835	420	79	230	1482	4890
99	CACGTAAGGGGCGAGCGTTGTTCGGAATTATTGGGCGTAAAGGGCGCGTAGGCGGTTATGTAAGTCTGGGGTGAAATCAATCGGCTCAACCGGTTAATTGCCTTGGAAACTGGATGACTAGAGTCATGGAGGGGTAGTTGGAATTCCGCGTGTAGGGGTGAAATCTGTAGATATGCGGAAGAACACCGGTGGCGAAGGCGAACTACTAGCCAATGACTGACGCTGAGGCGCGAAAGTGCGGGGAGCAAACAGG	Spirochaetes_ASV056	#N/A	0	0	0	0	0	0	0	0	0	0	0	0	0	0	0	0	0	49	0	0	40	0	0	0	0	0	0	0	0	0	0	0	40	532	119	0	0	0	238	0	0	0	0	0	200	0
100	CACGTAAGGGGCGAGCGTTGTTCGGAATTATTGGGCGTAAAGGGCGCGTAGGCGGTTATGTAAGTCTGGGGTGAAATCAATCGGCTTAACCGGTTAATTGCCTTGGAAACTGGATGACTAGAGTCATGGAGGGGTAGTTGGAATTCCGCGTGTAGGGGTGAAATCTGTAGATATGCGGAAGAACACCGGTGGCGAAGGCGAACTACTAGCCAATGACTGACGCTGAGGCGCGAAAGTGCGGGGAGCAAACAGG	Spirochaetes_ASV057	#N/A	0	0	0	0	0	62	0	0	0	0	0	0	0	0	0	0	0	0	0	0	0	0	0	0	0	0	0	0	0	50	0	0	0	256	0	166	0	60	147	1124	955	510	48	166	185	1559
101	CACGTAAGGGGCGAGCGTTGTTCGGAATTATTGGGCGTAAAGGGCGCGTAGGCGGTTATGTAAGTCTGGGGTGAAATCAATCGGCTCAACCGGTTAATAGCCTTGGAAACTGGATGACTTGAGTCATGGAGGGGTAGTTGGAATTCCGCGTGTAGGGGTGAAATCTGTAGATATGCGGAAGAACACCGGTGGCGAAGGCGAACTACTAGCCAAAGACTGACGCTGAGGCGCGAAAGTGCGGGGAGCAAACAGG	Spirochaetes_ASV053	#N/A	0	0	0	0	0	0	0	0	0	0	0	0	0	0	0	0	0	0	0	0	0	0	0	0	0	0	0	0	0	0	0	0	0	0	0	175	27	90	348	0	0	201	0	249	2710	1680
102	CACGTAAGGGGCGAGCGTTGTTCGGAATTATTGGGCGTAAAGGGCGCGTAGGCGGTTATGTAAGTCTGGGGTGAAATCAATCGGCTCAACCGGTTAATAGCCTTGGAAACTGTGTGACTTGAGTCATGGAGGGGTAGTTGGAATTCCGCGTGTAGGGGTGAAATCTGTAGATATGCGGAAGAACACCGGTGGCGAAGGCGAACTACTAGCCAAAGACTGACGCTGAGGCGCGAAAGTGCGGGGAGCAAACAGG	Spirochaetes_ASV054	#N/A	0	0	0	0	0	0	0	0	0	0	0	0	0	0	0	0	0	0	0	11	0	0	0	0	0	0	0	0	0	0	0	0	0	166	0	0	0	0	0	0	0	0	0	0	0	145
103	AACGGAGGGGGCTAGTGTTACTCAACTTGACTGGGCGTAAAGGGCGTGAAGGTGGTATAATACGTTTTTTTGTAAAGTCTCAAACATAATTTGAGGTCCTTAAAAATACGGTTATGCTAGAGTTTATTTGAAGAAAATTGTACTTCTAGTGTAGAGGTGAAATTTGCAAAAATTAGGAGGACAGTCTACGGGCGAAAGCGATTTTCTAATATAAACTGACACTATAGCGCAAAAGCATAGGTAGCAAACGGG	Carsonella ruddii	0.718	0	0	0	0	0	0	0	0	0	0	0	0	0	0	0	0	0	0	0	0	0	0	0	9	33	0	0	0	0	0	0	0	0	0	0	10	6	2	0	0	0	0	0	0	0	0
104	AACGTAGGAGACAAACGTTATCCGGAGTTACTGGGCGTAAAGGGCGTGCAGGTGGCTTGATAAGTTCGGCGTGAAATTTCCCGGCTTAACCGGGGGATGTCGTCGGAGACTGTCGAGCTAGAGGGTGATAGAGGCGTGTGGAATTCCGGGTGTAGTGGTGAAATGCGTAGAGATCCGGAGGAACACCAGTGGCGAAGGCGACACGCTGGGTCATACCTGACACTAAAACGCGACAGCATGGGGAGCGAACGGG	Levilinea saccharolytica	0.829	0	0	0	0	0	0	0	0	0	0	0	0	0	0	0	0	0	0	0	0	0	0	0	0	0	0	0	0	0	0	0	0	0	0	0	0	0	0	0	0	0	9	0	0	0	0
105	AACGTAGGAGACAAACGTTATCCGGAGTTACTGGGCGTAAAGGGCGTGTAGGTGGTAATGTAAGTCTGGCGTGAAATTTTTCGGCTTAACCGGGAAAGGTCGTCGGATACTGCATGACTAGAGGACGGTAGAGGCGTGTGGAATTCCGGGTGTAGTGGTGAAATGCGTAGAGATCCGGAGGAACACCAGTGGCGAAGGCGACACGCTGGGCCGTACCTGACACTGAACCGCGACAGCATGGGGAGCAAACAGG	Thermanaerothrix daxensis	0.833	0	0	0	0	0	0	0	0	0	0	0	0	0	0	0	0	0	0	0	0	0	0	0	0	0	0	0	0	0	0	0	0	0	0	78	0	0	0	0	0	0	0	0	0	0	0
106	AACGTAGGAGACAAACGTTATCCGGAGTTACTGGGCGTAAAGGGCGTGTAGGTGGTTTTGTAAGTCTGGCGTGAAATATCTCGGCTTAACCGAGGCAGGTCGTCGGATACTGCAAGACTGGAGGACGGTAGAGGCGTGTGGAATTCCGGGTGTAGTGGTGAAATGCGTAGAGATCCGGAGGAACACCAGTGGCGAAGGCGACACGCTGGGCCGTACCTGACACTGAACCGCGACAGCATGGGGAGCAAACAGG	Thermanaerothrix daxensis	0.825	0	0	0	0	0	0	0	0	0	0	0	0	0	0	0	0	0	0	0	0	32	0	0	0	0	0	0	0	0	0	0	0	0	0	0	0	0	0	0	0	0	0	0	0	0	0
107	AACGTAGGAGACAAACGTTATCCGGAGTTACTGGGCGTAAAGGGCGTGTAGGTGGTTTTGTAAGTCTGGCGTGAAATTTCTCGGCTTAACCGGGAAAGGTCGTCGGATACTGCAAGGCTAGAGGACGGTAGAGGCGTGTGGAATTCCGGGTGTAGTGGTGAAATGCGTAGAGATCCGGAGGAACACCAGTGGCGAAGGCGACACGCTGGGCCGTACCTGACACTGATGCGCGACAGCATGGGGAGCAAACAGG	Thermanaerothrix daxensis	0.841	0	0	0	0	0	0	0	0	0	0	0	0	0	0	0	0	0	0	0	0	0	0	0	0	0	0	0	0	0	0	0	0	0	0	0	0	0	0	0	0	0	0	0	0	0	0
108	AACGTAGGAGGCAAGCGTTATCCGGAGTTACTGGGCGTAAAGCGTGCGTAGGCGGACGTGTAAGTGGGTGGTGAAAGCGCCCGGCTAAACCGGGCGAGGTCCATTCAGACTGCAGGTCTAGAGGCGGATAGAGGGGTGCGGAATTCCGGGTGTAGCGGTGAAATGTGTAGAGATCCGGAGGAACACCAGTGGTGCAAACGGCGCCCTGGGTCCGAACTGACGCTGAAGCACGAAAGCGTGGGGAGCGAACGGG	Aquimonas voraii	0.811	0	0	0	0	0	0	0	0	0	0	0	0	0	0	0	0	0	0	0	0	0	0	0	0	0	0	0	0	0	0	0	0	20	0	0	0	0	0	0	0	0	0	0	0	0	0
109	AACGTAGGGGGCGAGCGTTGTCCGGAATTACTGGGCGTAAAGCGCGCGCAGGCGGTCCTTTAAGTCTGATGTGAAATTCCGCGGCTCAACCGCGGGTGTGCATTGGAAACTGGGGGACTTGAGTGCGGAAGAGGGGAGCGGAATTCCCGGTGTAGCGGTGAAATGCGTAGAGATCGGGAGGAACACCAGTGGCGAAGGCGGCTCTCTGGTCCGCAACTGACGCTGAGGCGCGAAAGCGTGGGGAGCGAACAGG	Caldibacillus debilis	1	0	0	0	0	0	0	0	0	0	0	0	0	0	0	0	0	0	0	0	0	0	0	0	0	0	0	29	0	0	0	0	0	0	0	0	0	0	0	0	0	0	0	0	0	0	0
110	AACGTAGGTCACAAGCGTTGTCCGGAATTACTGGGTGTAAAGGGAGCGCAGGCGGGAAGACAAGTTGGAAGTGAAATCTATGGGCTCAACCCATAAACTGCTTTCAAAACTGTTTTTCTTGAGTAGTGCAGAGGTAGGCGGAATTCCCGGTGTAGCGGTGGAATGCGTAGATATCGGGAGGAACACCAGTGGCGAAGGCGGCCTACTGGGCACCAACTGACGCTGAGGCTCGAAAGTGTGGGTAGCAAACAGG	Faecalibacterium prausnitzii A2-165	1	0	0	0	0	0	0	0	0	0	0	138	0	0	0	0	0	0	0	0	0	0	0	0	0	0	0	0	0	0	0	0	0	0	0	0	0	0	0	0	0	0	0	0	0	0	0
111	AACGTAGGTGGCGAGCGTTATCCGGATTTACTGGGCGTAAAGCGTGTGCAGGCGGCTTATCAAGTGGTGTATGAAATATCCAGGCTCAACCTGGAGGGGTTATGCCAGACTGGTAGGCTAGAGTGCGAGAGAGGGGCGTGGAATTCCGGGTGTAGTGGTGAAATGCGTAGAGATCCGGAGGAACCCCAGAGGCGAAGGCGGCGCCCTGGCTCGACACTGACGCTCAGACACGACAGCATGGGGAGCGAACGGG	Thermanaerothrix daxensis	0.835	0	0	0	0	0	0	0	0	0	0	0	0	0	0	0	0	0	0	0	0	0	0	0	0	0	0	0	0	0	0	0	0	0	0	0	0	0	0	0	0	0	22	0	0	0	0
112	CACCGGCAGCTCTAGTGGTAGCCATTTTTATTGGGCCTAAAGCGTTCGTAGCCGGTTTAATAAGTCTCTGGTGAAATCCTACAGCTTAACTGTGGGAATTGCTGGAGATACTATTAGACTTGAGGTCGGGAGAGGTTAGAGGTACTCCCAGGGTAGGGGTGAAATCCTGTAATCCTGGGAGGACCACCTGTGGCGAAGGCGTCTAACTGGAACGAACCTGACGGTGAGGGACGAAAGCTAGGGGCGCGAACCGG	Sulfurihydrogenibium rodmanii	0.772	0	0	0	0	0	0	0	0	0	0	0	0	0	0	0	0	0	0	0	0	0	0	0	0	0	0	0	0	0	0	9	0	0	0	0	0	0	0	0	0	0	0	0	0	0	0
113	CACCGGCAGCTCTAGTGGTAGCCATTTTTATTGGGCCTAAAGCGTTCGTAGCCGGTTTAATAAGTCTCTGGTGAAATCCTGTAGCTTAACTATTGGAATTGCTGGAGATACTATTAGACTTGAGGTCGGGAGAGGTTAGAGGTACTCCCAGGGTAGGGGTGAAATCCTGTAATCCTGGGAGGACCACCTGTGGCGAAGGCGTCTAACTGGAACGAACCTGACGGTGAGGGACGAAAGCTAGGGGCGCGAACCGG	Pseudoxanthobacter soli	0.765	0	0	0	0	0	0	0	0	0	0	0	0	0	0	0	0	0	0	0	0	0	0	0	0	0	0	0	0	0	0	0	0	0	0	0	0	0	0	0	0	0	0	0	0	0	0
114	CACCGGCAGCTCTAGTGGTAGCTGTTTTTATTGGGCCTAAAGCGTCCGTAGCCGGTTTAATAAGTCTCTGGTGAAATCTTACAGCTTAACTGTGGGAATTGCTGGAGATACTATTAGACTTGAGATCGGGAGAGGTTAGAGGTACTCCCAGGGTAGGGGTGAAATCCTGTAATCCTGGGAGGACCACCTGTGGCGAAGGCGTCTAACTGGAACGATTCTGACGGTGAGGGACGAAAGCTAGGGGCGCGAACCGG	Sulfurihydrogenibium rodmanii	0.768	0	0	0	11	0	0	0	0	0	0	0	0	0	0	0	0	0	0	0	0	0	0	0	0	0	0	0	0	0	0	0	0	0	50	0	0	0	0	0	0	0	0	0	0	0	0
115	CACGAACCGTACGAACGTTATTCGGAATTACTGGGCTTAAAGGGTTTGTAGGCGGCTTTGTAAGTCAGGTGTGAAAGCCCTCGGCTCAACCGAGGAACAGCGCTTGATACTGCAAGGCTTGAGGGAGACAGGGGTAAGCGGAACTGATGGTGGAGCGGTGAAATGCGTTGATATCATCAGGAACACCGGTGGCGAAAGCGGCTTACTGGGTCTCTTCTGACGCTGAGGAACGAAAGCTAGGGGAGCGAACGGG	Blastopirellula marina DSM 3645	0.917	0	0	0	0	0	0	0	0	0	0	0	0	0	0	0	0	0	0	0	0	0	0	0	0	0	0	0	0	0	0	0	0	0	0	0	0	0	0	0	0	0	0	0	0	51	0
116	CACGAAGGGCCCGAGCGTTGCGCGGAATCACTGGGCTTAAAGCGTACGCAGGTGGACGTGCAGGCGTTTTGTGAAAGCCCTCGGCTCAACCGAGGAATTGCTTGACGAACCGCACGTCTTGAGGCAGGTAGGGGCCGTCGGAACGATAGGTGGAGTGGTGAAATGCGTTGATATCTATCGGAACGCCGAAGGAGAAATCAGGCGGCTGGGCCTGTCCTGACACTCATGTACGAAAGCGTGGGGAGCGAACGGG	Thermoanaerobaculum aquaticum	0.759	0	0	0	0	0	0	0	0	0	0	0	0	0	0	0	0	0	0	0	0	0	0	0	0	0	0	0	0	0	0	0	0	0	0	0	0	0	0	0	0	0	0	0	0	0	0
117	CACGAGGGGTGCAAGCGTTGTTCGGAATCACTGGGCGTAAAGGGTTCGTAGGCGGAAGATCAAGTCAGGTGTTTAAGACCGGGGCCTAACCCCGGCTAGGTGCTTGAAACTGATTTTCTTGAATAGGTCAGAGGTAAGTGGAATAGTTAGTGTAGCGGTGGAATGCGTAGAGATTAACTAGAACACCAATTGCGAAGGCAGCTTACTGGGGCCATATTGACGCTGATGGACGAAAGTGTGGGTAGCGAACAGG	Fibrobacter succinogenes subsp. succinogenes	0.816	0	0	0	0	0	0	0	0	0	0	0	0	0	0	0	0	0	0	0	0	0	0	0	0	0	0	0	0	0	0	0	0	0	0	0	0	0	0	0	0	0	0	0	0	0	0
118	CACGTAAGGGGCAAGCGTTGTTCGGAATTATTGGGCGTAAAGGGCGCGTAGGCGGTTATGCAAGTCTGATGTGAAATACCGGGGCTCAACTCCGGGGCTGCATTGGAAACTGCGAAACTAGAGTCATGGAGGGGGAGTTGGAATTCCTAGTGTAGGGGTGAAATCTATAGATATTAGGAAGAACACCGGTGGCGAAGGCGAACTTCTAGCCAATGACTGACGCTGAGGCGCGAAAGTGCGGGGAGCAAACAGG	Treponema azotonutricium ZAS-9	0.941	0	0	0	0	0	0	0	0	0	0	0	0	0	0	0	0	0	0	0	0	0	0	0	0	0	0	0	0	0	35	0	0	0	0	0	0	0	0	0	0	0	0	0	0	0	0
119	CACGTAAGGGGCAAGCGTTGTTCGGAATTATTGGGCGTAAAGGGCGCGTAGGCGGTTATGTAAGCCTGGCGTGAAATCTATCGGCTTAACCGGTAAATTGCGTTGGGAACTGTATGACTAGAGTCATGGAGGGGGAGTTGGAATTCCGCGTGTAGGGGTGAAATCTGTAGATATGCGGAAGAACACCGGTGGCGAAGGCGAACTTCTAGCCAATGACTGACGCTGAGGCGCGAAAGTGCGGGGAGCAAACAGG	Treponema primitia ZAS-1	0.988	0	0	0	0	0	0	0	0	0	0	0	0	0	0	0	0	0	0	0	0	38	0	0	0	0	0	0	0	0	0	0	0	0	0	0	0	0	0	0	0	0	0	0	0	0	0
120	CACGTAAGGGGCAAGCGTTGTTCGGAATTATTGGGCGTAAAGGGCGCGTAGGCGGTTATGTAAGTCTGGGGTGAAATCAATCGGCTCAACCGGTTAATTGCCTTGGAAACTGTGTGTCTAGAGTCATGGAGGGGTAGTTGGAATTCCGCGTGTAGGGGTGAAATCTGTAGATATGCGGAAGAACTCCAATTGCGAAGGCAGCTTACTAAACTATAACTGACGCTGAAGCACGAAAGCGTGGGTATCAAACAGG	Treponema primitia ZAS-1	0.894	0	0	0	0	0	0	0	0	0	0	0	0	0	0	0	0	0	0	0	0	0	0	0	0	0	0	0	0	0	0	0	0	0	0	0	0	0	0	0	2	0	0	0	0	0	0
121	CACGTAAGGGGCAAGCGTTGTTCGGAATTATTGGGCGTAAAGGGCGCGTAGGCGGTTATGTAAGTCTGGGGTGAAATCAATCGGCTTAACCGGTTAATTGCCTTGGAAACTGTGTAACTAGAGTCATGGAGGGGTAGTTGGAATTCCGCGTGTAGTGGTGAAATCTGTAGATATGCGGAAGAACACCGGTGGCGAAGGCGAACTACTAGCCAATGACTGACGCTGAGGCGCGAAAGTGCGGGGAGCAAACAGG	Treponema primitia ZAS-1	0.96	0	0	0	0	0	0	0	0	0	0	0	0	0	0	0	0	0	0	0	0	0	0	0	0	0	0	0	0	0	0	0	0	0	0	0	0	0	0	0	0	0	0	0	0	0	0
122	CACGTAAGGGGCAAGCGTTGTTCGGAATTATTGGGCGTAAAGGGCGCGTAGGCGGTTATGTAAGTCTGGGGTGAAATCAATCGGCTTAACCGGTTAATTGCCTTGGAAACTGTGTAACTAGAGTCATGGAGTGGTAGTTGGAATTCCGCGTGTAGGGGTGAAATCTGTAGATATGCGGAAGAACACCGGTGGCGAAGGCGAACTACTAGCCAATGACTGACGCTGAGGCGCGAAAGTGCGGGGAGCAAACAGG	Treponema primitia ZAS-1	0.96	0	0	0	0	0	0	0	0	0	0	0	0	0	0	0	0	0	0	0	0	0	0	0	0	0	0	0	0	0	0	0	0	0	0	0	0	0	0	0	0	0	0	0	0	0	0
123	CACGTAAGGGGCAAGCGTTGTTCGGAATTATTGGGCGTAAAGGGCGCGTAGGCGGTTATGTAAGTCTGGGGTGAAATGTATCGGCTTAACCGGTAAATTGCCTTGGAAACTGGATGACTAGAGTCATGGAGGGGTAGTTGGAATTCCGCGTGTAGGGGTGAAATCTGTAGATATGCGGAAGAACACCGGTGGCGAAGGCGAACTACTAGCCAATGACTGACGCTGAGGCGCGAAAGTGCGGGGAGCAAACAGG	Treponema primitia ZAS-1	0.972	0	0	0	0	0	0	0	0	0	0	0	0	0	0	0	0	0	0	0	0	0	0	0	0	0	0	0	0	0	0	0	0	0	0	0	38	38	0	0	0	0	0	0	0	153	0
124	CACGTAAGGGGCAAGCGTTGTTCGGAATTATTGGGCGTAAAGGGCGCGTAGGCGGTTATGTAAGTCTGGGGTGAAATGTATCGGCTTAACCGGTAGATTGCCTTGGAAACTGGATGACTAGAGTCATGGAGGGGGAGTTGGAATTCCGCGTGTAGGGGTGAAATCTGTAGATATGCGGAAGAACACCGGTGGCGAAGGCGAACTTCTAGCCAATGACTGACGCTGAGGCGCGAAAGTGCGGGGAGCAAACAGG	Treponema primitia ZAS-1	0.96	0	0	0	0	0	0	0	0	0	0	0	0	0	0	0	0	0	0	0	0	0	0	0	0	0	0	0	0	0	0	0	0	0	0	0	0	0	0	16	0	0	0	0	0	0	67
125	CACGTAAGGGGCAAGCGTTGTTCGGAATTATTGGGCGTAAAGGGCGCGTAGGCGGTTTTGTAAGCCTGATGTGAAATCCCACAGCTTAACTGTGGGTCTGCATTGGGAACTGCATTACTAGAGTCATGGAGGGGAAATTGGAATTCCTAGTGTACCGGTGAAATGGGTAGATATTAGGAAGAACACCAATGGCGAAGGCAGCCTCCTGGGATAACTCTGACGTTCATGCTCGAAAGCGTGGGTAGCAAACAGG	Treponema isoptericolens	0.88	0	0	0	0	0	0	0	0	0	0	0	0	2	0	0	0	0	0	0	0	0	0	0	0	0	0	0	0	0	0	0	0	0	0	0	0	0	0	0	0	0	0	0	0	0	0
126	CACGTAAGGGGCAAGCGTTGTTCGGAATTATTGGGCGTAAAGGGCGCGTAGGCGGTTTTGTAAGCCTGATGTGAAATCCTACAGCTTAACTGTGGGTCTGCATTGGGAACTGCATTACTAGAGTCATGGAGGGGAAATTGGAATTCCTAGTGTACCGGTGAAATGGGTAGATATTAGGAAGAACACCAATGGCGAAGGCAAATTTCTAGCCAATGACTGACGCTGAGGCGCGAAAGTGCGGGGAGCAAACAGG	Treponema isoptericolens	0.894	0	0	0	0	0	0	0	0	0	0	0	0	0	0	0	0	0	0	0	0	0	0	0	0	0	0	0	5	0	0	0	0	0	0	0	0	0	0	0	0	0	0	0	0	52	0
127	CACGTAAGGGGCAAGCGTTGTTCGGAATTATTGGGCGTAAAGGGCGCGTAGGCTGTTATGTAAGTCTGGGGTGAAATGTATCGGCTTAACCGGTAAATTGCCTTGGAAACTGTGTGACTAGAGTCATGGAGGGGTAGTTGGAATTCCGCGTGTAGGGGTGAAATCTGTAGATATGCGGAAGAACACCGGTGGCGAAGGCGAACTACTAGCCAATGACTGACGCTGAGGCGCGAAAGTGCGGGGAGCAAACAGG	Treponema primitia ZAS-1	0.968	0	0	0	0	0	0	0	0	0	0	0	0	0	0	0	0	0	0	0	0	0	0	0	0	0	0	0	0	0	0	0	0	0	0	0	0	0	0	0	60	0	0	0	0	0	0
128	CACGTAAGGGGCGAGCATTGTTCGGAATTATTGGGCGTAAAGGGTGCGTAGGCGGTTATGTAAGCCTGGCGTGAAATCCTCTGGCTTAACCAGGGAACTGCGCTGGGAACTGTATGACTAGAGTCATGGAGGGGTAGTTGGAATTCCGCGTGTAGGGGTGAAATCTGTAGATATGCGGAAGAACACCGGTGGCGAAGGCGAACTACTAGCCAATGACTGACGCTGAGGCACGAAAGTGCGGGGAGCAAACAGG	Treponema primitia ZAS-1	0.957	0	0	0	0	0	0	0	0	0	0	0	0	0	0	0	0	0	0	0	0	0	0	0	0	0	0	0	0	0	0	0	0	0	0	0	0	0	0	0	0	0	0	0	0	0	58
129	CACGTAAGGGGCGAGCGTTGTTCGGAATCATTGGGCGTAAAGGGCGCGTAGGCGGTTGAATAAGTCTGATGTGAAATCCCCGGGCCTAACCCGGGAACTGCATTGGAAACTGTTTAACTTGGGTCATGGAGGGGCAGTCGGAATTCCGCGTGTAGGGGTGAAATCTGTAGATATGCGGAAGAACACCGGTGGCGAAGGCGGACTGCCAGCCAATGACTGACGCTGAGGCGCGAAAGTGCGGGGAGCAAACAGG	Treponema primitia ZAS-2	0.901	0	0	0	0	0	0	0	0	0	0	0	0	0	0	0	0	0	0	20	0	0	0	0	0	0	0	0	0	0	0	0	0	0	0	0	0	0	0	0	0	0	0	0	0	0	0
130	CACGTAAGGGGCGAGCGTTGTTCGGAATCATTGGGCGTAAAGGGCGCGTAGGCGGTTGAATAAGTCTGATGTGAAATCCCCGGGCTTAACCCGGGAACTGCATTGGAAACTGTTTAACTTGGGTCATGGAGGGGCAGTCGGAATTCCGCGTGTAGGGGTGAAATCTGTAGATATGCGGAAGAACACCGGTGGCGAAGGCGGACTGCCAGCCAATGACTGACGCTGAGGCGCGAAAGTGCGGGGAGCAAACAGG	Treponema primitia ZAS-2	0.905	0	0	0	0	0	0	0	0	0	0	0	0	0	0	0	0	0	0	0	0	0	0	0	0	0	0	0	0	0	18	0	0	0	0	0	0	0	0	0	0	0	0	0	0	0	0
131	CACGTAAGGGGCGAGCGTTGTTCGGAATTACTGGGCGTAAAGGGCGCGTAGGCGGCGCTCCAAGTCAGGCGTGAAAGCCCTGGGCTCAACCTCGGAACTGCCTTCAAAACTATTGGTCTGGAGTTCGAGAGAGGTGAGTGGAATTCCGAGTGTAGAGGTGAAATTCGTAGATATTCGGAGGAACACCAGTGGCGAAGGCGGCTCACTGGCTCGATACTGACGCTGAGGTGCGAAAGCGTGGGGAGCAAACAGG	Paracoccus chinensis	0.947	0	0	0	0	0	0	0	0	0	0	0	0	0	0	0	0	0	0	0	0	0	0	0	0	0	0	0	0	0	0	0	0	2	0	0	0	0	0	0	0	0	0	0	0	0	0
132	CACGTAAGGGGCGAGCGTTGTTCGGAATTATTAGGCGTAAAGGGTGCGTAGGCGGTTATGTAAGCCTGGCGTGAAAGGCGGGAGCTTAACTCCCGGACTGCGCTGGGAACTGTATGACTTGAGTCATGGAGGGGCAGCTGGAATTCCTGGTGTAGGGGTGAAATCTGTAGATATCAGGAAGAACACCGGTGGCGAAGGCGAGCTGCTAGCCAATGACTGACGCTGAGGCACGAAAGTGCGGGGAGCAAACAGG	Treponema isoptericolens	0.909	0	0	0	0	0	0	0	0	0	0	0	0	0	0	0	0	0	0	0	0	0	0	0	0	0	0	0	0	0	0	0	0	0	0	0	0	0	0	0	0	0	0	0	0	0	35
133	CACGTAAGGGGCGAGCGTTGTTCGGAATTATTGGGCGTAAAGGGCACGCAGGCGGCCTGACAAGTCTGATGTGAAAGACCTGGGCTCAACTCAGGGAACGCGTTGGAAACTGTCAAGCTAGAATCTTGGAGGGGGAGTCGGAATTCCTAGTGTAGGGGTGAAATCTGTTGATATTAGGAAGAACACCGGTGGCGAAGGCGGACTCCTGGCCGAAGATTGACGCTGAGGTGCGAAAGCATAGGGAGCAAACAGG	Spirochaeta aurantia subsp. aurantia	0.914	0	0	0	0	0	0	0	0	0	0	0	19	0	0	0	0	0	0	0	0	0	0	0	0	0	0	0	0	0	0	0	0	0	0	0	0	0	0	0	0	0	0	0	0	0	0
134	CACGTAAGGGGCGAGCGTTGTTCGGAATTATTGGGCGTAAAGGGCACGCAGGCGGCGTGACAAGTCTGGTGTGAAAGATCTGGGCTCAACTCAGGGAACGCGCTGGAAACTGTCAAGCTAGAATCTTGGAGGGGGAGTCGGAATTCCTAGTGTAGGGGTGAAATCTGTTGATATTAGGAAGAACACCGGTGGCGAAGGCGGACTCCTGGCCGAAGATTGACGCTGAGGTGCGAAAGCATAGGGAGCAAACAGG	Spirochaeta aurantia subsp. aurantia	0.91	0	0	0	0	0	0	0	0	0	0	0	0	0	0	0	0	0	0	0	0	0	0	0	0	0	0	0	0	0	0	0	0	0	0	0	0	0	0	0	0	0	16	0	0	0	0
135	CACGTAAGGGGCGAGCGTTGTTCGGAATTATTGGGCGTAAAGGGCACGTAGGCGGTTTTGTAAGTCTGGGGTGAAATGTATCGGCTTAACCGGTAAACAGCCCTGGAAACTGTGAGACTTGAGTCATGGAGGGGTAGTTGGAATTCCTGGTGTAGGGGTGAAATCTGTAGATATCAGGAAGAACACCGGTGGCGAAGGCGAACTACTAGCCGATGACTGACGCTGAGGTGCGAAAGTGCGGGGAGCAAACAGG	Treponema primitia ZAS-1	0.925	0	0	0	0	0	0	0	0	0	0	0	0	0	0	0	0	0	0	0	0	0	0	48	0	0	0	0	0	0	0	0	0	0	0	0	0	0	0	0	0	0	0	0	0	0	0
136	CACGTAAGGGGCGAGCGTTGTTCGGAATTATTGGGCGTAAAGGGCATGTAGGCGGTTTTATAAGCCTGGCGTGAAAGGCGGGAGCTTAACTCCCGGACTGCGCTGGGAACTGTGAGACTAGAGTCATGGAGGGGGAGTTGGAATTCCAGGTGTAGGGGTGAAATCTGTAGATATCTGGAAGAACACCGGTGGCGAAGGCGAACTTCTAGCCAATGACTGACGCTGAGGTGCGAAAGTGCGGGGAGCAAACAGG	Treponema caldarium DSM 7334	0.929	0	0	0	0	0	0	0	0	0	0	0	0	0	0	0	0	0	0	0	0	0	0	40	0	0	0	0	0	0	0	0	0	0	0	0	0	0	0	0	0	701	0	0	0	0	805
137	CACGTAAGGGGCGAGCGTTGTTCGGAATTATTGGGCGTAAAGGGCGCGTAGGCGGCCATGTAAGTCTGGGGTGAAATCAATCGGCTTAACCGGTTAATTGCCTTGGAAACTGTATGGCTAGAGTCATGGAGGGGTAGTTGGAATTCCGCGTGTAGGGGTGAAATCTGTAGATATGCGGAAGAACACCGGTGGCGAAGGCGAACTACTAGCCAATGACTGACGCTGAGGCGCGAAAGTGCGGGGAGCAAACAGG	Treponema primitia ZAS-1	0.964	0	0	0	0	0	0	0	0	0	0	0	0	0	0	0	0	0	0	0	0	0	0	0	0	0	0	0	0	0	0	0	0	0	0	0	0	0	0	0	0	0	0	0	0	93	0
138	CACGTAAGGGGCGAGCGTTGTTCGGAATTATTGGGCGTAAAGGGCGCGTAGGCGGCGCCGTAAGCCTGGCGTGAAATTCTCCGGCTTAACCGGGGAACTGCGCTGGGAACTGCGGTGCTGGAGTCATGGAGGGGTAGTTGGAATTCCTAGTGTAGGGGTGAAATCTGTAGATATTAGGAAGAACACCGGTGGCGAAGGCGAACTACTAGCCAATGACTGACGCTGAGGCGCGAAAGTGCGGGGAGCAAACAGG	Treponema primitia ZAS-1	0.922	0	0	0	0	0	0	0	0	0	0	0	0	0	0	0	0	0	0	0	0	0	0	0	0	0	0	0	0	0	0	0	0	0	0	0	0	0	0	0	0	0	0	0	0	0	0
139	CACGTAAGGGGCGAGCGTTGTTCGGAATTATTGGGCGTAAAGGGCGCGTAGGCGGCGCCGTAAGCCTGGCGTGAAATTCTCCGGCTTAACCGGGGAACTGCGCTGGGAACTGCGGTGCTGGAGTCATGGAGGGGTAGTTGGAATTCCTAGTGTAGTGGTGAAATCTGTAGATATTAGGAAGAACACCGGTGGCGAAGGCGAACTACTAGCCAATGACTGACGCTGAGGCGCGAAAGTGCGGGGAGCAAACAGG	Treponema primitia ZAS-1	0.918	0	0	0	0	0	0	0	0	0	0	0	0	0	0	0	0	0	0	0	0	0	0	0	0	0	0	0	0	0	0	0	0	0	0	0	0	0	0	0	0	0	0	0	0	0	0
140	CACGTAAGGGGCGAGCGTTGTTCGGAATTATTGGGCGTAAAGGGCGCGTAGGCGGCTTTGTAAGTCTGGCGTGAAAGGCGGGGGCTCAACCCCCGGACTGCGCTGGAAACTGCGATGCTAGAGTCTGGGAGGGGAAGTTGGAATTCCGAGTGTAGGGGTGAAATCTGTAGATATTCGGAAGAACACCAGTGGCGAAAGCGAACTTCCAGCCTGAGACTGACGCTGAGGCGCGAAAGTGCGGGGAGCAAACAGG	Treponema isoptericolens	0.89	0	0	0	0	0	0	0	0	0	0	0	0	0	0	0	0	0	0	0	0	0	0	0	0	0	0	0	0	0	0	0	0	0	0	0	0	0	0	0	0	0	0	0	0	0	0
141	CACGTAAGGGGCGAGCGTTGTTCGGAATTATTGGGCGTAAAGGGCGCGTAGGCGGTCAGCTAAGTCTGGTGTGAAATGGCGGGGCTCAACCCCGTCACTGCATTGGAAACTGGGTGACTGGAGTCATGGAGGGGCAGCTGGAATTCCGCGTGTAGGGGTGAAATCTGTAGATATGCGGAAGAACACCGGTGGCGAAGGCGAGCTGCCAGCCAATGACTGACGCTGAGGCGCGAAAGTGCGGGGAGCAAACAGG	Treponema azotonutricium ZAS-9	0.933	0	0	0	0	0	0	0	0	0	0	0	0	0	0	0	0	0	0	0	0	0	0	0	0	0	0	0	0	0	0	0	0	0	0	0	0	0	7	0	0	0	0	0	106	0	0
142	CACGTAAGGGGCGAGCGTTGTTCGGAATTATTGGGCGTAAAGGGCGCGTAGGCGGTCATGTAAGTCTGGGGTGAAATCAATCGGCTTAACCGGTTAATTGCCTTGGAAACTGTATGACTAGAGTCATGGAGGGGTAGTTGGAATTCCGCGTGTAGGGGTGAAATCTGTAGATATGCGGAAGAACACCGGTGGCGAAGGCGAACTACTAGCCAAAGACTGACGCTGAGGCGCGAAAGTGCGGGGAGCAAACAGG	Treponema primitia ZAS-1	0.968	0	0	0	0	0	0	0	0	0	0	0	0	0	0	0	0	0	0	0	0	0	0	0	0	0	0	0	0	0	0	0	0	0	0	0	0	0	0	0	0	0	0	0	0	0	0
143	CACGTAAGGGGCGAGCGTTGTTCGGAATTATTGGGCGTAAAGGGCGCGTAGGCGGTCATGTAAGTCTGGGGTGAAATCAATCGGCTTAACCGGTTAATTGCCTTGGAAACTGTGTGACTAGAGTCATGGAGGGGTAGTTGGAATTCCGCGTGTAGGGGTGAAATCTGTAGATATGCGGAAGAACACCGGTGGCGAAGGCGAACTACTAGCCAAAGACTGACGCTGAGGCGCGAAAGTGCGGGGAGCAAACAGG	Treponema primitia ZAS-1	0.964	0	0	0	0	0	0	0	0	0	0	0	0	0	0	0	0	0	0	0	0	0	0	0	0	0	0	0	0	0	0	0	0	0	0	0	14	0	0	0	0	0	0	0	0	0	0
144	CACGTAAGGGGCGAGCGTTGTTCGGAATTATTGGGCGTAAAGGGCGCGTAGGCGGTCGCGTAAGTCCGGTGTGAAATGGCGGAGCTCAACTCCGTCACTGCATTGGAAACTGCGCGACTGGAGTCATGGAGGGGGAGTTGGAATTCCGAGTGTAGGGGTGAAATCTGTAGATATTCGGAAGAACACCGGTGGCGAAGGCGAACTTCTAGCCAATGACTGACGCTGAGGCGCGAAAGTGCGGGGAGCAAACAGG	Treponema azotonutricium ZAS-9	0.941	0	0	0	0	0	0	0	0	0	0	0	0	0	0	0	0	0	0	0	0	0	0	0	0	0	0	0	0	0	0	0	0	0	0	0	0	0	0	0	1245	0	0	0	0	0	0
145	CACGTAAGGGGCGAGCGTTGTTCGGAATTATTGGGCGTAAAGGGCGCGTAGGCGGTTACATAAGTCTGATGTGAAATATCCGGGCTCAACCCGGGGACAGCATTGGAAACTGTGTGACTTGGGTCATGGAGGGGCAGTTGGAATTCCGCGTGTAGGGGTGAAATCTGTAGATATGCGGAAGAACACCGGTGGCGAAGGCGAACTGCTAGCCAATGACTGACGCTGAGGCGCGAAAGTGCGGGGAGCAAACAGG	Treponema azotonutricium ZAS-9	0.937	0	0	0	0	0	0	0	0	0	0	0	0	0	0	0	0	0	0	0	0	0	0	0	0	0	0	0	0	0	0	0	0	0	221	0	0	0	0	0	0	0	0	0	0	0	0
146	CACGTAAGGGGCGAGCGTTGTTCGGAATTATTGGGCGTAAAGGGCGCGTAGGCGGTTACCTAAGTCTGGTGTGAAATGTACGGGCTTAACCCGTGAACGGCATTGGAAACTGGGTAACTAGAGTCATGGAGGGGTAGTTGGAATTCCTGGTGTAGGGGTGAAATCTGTAGATATCAGGAAGAACACCGGTGGCGAAGGCGAACTACTAGCCGATGACTGACGCTGAGGCGCGAAAGTGCGGGGAGCAAACAGG	Treponema primitia ZAS-1	0.917	0	0	0	0	0	0	0	0	0	0	0	0	0	0	0	0	0	0	0	0	0	0	0	0	0	0	0	0	0	0	0	0	0	0	0	0	0	0	0	0	0	0	0	0	0	0
147	CACGTAAGGGGCGAGCGTTGTTCGGAATTATTGGGCGTAAAGGGCGCGTAGGCGGTTACGCAAGTCCGGCGTGAAAGGCAGGAGCTCAACTCCTGGACTGCGCTGGAAACTGTGTAACTGGAGTCATGGAGGGGTAGTTGGAATTCCTGGTGTAGGGGTGAAATCTGTAGATATCAGGAAGAACACCGGTGGCGAAGGCGAACTACCAGCCGATGACTGACGCTGAGGCGCGAAAGTGCGGGGAGCAAACAGG	Treponema isoptericolens	0.917	0	0	0	0	0	0	0	0	0	0	0	0	0	0	0	0	0	0	0	0	0	0	0	0	0	0	0	0	0	0	0	0	0	0	0	0	0	0	0	0	0	0	0	0	0	0
148	CACGTAAGGGGCGAGCGTTGTTCGGAATTATTGGGCGTAAAGGGCGCGTAGGCGGTTACGTAAGTCTGGCGTGAAAGGCGGGAGCTTAACTCCCGGACTGCGCTGGAAACTGGGTGACTGGGGTCATGGAGGGGTAGTTGGAATTCCTGGTGTAGGGGTGAAATCTGTAGATATCAGGAAGAACACCGGTGGCGAAGGCGAACTGCTAGCCAATGACTGACGCTGAGGCGCGAAAGTGCGGGGAGCAAACAGG	Treponema isoptericolens	0.929	0	0	0	0	0	0	0	0	0	0	0	0	0	0	0	0	0	0	0	0	0	0	0	0	0	0	0	0	0	0	0	0	0	0	0	0	0	0	0	0	0	0	0	0	3	0
149	CACGTAAGGGGCGAGCGTTGTTCGGAATTATTGGGCGTAAAGGGCGCGTAGGCGGTTAGGTAAGTCTGACGTGAAATACCGGTGCTCAACACCGGGGCTGCGTTGGATACTGCCAAACTAGAGTCATGGAGTGGGAGTTGGAATTCCTAGTGTAGGGGTGAAATCTATAGATATTAGGAAGAACACCGGTGGCGAAGGCGAACTTCTAGCCAATGACTGACGCTGAGGCGCGAAAGTGCGGGGAGCAAACAGG	Treponema isoptericolens	0.913	0	0	0	0	0	0	0	0	0	0	0	0	0	0	0	0	0	0	0	0	0	0	0	0	0	0	0	0	0	0	0	0	0	0	39	0	0	0	0	0	0	0	0	0	0	0
150	CACGTAAGGGGCGAGCGTTGTTCGGAATTATTGGGCGTAAAGGGCGCGTAGGCGGTTAGGTAAGTCTGACGTGAAATACCGGTGCTCAACACCGGGGCTGCGTTGGATACTGCCAAACTAGAGTCATGGAGTGGGAGTTGGAATTCCTATTGTAGGGGTGAAATCTATAGATATTAGGAAGAACACCGGTGGCGAAGGCGAACTTCTAGCCAATGACTGACGCTGAGGCGCGAAAGTGCGGGGAGCAAACAGG	Treponema isoptericolens	0.909	0	0	0	0	0	0	0	0	0	0	0	0	0	0	0	0	0	0	0	15	0	0	0	0	0	0	0	0	0	0	0	0	0	0	0	0	0	0	0	0	0	0	0	0	0	0
151	CACGTAAGGGGCGAGCGTTGTTCGGAATTATTGGGCGTAAAGGGCGCGTAGGCGGTTAGGTAAGTCTGACGTGAAATACCGGTGCTCAACACCGGGGCTGCGTTGGATACTGCCGAACTAGAGTCATGGAGGGGGAGTTGGAATTCCTAGTGTAGGGGTGAAATCTATAGATATTAGGAAGAACACCGGTGGCGAAGGCGAACTTCTAGCCAATGACTGACGCTGAGGCGCGAAAGTGCGGGGAGCAAACAGG	Treponema isoptericolens	0.917	0	0	0	0	0	0	0	0	0	0	166	0	0	0	0	0	0	0	0	0	0	0	0	0	0	0	0	0	0	0	0	0	0	0	0	0	0	0	0	0	0	0	0	0	0	0
152	CACGTAAGGGGCGAGCGTTGTTCGGAATTATTGGGCGTAAAGGGCGCGTAGGCGGTTAGTTAAGTCTGATGTGAAATGGCGGGGCTCAACCCCGTCACGGCATTGGAAACTGGATGACTTGGGTCATGGAGGGGCAGTTGGAATTCCGCGTGTAGGGGTGAAATCTGTAGATATGCGGAAGAACACCGGTGGCGAAGGCGAACTGCCAGCCAATGACTGACGCTGAGGCGCGAAAGTGCGGGGAGCAAACAGG	Treponema azotonutricium ZAS-9	0.925	0	0	0	0	0	0	0	0	0	0	0	0	0	0	0	0	0	0	0	0	0	0	0	0	0	0	0	0	0	0	0	0	0	0	0	0	0	0	0	0	0	0	0	0	0	0
153	CACGTAAGGGGCGAGCGTTGTTCGGAATTATTGGGCGTAAAGGGCGCGTAGGCGGTTAGTTAAGTCTGATGTGAAATGGCGGGGCTCAACCCCGTCACGGCATTGGAAACTGGGTGACTTGAGTCATGGAGGGGTAGTTGGAATTCCGCGTGTAGGGGTGAAATCTGTAGATATGCGGAAGAACACCGGTGGCGAAGGCGAACTACTAGCCAATGACTGACGCTGAGGCGCGAAAGTGCGGGGAGCAAACAGG	Treponema azotonutricium ZAS-9	0.929	0	0	0	0	0	0	0	0	0	0	0	0	0	0	0	0	0	0	0	0	0	0	0	0	0	0	0	0	0	0	0	0	0	0	0	0	12	0	0	155	0	0	0	0	0	0
154	CACGTAAGGGGCGAGCGTTGTTCGGAATTATTGGGCGTAAAGGGCGCGTAGGCGGTTATGTAAGCCTGGCGTGAAAGGCGGGAGCTTAACTCCCGGACTGCGTTGGGAACTGTGTAACTAGAGTCATGGAGGGGGAGTTGGAATTCCGCGTGTAGGGGTGAAATCTGTAGATATGCGGAAGAACACCGGTGGCGAAGGCGAACTTCTAGCCAATGACTGACGCTGAGGCACGAAAGTGCGGGGAGCAAACAGG	Treponema primitia ZAS-2	0.941	0	0	0	0	0	0	0	0	0	0	0	0	0	0	0	0	0	0	0	0	23	0	0	0	0	0	0	0	0	0	0	0	0	0	136	0	0	0	0	0	0	0	0	0	0	0
155	CACGTAAGGGGCGAGCGTTGTTCGGAATTATTGGGCGTAAAGGGCGCGTAGGCGGTTATGTAAGCCTGGCGTGAAATCCCCGAGCTTAACTCGGGAATTGCGTTGGGAACTGTATGACTAGAGTCATGGAGGGGGAGTTGGAATTCCTAGTGTAGGGGTGAAATCTGTAGATATTAGGAAGAACACCGGTGGCGAAGGCGAACTTCTAGCCAATGACTGACGCTGAGGCGCGAAAGTGCGGGGAGCAAACAGG	Treponema primitia ZAS-1	0.949	0	0	0	0	0	0	0	0	0	0	0	0	0	0	0	0	0	0	0	0	0	0	0	0	0	0	0	0	0	0	0	0	0	0	0	0	0	0	0	0	0	0	0	0	0	0
156	CACGTAAGGGGCGAGCGTTGTTCGGAATTATTGGGCGTAAAGGGCGCGTAGGCGGTTATGTAAGCCTGGCGTGAAATCTATCGGCTTAACCGGTAAATTGCGTTGGGAACTGGATGACTAGAGTCATGGAGGGGGAGTTGGAATTCCGCGTGTAGGGGTGAAATCTGTAGATATGCGGAAGAACACCGGTGGCGAAGGCGAACTTCTAGCCAAAGACTGACGCTGAGGCGCGAAAGTGCGGGGAGCAAACAGG	Treponema primitia ZAS-1	0.984	0	0	0	0	0	0	0	0	0	0	0	0	0	0	0	0	0	0	0	0	0	0	0	0	0	0	0	0	0	0	0	0	0	0	0	0	0	0	0	0	0	0	0	0	0	0
157	CACGTAAGGGGCGAGCGTTGTTCGGAATTATTGGGCGTAAAGGGCGCGTAGGCGGTTATGTAAGTCCGGCGTGAAAGGCGGGAGCTTAACTCCCGGACTGCGTTGGAAACTGTATAACTAGAGTCATGGAGGGGGAGTTGGAATTCCTGGTGTAGGGGTGAAATCTGTAGATATCAGGAAGAACACCGGTGGCGAAGGCGAACTTCCAGCCAATGACTGACGCTGAGGCGCGAAAGTGCGGGGAGCAAACAGG	Treponema isoptericolens	0.941	0	0	0	0	0	0	0	0	0	0	0	0	0	0	0	0	0	0	0	0	0	0	0	0	0	0	0	0	0	0	0	0	0	0	0	0	0	0	0	0	0	0	0	0	0	333
158	CACGTAAGGGGCGAGCGTTGTTCGGAATTATTGGGCGTAAAGGGCGCGTAGGCGGTTATGTAAGTCTGATGTGAAATGGCGGGGCTCAACCCCGTCACTGCATTGGAAACTGGATGACTTGGGTCATGGAGGGGTAGTTGGAATTCCGCGTGTAGGGGTGAAATCTGTAGATATGCGGAAGAACACCGGTGGCGAAGGCGAACTACTAGCCAATGACTGACGCTGAGGCGCGAAAGTGCGGGGAGCAAACAGG	Treponema azotonutricium ZAS-9	0.933	0	0	0	0	0	0	0	0	0	0	0	0	0	0	0	0	0	0	0	0	0	0	0	0	0	0	0	0	0	0	0	0	0	0	0	0	0	0	25	0	0	0	0	0	9	0
159	CACGTAAGGGGCGAGCGTTGTTCGGAATTATTGGGCGTAAAGGGCGCGTAGGCGGTTATGTAAGTCTGGGGTGAAATCAATCGGCTCAACCGGTTAATTGCCTTGGAAACTGGATGACTAGAGTCATGGAGGGGTAGTTGGAATTCCGCGTGTAGGGATGAAATCTGTAGATATGCGGAAGAACACCGGTGGCGAAGGCGAACTACTAGCCAATGACTGACGCTGAGGCGCGAAAGTGCGGGGAGCAAACAGG	Treponema primitia ZAS-1	0.964	0	0	0	0	0	0	0	0	0	0	0	0	0	0	0	0	0	0	0	0	0	0	0	0	0	0	0	0	0	0	0	0	0	65	0	0	0	0	0	0	0	0	0	0	0	0
160	CACGTAAGGGGCGAGCGTTGTTCGGAATTATTGGGCGTAAAGGGCGCGTAGGCGGTTATGTAAGTCTGGGGTGAAATCAATCGGCTCAACCGGTTAATTGCCTTGGAAACTGGATGACTAGAGTCATGGAGTGGTAGTTGGAATTCCGCGTGTAGGGGTGAAATCTGTAGATATGCGGAAGAACACCAGTGGCGAAGGCGACTCGCTGGACAGGTATTGACGCTGAGGTTCGAAAGCGTGGGGAGCAAACAGG	Treponema primitia ZAS-1	0.909	0	0	0	0	0	0	0	0	0	0	0	0	0	0	0	0	0	0	0	0	0	0	0	0	0	0	0	0	0	0	0	0	0	2	0	0	0	0	0	0	0	0	0	0	0	0
161	CACGTAAGGGGCGAGCGTTGTTCGGAATTATTGGGCGTAAAGGGCGCGTAGGCGGTTATGTAAGTCTGGGGTGAAATCAATCGGCTTAACCGGTTAATAGCCTTGGAAACTGTGTGACTTGAGTCATGGAGGGGTAGTTGGAATTCCGCGTGTAGGGGTGAAATCTGTAGATATGCGGAAGAACACCGGTGGCGAAGGCGAACTACTAGCCAAAGACTGACGCTGAGGCGCGAAAGTGCGGGGAGCAAACAGG	Treponema primitia ZAS-1	0.96	0	0	0	0	0	0	0	0	0	0	0	0	0	0	0	0	0	0	0	0	0	0	0	0	0	0	0	0	0	0	0	0	0	0	0	0	0	0	0	0	0	0	0	0	0	0
162	CACGTAAGGGGCGAGCGTTGTTCGGAATTATTGGGCGTAAAGGGCGCGTAGGCGGTTATGTAAGTCTGGGGTGAAATGGCAGGGCTCAACCCTGTCACGGCCTTGGAAACTGGGTGACTTGAGTCATGGAGGGGGAGTTGGAATTCCGCGTGTAGGGGTGAAATCTGTAGATATGCGGAAGAACACCGGTGGCGAAGGCGAACTTCTAGCCAATGACTGACGCTGAGGCGCGAAAGTGCGGGGAGCAAACAGG	Treponema azotonutricium ZAS-9	0.925	0	0	0	0	0	0	0	0	0	0	0	0	0	0	0	0	0	0	0	0	0	0	0	0	0	0	0	0	0	0	0	0	0	0	0	0	0	0	6	0	0	0	0	0	23	0
163	CACGTAAGGGGCGAGCGTTGTTCGGAATTATTGGGCGTAAAGGGCGCGTAGGCGGTTATGTAAGTCTGGGGTGAAATGGCAGGGCTCAACCCTGTCACTGCCCTGGAAACTGGGTGACTTGAGTCATGGAGGGGGAGTTGGAATTCCGCGTGTAGGGGTGAAATCTGTAGATATGCGGAAGAACACCGGTGGCGAAGGCGAACTTCTAGCCAATGACTGACGCTGAGGCGCGAAAGTGCGGGGAGCAAACAGG	Treponema azotonutricium ZAS-9	0.925	0	0	0	0	0	0	0	0	0	0	0	0	0	0	0	0	0	0	0	0	32	0	0	0	0	0	0	0	0	0	0	0	63	274	0	0	0	0	0	0	0	0	0	0	0	0
164	CACGTAAGGGGCGAGCGTTGTTCGGAATTATTGGGCGTAAAGGGCGCGTAGGCGGTTATGTAAGTCTGGGGTGAAATGGCAGGGCTCAACCCTGTCACTGCCTTGGAAACTGGGTGACTTGAGTCATGGAGGGGGAGTTGGAATTCCGCGTGTAGGGGTGAAATCTGTAGATATGCGGAAGAACACCGGTGGCGAAGGCGAACTTCTAGCCAATGACTGACGCTGAGGCGCGAAAGTGCGGGGAGCAAACAGG	Treponema azotonutricium ZAS-9	0.929	0	0	0	0	0	0	0	0	0	0	0	0	0	0	0	0	0	0	0	0	0	0	0	0	0	0	0	0	0	0	0	0	0	0	52	0	0	0	0	0	0	0	0	0	0	0
165	CACGTAAGGGGCGAGCGTTGTTCGGAATTATTGGGCGTAAAGGGCGCGTAGGCGGTTATGTAAGTCTGGGGTGAAATGTATCGGCTTAACCGGTAAATTGCCTTGGAAACTGTGTAACTAGAGTCATGGAGGGGTAGTTGGAATTCCGCGTGTAGGGGTGAAATCTGTAGATATGCGGAAGAACACCGGTGGCGAAGGCGAACTACTAGCCAATGACTGACGCTGAGGCGCGAAAGTGCGGGGAGCAAACAGG	Treponema primitia ZAS-1	0.972	0	0	0	0	0	0	0	0	0	0	0	0	0	0	0	0	0	0	0	0	0	0	0	0	0	0	0	0	0	0	0	0	0	0	0	0	0	0	0	0	0	0	66	0	0	0
166	CACGTAAGGGGCGAGCGTTGTTCGGAATTATTGGGCGTAAAGGGCGCGTAGGCGGTTCGATAAGCCTGATGTGAAATCCCGCAGCTTAACTGCGGAACTGCATTGGGAACTGTGGAACTAGAGTCTCGAAGGGGAAGTTGGAATTCCGAGTGTAGGGGTGAAATCTGTAGATATTCGGAAGAACACCGGCGGCGAAGGCGAACTTCTAGTCGGAGACTGACGCTGAGGCGCGAAAGTGCGGGGAGCAAACAGG	Treponema azotonutricium ZAS-9	0.905	0	0	0	0	0	0	0	0	0	0	2367	0	0	0	0	0	0	0	0	0	0	0	0	0	0	0	0	0	0	0	0	0	0	0	0	0	0	0	0	0	0	0	0	0	0	0
167	CACGTAAGGGGCGAGCGTTGTTCGGAATTATTGGGCGTAAAGGGCGCGTAGGCGGTTGCGCAAGTCTGATGTGAAATGGCGGGGCCCAACCCCGTCACTGCATTGGAAACTGCGCGACTAGAGTCATGGAGGGGCAGTTGGAATTCCGAGTGTAGGGGTGAAATCTGTAGATATTCGGAAGAACACCGGTGGCGAAGGCGAACTGCTAGCCAATGACTGACGCTGAGGCGCGAAAGTGCGGGGAGCAAACAGG	Treponema azotonutricium ZAS-9	0.949	0	0	0	0	0	0	0	0	0	0	80	0	0	0	0	0	0	0	0	0	0	0	0	0	0	0	0	0	0	0	0	0	0	0	0	0	0	0	0	0	0	0	0	0	0	0
168	CACGTAAGGGGCGAGCGTTGTTCGGAATTATTGGGCGTAAAGGGCGCGTAGGCGGTTTAATAAGTCTGATGTGAAATGGCGGGGCTCAACCCCGTCACGGCATTGGAAACTGTGAGACTTGAGTCATGGAGGGGTAGTTGGAATTCCGCGTGTAGGGGTGAAATCTGTAGATATGCGGAAGAACACCGGTGGCGAAGGCGAACTACTAGCCAATGACTGACGCTGAGGCGCGAAAGTGCGGGGAGCAAACAGG	Treponema azotonutricium ZAS-9	0.925	0	0	0	0	0	0	0	0	0	0	0	0	0	0	0	0	0	0	0	0	0	0	0	0	0	0	0	0	0	0	0	0	0	0	0	0	0	0	0	0	0	0	0	0	0	0
169	CACGTAAGGGGCGAGCGTTGTTCGGAATTATTGGGCGTAAAGGGCGCGTAGGCGGTTTTGTAAGCCTGGTGTGAAATCCCACAGCTTAACTGTGGGTCTGCATTGGGAACTGCATTACTAGAGTCATGGAGGGGAGATTGGAATTCCTAGTGTACCGGTGAAATGGGTAGATATTAGGAAGAACACCAATGGCGAAGGCAAATTTCTAGCCAATGACTGACGCTGAGGCGCGAAAGTGCGGGGAGCAAACAGG	Treponema isoptericolens	0.894	0	0	0	0	0	0	40	75	0	0	0	37	0	0	0	0	0	0	0	0	0	0	0	0	0	0	0	0	0	0	0	0	0	0	0	0	0	0	0	0	0	0	0	0	0	0
170	CACGTAAGGGGCGAGCGTTGTTCGGAATTATTGGGCGTAAAGGGCGCGTAGGCGGTTTTGTAAGTCTGATGTGAAATGTCCGGGCTTAACCCGGGAACGGCATTGGAAACTGTGAGACTGGAGTCATGGAGGGGTAGTTGGAATTCCTGGTGGAGGGGTGAAATCTGTAGATATCAGGAAGAACACCGGTGGCGAAGGCGAACTACCAGCCGATGACTGACGCTGAGGCGCGAAAGTGCGGGGAGCAAACAGG	Treponema isoptericolens	0.91	0	0	0	0	0	0	0	0	0	0	0	0	0	0	0	0	0	0	0	0	0	0	0	0	0	0	0	0	0	859	0	0	0	0	242	0	0	0	0	0	0	0	0	0	0	0
171	CACGTAAGGGGCGAGCGTTGTTCGGAATTATTGGGCGTAAAGGGTGCGTAGGCGGATATGTAAGCCTGGCGTGAAATCCTCCGGCTTAACCGGAGAACTGCGTTGGGAACTGCATAACTTGAGTCATGGAGGGGTAGTTGGAATTCCGCGTGTAGGGGTGAAATCTGTAGATATGCGGAAGAACACCGGTGGCGAAGGCGAACTGCTAGCCAATGACTGACGCTGAGGCACGAAAGTGCGGGGAGCAAACAGG	Treponema primitia ZAS-2	0.957	0	0	0	0	0	0	0	0	0	0	0	0	0	0	0	0	0	0	0	0	0	0	0	0	0	0	0	0	0	0	0	0	0	0	0	0	49	0	0	0	0	0	0	0	0	0
172	CACGTAAGGGGCGAGCGTTGTTCGGAATTATTGGGCGTAAAGGGTGCGTAGGCGGATATGTAAGCCTGGCGTGAAATCCTCTGGCTTAACCAGAGAACTGCGTTGGGAACTGCATAACTTGAGTCATGGAGGGGTAGTTGGAATTCCGCGTGTAGGGGTGAAATCTGTAGATATGCGGAAGAACACCGGTGGCGAAGGCGAACTACTAGCCAATGACTGACGCTGAGGCACGAAAGTGCGGGGAGCAAACAGG	Treponema primitia ZAS-2	0.957	0	0	0	0	0	0	0	0	0	0	0	0	0	0	0	0	0	0	0	0	0	0	0	0	0	0	0	0	0	0	0	0	0	0	0	0	0	0	0	0	0	0	0	0	0	0
173	CACGTAAGGGGCGAGCGTTGTTCGGAATTATTGGGCGTAAAGGGTGCGTAGGCGGTTATGTAAGCCTGGCGTGAAAGGCGGGAGCTCAACTCCCGGACTGCGCTGGGAACTGCATAACTTGAGTCATGGAGGGGCAGCTGGAATTCCTGGTGTAGGGGTGAAATCTGTAGATATCAGGAAGAACACCGGTGGCGAAGGCGAGCTGCTAGCCAATGACTGACGCTGAGGCACGAAAGTGCGGGGAGCAAACAGG	Treponema caldarium DSM 7334	0.913	0	0	0	0	0	0	0	0	0	0	0	0	0	0	0	0	0	0	0	0	0	0	0	0	0	0	0	0	0	0	0	0	0	0	0	0	0	0	0	605	0	0	0	0	0	0
174	CACGTAAGGGGCGAGCGTTGTTCGGAATTATTGGGCGTAAAGGGTGCGTAGGCGGTTATGTAAGCCTGGCGTGAAAGGCGGGAGCTCAACTCCCGGACTGCGCTGGGAACTGCGTGACTTGAGTCATGGAGGGGCAGCTGGAATTCCTGGTGTAGGGGTGAAATCTGTAGATATCAGGAAGAACACCGGTGGCGAAGGCGAGCTGCTAGCCAATGACTGACGCTGAGGCACGAAAGTGCGGGGAGCAAACAGG	Treponema caldarium DSM 7334	0.921	0	0	0	0	0	0	0	0	0	0	0	0	0	0	0	0	0	0	0	0	0	0	0	0	0	0	0	0	0	0	0	0	0	0	0	0	0	0	0	0	0	0	0	0	0	0
175	CACGTAAGGGGCGAGCGTTGTTCGGAATTATTGGGCGTAAAGGGTGCGTAGGCGGTTATGTAAGCCTGGCGTGAAAGGCGGGAGCTCAACTCCCGGACTGCGCTGGGAACTGTGTAACTAGAGTCATGGAGGGGTAGTTGGAATTCCTAGTGTAGGGGTGAAATCTGTAGATATTAGGAAGAACACCGGTGGCGAAGGCGAACTACTAGCCAATGACTGACGCTGAGGCACGAAAGTGCGGGGAGCAAACAGG	Treponema isoptericolens	0.921	0	0	0	0	0	0	0	0	0	0	0	0	0	0	0	0	0	0	0	0	0	0	0	0	0	0	0	0	0	0	0	0	0	0	0	0	0	0	0	0	0	0	0	0	0	0
176	CACGTAAGGGGCGAGCGTTGTTCGGAATTATTGGGCGTAAAGGGTGCGTAGGCGGTTATGTAAGCCTGGCGTGAAAGGCGGGAGCTCAACTCCCGGACTGCGCTGGGAACTGTGTAACTAGAGTCATGGAGGGGTAGTTGGAATTCCTGGTGTAGGGGTGAAATCTGTAGATATCAGGAAGAACACCGGTGGCGAAGGCGAACTGCTAGCCAATGACTGACGCTGAGGCACGAAAGTGCGGGGAGCAAACAGG	Treponema caldarium DSM 7334	0.925	0	0	0	0	0	0	0	0	0	0	0	0	0	0	0	0	0	0	0	0	0	0	0	0	0	0	0	0	0	0	0	0	0	0	0	0	0	0	0	0	0	0	0	0	0	0
177	CACGTAAGGGGCGAGCGTTGTTCGGAATTATTGGGCGTAAAGGGTGCGTAGGCGGTTATGTAAGCCTGGCGTGAAAGGCGGGAGCTCAACTCCCGGACTGCGCTGGGAACTGTGTAACTTGAGTCATGGAGGGGCAGCTGGAATTCCTGGTGTAGGGGTGAAATCTGTAGATATCAGGAAGAACACCGGTGGCGAAGGCGAGCTGCTAGCCAATGACTGACGCTGAGGCACGAAAGTGCGGGGAGCAAACAGG	Treponema caldarium DSM 7334	0.913	0	0	0	0	0	0	0	0	0	0	0	0	0	0	0	0	0	0	0	0	0	0	0	0	0	0	0	0	0	0	0	0	0	0	0	0	0	0	0	0	0	0	0	0	0	547
178	CACGTAAGGGGCGAGCGTTGTTCGGAATTATTGGGCGTAAAGGGTGCGTAGGCGGTTATGTAAGCCTGGCGTGAAAGGCGGGAGCTCAACTCCCGGATTGCGCTGGGAACTGTGTAACTAGAGTCATGGAGGGGTAGTTGGAATTCCTAGTGTAGGGGTGAAATCTGTAGATATTAGGAAGAACACCGGTGGCGAAGGCGAACTACTAGCCAATGACTGACGCTGAGGCACGAAAGTGCGGGGAGCAAACAGG	Treponema isoptericolens	0.925	0	0	0	0	0	0	0	0	0	0	0	0	0	0	0	0	0	0	0	0	0	0	0	0	0	0	0	0	0	0	0	0	0	0	0	0	0	0	0	0	0	0	0	0	0	0
179	CACGTAAGGGGCGAGCGTTGTTCGGAATTATTGGGCGTAAAGGGTGCGTAGGCGGTTATGTAAGCCTGGCGTGAAAGGCGGGAGCTTAACTCCCGGACTGCGCTGGGAACTGCATAACTTGAGTCATGGAGGGGCAGCTGGAATTCCTGGTGTAGGGGTGAAATCTGTAGATATCAGGAAGAACACCGGTGGCGAAGGCGAGCTGCTAGCCAATGACTGACGCTGAGGCACGAAAGTGCGGGGAGCAAACAGG	Treponema caldarium DSM 7334	0.909	0	0	0	0	0	0	0	0	0	0	0	0	0	0	0	0	0	0	0	0	0	0	0	0	0	0	0	0	0	0	0	0	0	0	0	0	0	0	0	0	0	0	0	0	109	0
180	CACGTAAGGGGCGAGCGTTGTTCGGAATTATTGGGCGTAAAGGGTGCGTAGGCGGTTATGTAAGCCTGGCGTGAAAGGCGGGAGCTTAACTCCCGGACTGCGCTGGGAACTGCATGACTTGAGTCATGGAGGGGCAGCTGGAATTCCTGGTGTAGGGGTGAAATCTGTAGATATCAGGAAGAACACCGGTGGCGAAGGCGAGCTGCTAGCCAATGACTGACGCTGAGGCACGAAAGTGCGGGGAGCAAACAGG	Treponema caldarium DSM 7334	0.913	0	0	0	0	0	0	0	0	0	0	0	0	0	0	0	0	0	0	0	0	0	0	0	0	0	0	0	0	0	0	0	0	0	0	0	0	0	0	0	0	0	47	0	0	0	0
181	CACGTAAGGGGCGAGCGTTGTTCGGAATTATTGGGCGTAAAGGGTGCGTAGGCGGTTATGTAAGCCTGGCGTGAAAGGCGGGAGCTTAACTCCCGGACTGCGCTGGGAACTGTGTAACTAGAGTCATGGAGGGGTAGTTGGAATTCCGCGTGTAGGGGTGAAATCTGTAGATATGCGGAAGAACACCGGTGGCGAAGGCGAGCTGCTAGCCAATGACTGACGCTGAGGCACGAAAGTGCGGGGAGCAAACAGG	Treponema primitia ZAS-2	0.933	0	0	0	0	0	0	0	0	0	0	0	0	0	0	0	0	0	0	0	0	0	0	0	0	0	0	0	0	0	0	0	0	0	0	0	24	20	0	0	0	0	0	0	0	42	0
182	CACGTAAGGGGCGAGCGTTGTTCGGAATTATTGGGCGTAAAGGGTGCGTAGGCGGTTATGTAAGCCTGGCGTGAAAGGCGGGAGCTTAACTCCCGGACTGCGTTGGGAACTGTATAACTGGAGTCATGGAGGGGCAGCTGGAATTCCGCGTGTAGGGGTGAAATCTGTAGATATGCGGAAGAACACCGGTGGCGAAGGCGAGCTGCTAGCCAATGACTGACGCTGAGGCACGAAAGTGCGGGGAGCAAACAGG	Treponema primitia ZAS-2	0.929	0	0	0	0	0	0	0	0	0	0	0	0	0	0	0	0	0	0	0	0	0	0	0	0	0	0	0	0	0	0	0	0	0	0	0	0	0	0	0	1203	0	85	0	35	0	0
183	CACGTAAGGGGCGAGCGTTGTTCGGAATTATTGGGCGTAAAGGGTGCGTAGGCGGTTATGTAAGCCTGGCGTGAAAGGCGGGAGCTTAACTCCCGGACTGCGTTGGGAACTGTATAACTTGAGTCATGGAGGGGCAGCTGGAATTCCTGGTGTAGGGGTGAAATCTGTAGATATCAGGAAGAACACCGGTGGCGAAGGCGAGCTGCTAGCCAATGACTGACGCTGAGGCACGAAAGTGCGGGGAGCAAACAGG	Treponema isoptericolens	0.913	0	0	0	0	0	0	0	0	0	0	0	0	0	0	0	0	0	0	0	0	0	0	0	0	0	0	0	0	0	0	0	0	0	0	0	0	0	0	51	0	0	0	0	0	92	0
184	CACGTAAGGGGCGAGCGTTGTTCGGAATTATTGGGCGTAAAGGGTGCGTAGGCGGTTATGTAAGCCTGGCGTGAAAGGCGGGAGCTTAACTCCCGGACTGCGTTGGGAACTGTATAACTTGAGTCATGGAGGGGTAGTTGGAATTCCTAGTGTAGGGGTGAAATCTGTAGATATTAGGAAGAACACCGGTGGCGAAGGCGAACTACTAGCCAATGACTGACGCTGAGGCACGAAAGTGCGGGGAGCAAACAGG	Treponema isoptericolens	0.929	0	0	0	0	0	0	0	0	0	0	0	0	0	0	0	0	0	0	0	0	0	0	0	0	0	0	0	0	0	0	0	0	0	0	0	0	0	0	0	0	0	0	0	24	0	0
185	CACGTAAGGGGCGAGCGTTGTTCGGAATTATTGGGCGTAAAGGGTGCGTAGGCGGTTATGTAAGCCTGGCGTGAAAGGCGGGAGCTTAACTCCCGGACTGCGTTGGGAACTGTGTAACTAGAGTCATGGAGGGGTAGCTGGAATTCCGCGTGTAGGGGTGAAATCTGTAGATATGCGGAAGAACACCGGTGGCGAAGGCGAGCTACTAGCCAATGACTGACGCTGAGGCACGAAAGTGCGGGGAGCAAACAGG	Treponema primitia ZAS-2	0.937	0	0	0	0	0	0	0	0	0	0	0	0	0	0	0	0	0	0	0	0	0	0	0	0	0	0	0	0	0	0	0	0	0	0	0	0	0	0	0	0	0	0	0	0	0	0
186	CACGTAAGGGGCGAGCGTTGTTCGGAATTATTGGGCGTAAAGGGTGCGTAGGCGGTTATGTAAGCCTGGCGTGAAAGGCGGGAGCTTAACTCTCGGACTGCGTTGGGAACTGTATAACTAGAGTCATGGAGGGGTGGTTGGAATTCCTGGTGTAGGGGTGAAATCTGTAGATATCAGGAAGAACACCGGTGGCGAAGGCGAACTACTAGCCAATGACTGACGCTGAGGCACGAAAGTGCGGGGAGCAAACAGG	Treponema primitia ZAS-2	0.929	0	0	0	0	0	0	0	0	0	0	0	0	0	0	0	0	0	0	0	0	0	0	0	0	0	0	0	0	0	0	0	0	0	0	0	0	0	0	0	0	0	0	0	0	0	0
187	CACGTAAGGGGCGAGCGTTGTTCGGAATTATTGGGCGTAAAGGGTGCGTAGGCGGTTATGTAAGCCTGGCGTGAAATCCTCTGGCTTAACCAGAGAACTGCGTTGGGAACTGTATGACTAGAGTCATGGAGGGGTAGTTGGAATTCCGCGTGTAGGGGTGAAATCTGTAGATATGCGGAAGAACACCGGTGGCGAAGGCGAACTGCTAGCCAATGACTGACGCTGAGGCACGAAAGTGCGGGGAGCAAACAGG	Treponema primitia ZAS-1	0.961	0	0	0	0	0	0	0	0	0	0	0	0	0	0	0	0	0	0	0	0	0	0	0	0	0	0	0	0	0	0	0	0	0	0	0	0	0	0	0	0	0	0	0	0	0	0
188	CACGTAAGGGGCGAGCGTTGTTCGGAATTATTGGGCGTAAAGGGTGCGTAGGCGGTTATGTAAGTCTGTGGTGAAATGGCAGGGCTCAACCCTGTCACTGCCATGGAAACTGAATAACTAGAGTCATGGAGGGGCAGCTGGAATTCCTGGTGTAGGGGTGAAATCTGTAGATATCAGGAAGAACACCGGTGGCGAAGGCGAGCTGCTAGCCAATGACTGACGCTGAGGCACGAAAGTGCGGGGAGCAAACAGG	Treponema isoptericolens	0.906	0	0	0	0	0	0	0	0	0	0	0	0	0	0	0	0	0	0	0	0	0	0	0	0	0	0	0	0	0	0	0	0	0	0	0	0	0	0	0	0	0	0	0	0	0	0
189	CACGTAAGGGGCGAGCGTTGTTCGGAATTATTGGGCGTAAAGGGTGCGTAGGCGGTTATGTAAGTCTGTGGTGAAATGGCAGGGCTCAACCCTGTCACTGCCATGGAAACTGTATAACTAGAGTCATGGAGGGGCAGCTGGAATTCCTGGTGTAGGGGTGAAATCTGTAGATATCAGGAAGAACACCGGTGGCGAAGGCGAGCTGCTAGCCAATGACTGACGCTGAGGCACGAAAGTGCGGGGAGCAAACAGG	Treponema isoptericolens	0.906	0	0	0	0	0	0	0	0	0	0	0	0	0	0	0	0	0	0	0	0	0	0	0	0	0	0	0	0	0	0	0	0	0	0	0	0	0	0	0	214	0	0	0	62	0	0
190	CACGTAAGGGGCGAGCGTTGTTCGGAATTATTGGGCGTAAAGGGTGCGTAGGCGGTTATGTAAGTCTGTGGTGAAATGGCAGGGCTCAACCCTGTCACTGCCATGGAAACTGTGTAACTAGAGTCATGGAGGGGCAGTTGGAATTCCGAGTGTAGGGGTGAAATCTGTAGATATTCGGAAGAACACCGGTGGCGAAGGCGAGCTGCTAGCCAATGACTGACGCTGAGGCACGAAAGTGCGGGGAGCAAACAGG	Treponema azotonutricium ZAS-9	0.929	0	0	0	0	0	0	0	0	0	0	0	0	0	0	0	0	0	0	0	0	0	0	0	0	0	0	0	0	0	0	0	0	0	0	0	0	0	0	133	0	0	0	0	0	9	0
191	CACGTAAGGGGCGAGCGTTGTTCGGAATTATTGGGCGTAAAGGGTGCGTAGGCGGTTATGTAAGTCTGTGGTGAAATGGCAGGGCTCAACCCTGTCACTGCCATGGAAACTGTGTAACTAGAGTCATGGAGGGGGAGTTGGAATTCCTGGTGTAGGGGTGAAATCTGTAGATATCAGGAAGAACACCGGTGGCGAAGGCGAACTTCTAGCCAATGACTGACGCTGAGGCACGAAAGTGCGGGGAGCAAACAGG	Treponema isoptericolens	0.918	0	0	0	0	0	0	0	0	0	0	0	0	0	0	0	0	0	0	0	0	0	0	0	0	0	0	0	0	0	0	0	0	0	0	0	0	0	0	0	0	0	0	0	0	0	248
192	CACGTAAGGGGCGAGCGTTGTTCGGAATTATTGGGCGTAAAGGGTGCGTAGGCGGTTATGTAAGTCTGTGGTGAAATGGCAGGGCTCAACCCTGTCACTGCCATGGAAACTGTGTAACTAGAGTCATGGAGGGGTAGTTGGAATTCCTAGTGTAGGGGTGAAATCTGTAGATATTAGGAAGAACACCGGTGGCGAAGGCGAACTGCTAGCCAATGACTGACGCTGAGGCACGAAAGTGCGGGGAGCAAACAGG	Treponema azotonutricium ZAS-9	0.921	0	0	0	0	0	0	0	0	0	0	146	0	0	0	0	0	0	0	0	0	0	0	0	0	0	0	0	0	0	0	0	0	0	0	0	0	0	0	0	0	0	0	0	0	0	0
193	CACGTAAGGGGCGAGCGTTGTTCGGAATTATTGGGCGTAAAGGGTGCGTAGGCGGTTATGTAAGTCTGTGGTGAAATGGCAGGGCTCAACCCTGTCACTGCCATGGAAACTGTGTAACTGGAGTCATGGAGGGGGAGTTGGAATTCCTGGTGTAGGGGTGAAATCTGTAGATATCAGGAAGAACACCGGTGGCGAAGGCGAACTTCTAGCCAATGACTGACGCTGAGGCACGAAAGTGCGGGGAGCAAACAGG	Treponema isoptericolens	0.914	0	0	0	0	0	0	0	0	0	0	0	0	0	0	0	0	0	0	0	0	0	0	0	0	0	0	0	0	0	0	0	0	0	0	0	55	0	0	29	0	0	0	0	0	0	0
194	CACGTAAGGGGCGAGCGTTGTTCGGAATTATTGGGCGTAAAGGGTGCGTAGGCGGTTATGTAAGTCTGTGGTGAAATGGGAGGGCTTAACCCTGTCACTGCCATGGAAACTGTGTAACTGGAGTCATGGAGGGGGAGTTGGAATTCCTGGTGTAGGGGTGAAATCTGTAGATATCAGGAAGAACACCGGTGGCGAAGGCGAACTTCTAGCCAATGACTGACGCTGAGGCACGAAAGTGCGGGGAGCAAACAGG	Treponema isoptericolens	0.914	0	0	0	0	0	0	0	0	0	0	0	0	0	0	0	0	0	0	0	0	0	0	0	0	0	0	0	0	0	0	0	0	0	0	0	0	0	0	0	0	0	0	0	0	14	0
195	CACGTAAGGGGCGAGCGTTGTTCGGAATTATTGGGCGTAAAGGGTGCGTAGGCGGTTGCGCAAGCCTGGCGTGAAAGGCGGGAGCTTAACTCCCGGACTGCGCTGGGAACTGCGCGACTGGAGTCATGGAGGGGTAGCTGGAATTCCTGGTGTAGGGGTGAAATCTGTAGATATCAGGAAGAACACCGGTGGCGAAGGCGAGCTGCTAGCCAATGACTGACGCTGAGGCACGAAAGTGCGGGGAGCAAACAGG	Treponema caldarium DSM 7334	0.909	0	0	0	0	0	0	0	0	0	0	0	0	0	0	0	0	0	0	0	0	0	0	0	0	0	0	0	0	0	0	0	0	0	0	0	0	0	0	0	0	0	0	0	0	0	0
196	CACGTAAGGGGCGAGCGTTGTTCGGAATTATTGGGCGTAAGGGGTGCGTAGGCGGTTATGTAAGCCTGGCGTGAAAGGCGGGAGCTCAACTCCCGGACTGCGCTGTAAACTGTGTAACTTGAGTCATGGAGGGGCAGCTGGAATTCCTGGTGTAGGGGTGAAATCTGTAGATATCAGGAAGAACACCGGTGGCGAAGGCGAGCTGCTAGCCAATGACTGACGCTGAGGCACGAAAGTGCGGGGAGCAAACAGG	Treponema azotonutricium ZAS-9	0.905	0	0	0	0	0	0	0	0	0	0	0	0	0	0	0	0	0	0	0	0	0	0	0	0	0	0	0	0	0	0	0	0	0	0	0	0	0	0	0	0	0	0	0	0	0	0
197	CACGTAAGGGGCGAGCGTTGTTCGGAATTATTGGGCTTAAAGGGTGCGTAGGCGGTTATGTAAGCCTGGCGTGAAATCCTCTGGCTTAACCAGGGAACTGCGCTGGGAACTGTATGACTAGAGTCATGGAGGGGTAGTTGGAATTCCGCGTGTAGGGGTGAAATCTGTAGATATGCGGAAGAACACCGGTGGCGAAGGCGAACTACTAGCCAATGACTGACGCTGAGGCACGAAAGTGCGGGGAGCAAACAGG	Treponema primitia ZAS-1	0.957	0	0	0	0	0	0	0	0	0	0	0	0	0	0	0	0	0	0	0	0	0	0	0	0	0	0	0	0	0	0	0	0	0	0	0	0	0	0	0	0	0	0	0	0	0	97
198	CACGTAAGGGGCGAGCGTTGTTCGGCCTTCTTTTTCTTCCTTTTTGCGTAGGCGGTTAGGTAAGTCTGACGTGAAATACCGGGGCTCAACCCCGGGGCTGCGTTGGAAACTGCAGAACTAGAGTCATGGAGGGGGAGTTGGAATTCCTAGTGTAGGGGTGAAATCTATAGATATTAGGAAGAACATCGGTGGCGAAGGCGAACTTCTAGCCAATGACTGACGCTGAGGCGCGAAAGTGCGGGGAGCAAACAGG	Treponema isoptericolens	0.866	0	0	0	0	0	0	0	0	0	0	0	0	0	0	2	0	0	0	0	0	0	0	0	0	0	0	0	0	0	0	0	0	0	0	0	0	0	0	0	0	0	0	0	0	0	0
199	CACGTAAGTTGCGAGCGTCGTTCGGAATTATTGGGCGTAAAGGGCATGTAGGCGGTATGGCAAGCCTGACGTGAAATCTCCGGGCTCAACCCGGAGGGTGCGTTGGGAACTGCCATACTTGAGTTGCTGAGGGGAAGCCGGAATTCCAGGTGTAGGGGTGAAATCTGTAGATATCTGGAAGAACACCAATGGCGAAGGCAGGCTTCTGGCAGACGACTGACGCTGAGGTGCGAAGGTGCGGGGAGCGAACAGG	Treponema bryantii	0.894	0	0	0	0	0	0	0	0	0	0	0	0	0	0	0	0	0	0	0	0	0	0	0	0	0	0	0	0	0	0	0	0	0	0	0	0	0	0	0	94	0	0	0	0	0	0
200	CACGTAAGTTGCGAGCGTTGTTCGGAATTATTGGGCGTAAAGGGCATGTAGGCGGTATGGCAAGCCTGATGTGAAATCTCCGGGCTCAACCCGGAGGGTGCATTGGGAACTGCCATACTTGAATTGCTGAGGGGGAGCCGGAATTCCAGGTGTAGGGGTGAAATCTGTAGATATCTGGAAGAACACCAATGGCGAAGGCAGGCTTCTGGCAGACGATTGACGCTGAGGTGCGAAGGTGCGGGGAGCGAACAGG	Treponema bryantii NK4A124	0.89	0	0	0	0	0	0	0	0	0	0	0	0	0	0	0	0	0	0	0	0	0	0	0	0	0	0	0	0	0	0	0	0	0	0	0	0	0	0	0	0	0	0	0	0	0	923
201	CACGTAAGTTGCGAGCGTTGTTCGGAATTATTGGGCGTAAAGGGCATGTAGGCGGTATGGCAAGCCTGATGTGAAATCTCCGGGCTCAACCCGGAGGGTGCATTGGGAACTGTCATACTTGAGTTGCTGAGGGGAAGCCGGAATTCCAGGTGTAGGGGTGAAATCTGTAGATATCTGGAAGAACACCAATGGCGAAGGCAGGCTTCTGGCAGACGACTGACGCTGAGGTGCGAAGGTGCGGGGAGCGAACAGG	Treponema bryantii	0.898	0	0	0	0	0	0	0	0	0	0	0	0	0	0	0	0	0	0	0	0	0	0	0	0	0	0	0	0	0	0	0	0	0	0	0	119	68	89	0	0	0	0	0	0	0	0
202	CACGTAAGTTGCGAGCGTTGTTCGGAATTATTGGGCGTAAAGGGCATGTAGGCGGTCATGCAAGCTTGATGTGAAATCCATGGGCTCAACCCGTGAACTGCATTGAGAACTATATGACTTGAGTTACCGAGGGGAAGCCGGAATTCTAGGTGTAGGGGTGAAATCTGTAGATATCTGGAAGAACACCGATGGCGAAGGCAGGCTTCTATTGGATAACTGACGCTGAGGTGCGAAGGTGCGGGGAGCAAACAGG	Treponema suis	0.906	0	0	0	0	0	0	0	0	0	0	0	0	0	0	0	0	0	0	0	0	0	0	0	0	0	0	0	0	0	0	0	0	0	0	0	0	0	0	0	0	0	0	0	0	0	0
203	CACGTAAGTTGCGAGCGTTGTTCGGAATTATTGGGCGTAAAGGGCATGTAGGCGGTTAATTAAGCTTGATGTGAAATGTAGAGGCTTAACCTTTGAGCTGCATTGAGAACTGACTGACTAGAGTTACTGAGAGGGAACCGGAATTCCTAGTGTAGGGGTGAAATGCGTAGATATCAGGAGGAACACCGATGGCGAAAGCAGTCTCCTGGACCAATACTGACGCTGATATACGAAAGCTAGGGTAGCAAACAGG	Treponema suis	0.832	0	0	0	4	0	0	0	0	0	0	0	0	0	0	0	0	0	0	0	0	0	0	0	0	0	0	0	0	0	0	0	0	0	0	0	0	0	0	0	0	0	0	0	0	0	0
204	CACGTAAGTTGCGAGCGTTGTTCGGAATTATTGGGCGTAAAGGGCTCGTAGGTGGTTGATCGCGTCGGAAGTGTAATCTTGGGGCTTAACCCTGAGCGTGCTTTCGATACGGGTTGACTTGAGGAAGGTAGGGGAGAATGGAATTCCTGGTGGAGCGGTGGAATGCGCAGATATCAGGAGGAACACCAGTGGCGAAGGCGGTTCTCTGGGCCTTTCCTGACGCTGAGGAGCGAAAGCGTGGGGAGCGAACAGG	Cutibacterium acnes	0.984	0	0	0	0	0	0	0	0	0	0	6	0	0	0	0	0	0	0	0	0	0	0	0	0	0	0	0	0	0	0	0	0	0	0	0	0	0	0	0	0	0	0	0	0	0	0
205	CACGTAAGTTGCGAGCGTTGTTCGGAATTATTGGGCGTAAAGGGTATGTAGGCGGTCATGCAAGCTTGATGTGAAATCCATGGGCTCAACCCGTGAACTGCATTGAGAACTATGTGACTTGAGTTACCGAGGGGAAACCGGAATTCCAGGTGTAGGGGTGAAATCTGTAGATATCTGGAAGAACACCGATGGCGAAGGCAGGTTTCCATTGGATAACTGACGCTGAGGTACGAAGGTGCGGGGAGCAAACAGG	Treponema brennaborense DSM 12168	0.898	0	0	0	0	0	0	0	0	0	0	0	0	0	0	0	0	0	0	0	0	0	0	0	0	0	0	0	0	0	0	0	0	0	0	0	0	0	0	0	1012	0	0	0	123	93	0
206	CACGTAAGTTGCGAGCGTTGTTCGGAATTATTGGGCGTAAAGGGTATGTAGGCGGTCATGCAAGCTTGATGTGAAATCCATGGGCTTAACCCGTGAACTGCATTGAGAACTATGTGACTTGAGTTACCGAGGGGAAACCGGAATTCCAGGTGTAGGGGTGAAATCTGTAGATATCTGGAAGAACACCGATGGCGAAGGCAGGTTTCTATTGGATGACTGACGCTGAGGTACGAAGGTGCGGGGAGCAAACAGG	Treponema suis	0.894	0	0	0	0	0	0	0	0	0	0	0	0	0	0	0	0	0	0	0	0	0	0	0	0	0	0	0	0	0	0	0	0	0	0	0	0	0	0	0	0	0	0	0	0	0	0
207	CACGTAAGTTGCGAGCGTTGTTCGGAATTATTGGGCGTAAAGGGTGCGTAGGCGGTTATGTAAGTCTGTGGTGAAATGGCAGGGCTTAACCCTGTCACTGCCATGGAAACTGTATAACTGGAGTCATGGAGGGGCAGCTGGAATTCCTGGTGTAGGGGTGAAATCTGTAGATATCTGGAAGAACACCGATGGCGAAGGCAGGTTTCTATTGGATGACTGACGCTGAGGTACGAAGGTGCGGGGAGCAAACAGG	Treponema bryantii	0.87	0	0	0	0	0	0	0	0	0	0	0	0	0	0	0	0	0	0	0	0	0	0	0	0	0	0	0	0	0	0	0	0	0	0	0	0	0	0	0	0	0	8	0	0	0	0
208	CACGTAAGTTGCGAGCGTTGTTCGGAATTATTGTGCGTAAAGGGTATGTAGGCGGTCATGCAAGCTTGATGTGAAATCCATGGGCTCAACCCGTGAACTGCATTGAGAACTATGTGACTTGAGTTACCGAGGGGAAACCGGAATTCCAGGTGTAGGGGTGAAATCTGTAGATATCTGGAAGAACACCGATGGCGAAGGCAGGTTTCTATTGGATAACTGACGCTGAGGTACGAAGGTGCGGGGAGCAAACAGG	Treponema brennaborense DSM 12168	0.894	0	0	0	0	0	0	0	0	0	0	0	0	0	0	0	0	0	0	0	0	0	0	0	0	0	0	0	0	0	0	0	0	0	0	0	0	0	0	0	0	0	0	0	0	0	0
209	CACGTAATGGGCAAGCGTTGTTCGGAATTATTGGGCGTAAAGGGCGCGTAGGCGGTTATGTAAGTCTGGGGTGAAATCAATCGGCTTAACCGGTTAATTGCCTTGGAAACTGTGTAACTAGAGTCATGGAGGGGTAGTTGGAATTCCGCGTGTAGGGGTGAAATCTGTAGATATGCGGAAGAACACCGGTGGCGAAGGCGAACTACTAGCCAATGACTGACGCTGAGGCGCGAAAGTGCGGGGAGCAAACAGG	Treponema primitia ZAS-1	0.96	0	0	0	0	0	0	0	0	0	0	0	0	0	0	0	0	0	0	0	0	0	0	0	0	0	0	0	0	0	0	0	0	0	0	0	0	0	0	0	0	0	0	0	0	0	124
210	CACGTACGGGGCGAGCGTTGTTCGGAATTATTGGGCGTAAAGGGCGCGTAGGCGGTTAGGTAAGTCTGACGTGAAATACCGGTGCTCAACACCGGGGCTGCGTTGGATACTGCCAAACTAGAGTCATGGAGGGGGAGTTGGAATTCCTAGTGTAGGGGTGAAATCTATAGATATTAGGAAGAACACCGGTGGCGAAGGCGAACTTCTAGCCAATGACTGACGCTGAGGCGCGAAAGTGCGGGGAGCAAACAGG	Treponema isoptericolens	0.913	0	0	0	0	0	0	0	0	0	0	0	0	0	0	0	0	0	0	0	0	416	0	0	0	0	0	0	0	0	0	0	0	0	0	0	0	0	0	0	0	0	0	0	0	0	0
211	CACGTAGGCACCAAGCGTTGTCCGGATTTATTGGGCGTAAAGAGCTCGTAGGCGGTTCAGTAAGTCGGGTGTGAAAACTCTGGGCTCAACCCAGAGAGGCCACCCGATACTGCTGTGACTTGAGTACGGTAGGGGAGTGGGGAATTCCTGGTGTAGCGGTGAAATGCGCAGATATCAGGAGGAACACCAGTGGCGAAGGCGCCACTCTGGGCCGTAACTGACGCTGAGGAGCGAAAGCGTGGGTAGCAAACAGG	Ilumatobacter fluminis	0.972	0	0	0	0	0	0	0	0	0	0	0	0	0	0	0	0	0	0	0	0	0	0	0	0	0	0	0	0	0	0	5	0	0	0	0	0	0	0	0	0	0	0	0	0	0	0
212	CACGTAGGCACCAAGCGTTGTCCGGATTTATTGGGCGTAAAGAGCTCGTAGGCGGTTCAGTAAGTCGGGTGTGAAAACTTTGGGCTTAACCCAAAGCGTGCATCCGATACTGCTGTGACTTGAGTACGGTAGGGGAGCGGGGAATTCCTAGTGTAGCGGTGAAATGCGCAGATATTAGGAGGAACACCGGTGGCGAAGGCGCCGCTCTGGGCCGAAACTGACGCTGAGGAGCGAAAGCATGGGTAGCAAACAGG	Ilumatobacter fluminis	0.941	0	0	0	0	0	0	0	0	0	0	0	0	0	0	0	0	0	0	0	0	0	0	0	0	0	0	0	34	0	0	0	0	0	0	0	0	0	0	0	0	0	0	0	0	0	0
213	CACGTAGGCACCAAGCGTTGTCCGGATTTATTGGGCGTAAAGAGCTCGTAGGCGGTTCGGTAAGTCGGGTGTGAAAACTTTGGGCTTAACCCAAAGCCTGCATCCGATACTGCTGTGACTAGAGTTCGGTAGGGGAGCGGGGAATTCCTAGTGTAGCGGTGAAATGCGCAGATATTAGGAGGAACACCGGTGGCGAAGGCGCCGCTCTGGGCCGATACTGACGCTGAGGAGCGAAAGCGTGGGTAGCAAACAGG	Ilumatobacter nonamiensis YM16-303	0.922	0	0	0	6	0	0	0	0	0	0	0	0	0	0	0	0	0	0	0	0	0	0	0	0	0	0	0	0	0	0	0	0	0	0	0	0	0	0	0	0	0	0	0	0	0	0
214	CACGTAGGCTCCTAGCGTTGTCCGGATTTATTGGGCGTAAAGAGCTCGTAGGCGGTTTAGTAAGTCGGGTGTGAAAACTCTGGGCTTAACCCAGAGACGCCACCCGATACTGCTATGACTTGAGTACGGTAGGGGAGTGGGGAATTCCTGGTGTAGCGGTGAAATGCGCAGATATCAGGAGGAACACCAGTGGCGAAGGCGCCACTCTGGGCCGAAACTGACGCTGAGGAGCGAAAGCGTGGGTAGCAAACAGG	Ilumatobacter fluminis	0.961	0	0	0	0	0	0	0	0	0	0	0	0	0	0	0	0	0	0	0	0	0	0	0	0	0	0	0	0	0	0	0	0	0	0	0	0	0	0	0	0	0	7	0	0	0	0
215	CACGTAGGGCGCAAGCGTTGTCCGGAATTATTGGGCGTAAAGAGCTCGTAGGCGGTCTGTTGCGTCCGCTGTGAAAACTCGGGGCTTAACCCCGAGCCTGCAGTGGATACGGGCAGACTAGAGGTAGGTAGGGGAGAATGGAATTCCCGGTGTAGCGGTGAAATGCGCAGATATCGGGAGGAACACCGGTGGCGAAGGCGGTTCTCTGGGCCTTACCTGACGCTGAGGAGCGAAAGCGTGGGGAGCGAACAGG	Actinoallomurus vinaceus	0.972	0	0	0	0	0	0	0	0	0	0	0	0	0	0	0	0	0	0	0	0	0	0	0	0	0	0	0	0	0	0	0	0	0	0	0	0	0	0	0	0	0	0	0	0	0	0
216	CACGTAGGGGGCAAGCGTTGTCCGGATTTATTGGGCGTAAAGGGCTCGTAGGCGGTTCGACAAGTCGGGTGTGAAACCTCCAGGCTCAACCTGGAGTCGCCGCTCGAAACTGTTGTGACTAGAGTCCGGTAGAGGAGCATGGAATTTGTGGTGTAGCGGTGGAATGCGCAGATATCACAAGGAACACCAGTAGCGAAGGCGATGCTCTGGGCCGGTACTGACGCTGAGGAGCGAAAGCATGGGGAGCGAACAGG	Iamia majanohamensis	0.945	0	0	0	0	0	0	0	0	0	0	0	0	0	0	0	0	0	0	0	0	0	0	0	0	0	0	0	0	0	0	0	0	0	0	0	0	0	0	0	0	0	0	0	0	0	0
217	CACGTAGGGGGCGAGCGTTGTCCGGATTTATTGGGCGTAAAGAGCTCGTAGGCGGCTCGGTAAGTCGGGTGTGAAACCTCCAGGCTCAACCTGGAGACGCCACCCGATACTGCCGTGGCTAGAGTCCGGTAGAGGAGCGTAGAATTCCTGGTGTAGCGGTGAAATGCGCAGATATCAGGAGGAATACCAGCGGCGAAGGCGGCGCTCTGGGCCGGTACTGACGCTGAGGAGCGAAAGCGTGGGGAGCAAACAGG	Aciditerrimonas ferrireducens JCM 15389	0.953	0	0	0	0	0	0	0	0	0	0	0	0	0	0	0	0	0	0	0	0	0	0	0	0	0	0	0	0	6	0	0	0	0	0	0	0	0	0	0	0	0	0	0	0	0	0
218	CACGTAGGGGGCGAGCGTTGTCCGGATTTATTGGGCGTAAAGAGCTCGTAGGCGGCTCGGTAAGTCGGGTGTGAAATCCTCAGGCTCAACCTGGGGTGGCCATTCGATACTGCTGTGGCTTGAGTCCAGTAGGGGAGTGTGGAATTCCCGGTGTAGCGGTGAAATGCGCAGATATCGGGAGGAACACCGGCGGCGAAGGCGGCACTCTGGGCTGGTACTGACGCTGAGGAGCGAAAGCGTGGGTAGCGAACAGG	Aciditerrimonas ferrireducens JCM 15389	0.925	0	0	0	0	0	0	0	0	0	0	0	0	0	0	0	0	0	0	0	0	0	0	0	0	0	13	0	0	0	0	0	0	0	0	0	0	0	0	0	0	0	0	0	0	0	0
219	CACGTAGGGGGCGAGCGTTGTCCGGATTTATTGGGCGTAAAGAGCTCGTAGGCGGTTTCGTTAGTCGGGTGTGAAAACCCCAGGCTCAACCTGGGGACGCCACCCGATACTGCGATGACTAGAGTCCGGTAGGGGAGTGTGGAATTCCTGGTGTAGCGGTGAAATGCGCAGATATCAGGAGGAACACCAACGGCGAAGGCAGCACTCTGGGCCGGAACTGACGCTGAGGAGCGAAAGCGTGGGTAGCGAACAGG	Ferrimicrobium acidiphilum DSM 19497	0.917	0	0	0	0	0	0	0	0	0	0	0	0	0	0	0	0	0	0	0	0	0	0	0	0	0	0	0	0	0	0	0	0	0	0	0	0	0	0	0	0	0	0	0	0	0	0
220	CACGTAGGGTGCGAGCGTTGTCCGGAATTATTGGGCGTAAAGAGCTCGTAGGCGGTGTGTCACGTCGATCGTGAAAACCTGTGGCTTAACTATGGGCGTGCGGTCGATACGGGCATCACTGGAGTTCGGCAGGGGAGACTGGAATTCCTGGTGTAGCGGTGAAATGCGCAGATATCAGGAGGAACACCGGTGGCGAAGGCGGGTCTCTGGGCCGATACTGACGCTGAGGAGCGAAAGCGTGGGGAGCGAACAGG	Pseudonocardia spinosa	0.984	0	0	0	0	0	0	0	0	0	0	0	0	0	0	0	0	0	0	0	0	0	0	0	0	0	0	0	0	0	0	0	0	0	0	0	0	0	0	0	0	0	9	0	0	0	0
221	CACGTAGGGTGCGAGCGTTGTCCGGAATTATTGGGCGTAAAGAGCTCGTAGGCGGTGTGTCGCGTCGGCCGTGAAAACCTGCAGCTTAACTGTGGGCTTGCGGTCGATACGGGCATCACTGGAGTTCGGCAGGGGAGACTGGAATTCCTGGTGTAGCGGTGAAATGCGCAGATATCAGGAGGAACACCGGTGGCGAAGGCGGGTCTCTGGGCCGATACTGACGCTGAGGAGCGAAAGCGTGGGGAGCGAACAGG	Pseudonocardia hispaniensis	0.992	0	0	0	0	0	0	0	0	0	0	0	0	0	0	0	0	0	0	0	0	0	0	0	0	0	0	47	37	0	36	0	49	0	0	0	0	0	0	0	0	0	0	0	0	0	0
222	CACGTATGGGGCGAGCGTTGTTCGGAATTATTGGGCGTAAAGGGTATGCAGGCGGTTTCGTAAGTCTGGTGTGCAAGACCACAGCTTAACTGGGGGAACGCATTGGAAACTGCGAGGCTTGAGTACAGGAGGGGGAGCTGGAATTCCAGGTGTAGGGGTGAAATCTGTAGATATCTGGAAGAACATCAGTGGCGAAGGCGAGCTTCTGGCCATGTACTGACGCTGAGATACGAAAGCGTGGGGAGCGAACAGG	Spirochaeta asiatica	0.918	0	0	0	0	0	0	0	0	0	0	0	0	0	0	0	0	0	0	0	0	0	0	0	0	0	0	0	0	0	0	0	0	0	0	0	0	0	0	0	0	0	0	0	0	0	0
223	CACGTTCGTTGCGAGCGTTGTTCGGAATTATTGGGCGTAAAGGGCATGTAGGCGGTTAATTAAGCTTGATGTGAAATGTAGAGGCTTAACCTTTGAGCTGCATTGAGAACTGATTGACTAGAGTTACTGAGAGGGAACCGGAATTCCTAGTGTAGGGGTGAAATCTGTAGATATTAGGAAGAACACCAATGGCGAAGGCAGGTTTCTGGCAGATGACTGACGCTGATGTGCGAAGGTGCGGGGAGCGAACAGG	Treponema parvum	0.874	0	0	0	34	0	0	0	0	0	0	0	0	0	0	0	0	0	0	0	0	0	0	0	0	0	0	0	0	0	0	0	0	0	0	0	0	0	0	0	0	0	0	0	0	0	0
224	CCCTTCCTTTTCTAGCGTTGTTCGGAATTATTGGGCGTAAAGGGCGCGTAGGCGGTTTTGTAAGCCTGATGTGAAATCCCACAGCTTAACTGTGGGTCTGCATTGGGAACTGCATTACTAGAGTTATGGAGGGGAAGTTGGAATTCCTAGTGTAGGGGTGAAATCTATAGATATTAGGAAGAACACCAATGGCGAAGGCAAACTTCTAGCCAATAACTGACGCTGAGGCGCGAAAGTGCGGGGAGCAAACAGG	Treponema isoptericolens	0.905	0	0	0	0	0	0	0	4	0	0	0	0	0	0	0	0	0	0	0	0	0	0	0	0	0	0	0	0	0	0	0	0	0	0	0	0	0	0	0	0	0	0	0	0	0	0
225	GACAGAGGATGCAAGCGTTATCCGGAATAATTGGGCGTAAAGCGTTTGTAGGTGGCTTTTCAAGTCCGCCGTCAAATCCCAGGGCTCAACCCTGGACAGGCGGTGGAAACTACCAAGCTGGAGTACGGTAGGGGCAGAGGGAATTTCCGGTGGAGCGGTGAAATGCGTTGAGATCGGAAAGAACACCAACGGCGAAAGCACTCTGCTTGGCCGACACTGACACTGAGAGACGAAAGCTAGGGGAGAAAATGGG	Trichocoleus sociatus SAG 26.92	0.836	0	0	0	0	0	0	0	0	0	0	0	0	0	0	0	0	0	0	0	0	0	0	0	0	0	0	0	0	0	0	0	0	0	0	0	0	0	0	0	0	0	0	0	0	0	0
226	GACAGAGGATGCAAGCGTTATCCGGAATGATTGGGCGTAAAGCGTCTGTAGGTGGCTTTTCAAGTCCGCCGTCAAATCCCAGGGCTCAACCCTGGACAGGCAGTGGAAACTACCAAGCTGGAGTACGGTAGGGGCAGAGGGAATTTCCGGTGGAGCGGTGAAATGCATTGAGATCGGAAAGAACACCAACGGCGAAAGCACTCTGCTGGGCCGACACTGACACTGAGAGACGAAAGCTAGGGGAGCAAATGGG	Arthrospira platensis UTEX LB 2340	0.873	0	0	0	0	0	0	0	0	0	0	0	0	0	0	0	0	0	0	0	0	0	0	0	0	0	0	0	0	0	0	0	0	0	0	0	0	0	0	0	0	0	10	0	0	0	0
227	GACAGAGGATGCAAGCGTTATCCGGAATGATTGGGCGTAAAGCGTCTGTAGGTGGCTTTTCAAGTCCGCCGTCAAATCCCAGGGCTCAACCCTGGACAGGCGGTGGAAACTACCAAGCTGGAGTACGGTAGGGGCAGAGGGAATTTCCGGTGGAGCGGTGAAATGCATTGAGATCGGAAAGAACACCAACGGCGAAAGCACTCTGCTGGGCCGACACTGACACTGAGAGACGAAAGCTAGGGGAGCAAATGGG	Arthrospira platensis UTEX LB 2340	0.869	0	0	0	0	0	24	0	0	0	0	0	0	0	0	0	0	0	0	0	0	0	0	0	0	0	0	0	0	0	0	0	43	0	0	0	0	0	0	0	0	0	0	0	0	0	0
228	GACAGAGGATGCAAGCGTTATCCGGAATGATTGGGCGTAAAGCGTCTGTAGGTGGCTTTTCAAGTCCGCCGTCAAATCCCAGGGCTCAACCCTGGACAGGCGGTGGAAACTACCAAGCTGGAGTACGGTAGGGGCAGAGGGAATTTCCGGTGGAGCGGTGAAATGCGTAGAGATCGGAAAGAACACCAACGGCGAAAGCACTCTGCTGGGCCGACACTGACACTGAGAGACGAAAGCTAGGGGAGCAAATGGG	Arthrospira platensis UTEX LB 2340	0.877	0	0	0	0	0	0	0	0	0	0	143	0	0	0	0	0	0	0	0	0	0	0	1278	0	0	0	0	40	0	0	0	0	0	0	0	0	0	0	0	0	0	0	0	0	0	0
229	GACAGAGGATGCAAGCGTTATCCGGAATGATTGGGCGTAAAGCGTCTGTAGGTGGCTTTTCAAGTCCGCCGTCAAATCCCAGGGCTCAACCCTGGACAGGCGGTGGAAACTACCAAGCTGGAGTACGGTAGGGGCAGAGGGAATTTCCGGTGGAGCGGTGAAATGCGTTGAGATCGGAAAGAACACCAACGGCGAAAGCACTCTGCTGGGCCGACACTGACACTGAGAGACGAAAGCTAGGGGAGCAAATGGG	Arthrospira platensis UTEX LB 2340	0.873	0	0	0	0	0	0	0	0	0	0	0	0	0	0	0	0	0	0	0	0	0	0	0	0	0	0	0	0	0	0	0	0	0	0	0	0	0	0	0	0	0	0	0	0	0	0
230	GACAGAGGATGCAAGCGTTATCCGGAATGATTGGGCGTAAAGCGTCTGTAGGTGGCTTTTCAAGTCCGCCGTCAAATCCCAGGGCTCAACCCTTGACAGGCGGTGGAAACTACCAAGCTGGAGTACGGTAGGGGCAGAGGGAATTTCCGGTGGAGCGGTGAAATGCGTAGAGATCGGAAAGAACACCAACGGCGAAAGCACTCTGCTTGGCCGACACTGACACTGAGAGACGAAAGCTAGGGGAGCAAATGGG	Arthrospira platensis UTEX LB 2340	0.873	0	0	0	0	0	0	0	0	0	0	0	0	0	0	0	0	0	0	0	0	0	0	19	0	0	0	0	0	0	0	0	0	0	0	0	0	0	0	0	0	0	0	0	0	0	0
231	GACAGAGGATGCAAGCGTTATCCGGAATGATTGGGCGTAAAGCGTCTGTAGGTGGCTTTTCAAGTCCGCCGTCAAATTCCAGGGCTCAACCCTGGACAGGCGGTAGAAACTACCAAGCTGGAGTACGGTAGGGGCAGAGGAAATTTCCGGTGGAGCGGTGAAATGCGTTGAGATCGGAAAGAACACCAACGGCGAAAGCACTCTGCTGGGCCGACACTGACACTGAGAGACGAAAGCTAGGGGAGCAAATGGG	Arthrospira platensis UTEX LB 2340	0.865	0	0	0	0	0	0	0	0	0	0	0	0	0	0	0	0	0	0	0	0	0	142	0	0	0	0	0	0	0	0	0	0	0	0	0	0	0	0	0	0	0	0	0	0	0	0
232	GACAGAGGATGCAAGCGTTATCCGGAATGATTGGGCGTAAAGCGTCTGTAGGTGGCTTTTCAAGTCCGCCGTCAAATTCCAGGGCTCAACCCTGGACAGGCGGTAGAAACTACCAAGCTGGAGTACGGTAGGGGCAGAGGGAATTTCCGGTGGAGCGGTGAAATGCGTTGAGATCGGAAAGAACACCAACGGCGAAAGCACTCTGCTGGGCCGACACTGACACTGAGAGACGAAAGCTAGGGGAGCAAATGGG	Arthrospira platensis UTEX LB 2340	0.869	0	0	0	0	0	0	0	0	0	0	0	0	0	0	0	0	0	0	0	0	0	0	0	0	0	0	0	0	0	0	0	0	0	0	0	0	0	0	0	0	0	0	0	0	0	0
233	GACAGAGGATGCAAGCGTTATCCGGAATGATTGGGCGTAAAGCGTCTGTAGGTGGCTTTTTAAGTTCGCCGTCAAATCCCAGGGCTCAACCCTGGACAGGCGGTGGAAACTACCAAGCTGGAGTACGGTAGGGGCAGAGGGAATTTCCGGTGGAGCGGTGAAATGCGTAGAGATCGGAAAGAACACCAACGGCGAAAGCACTCTGCTGGGCCGACACTGACACTGAGAGACGAAAGCTAGGGGAGCGAATGGG	Arthrospira platensis UTEX LB 2340	0.873	0	0	0	0	0	0	0	0	0	0	0	0	0	0	0	0	0	0	0	0	0	0	0	0	0	0	0	0	0	0	0	0	0	0	0	0	0	0	7	0	0	0	0	0	0	0
234	GACAGAGGATGCAAGCGTTATCCGGAATGATTGGGCGTAAAGCGTCTGTAGGTGGCTTTTTAAGTTCGCCGTCAAATCCCAGGGCTCAACCCTGGACAGGTGGTGAAAACTACTAAGCTAGAGTACGGTAGGGGCAGAGGGAATTTCCGGTGGAGCGATGAAATGCGTAGAGATCGGAAGGAACACCAACGGCGAAAGCACTCTGCTGGGCCGACACTGACACTGAGAGACGAAAGCTAGGGGAGCGAATGGG	Arthrospira platensis UTEX LB 2340	0.857	0	0	0	0	0	0	8	0	0	0	0	0	0	0	0	0	0	0	0	0	0	0	0	0	0	0	0	0	0	0	0	0	0	0	0	0	0	0	0	0	0	0	0	0	0	0
235	GACAGAGGATGCAAGCGTTATCTGGAATGATTGGGCGTAAAGTGTCTGTAGGTGGCTTTTCAAGTGCGCCGTCAAATCCCAGGGCTCAATCCGGGACAGGCGGTGGAAACTACCAAGCTGGAGTACGGTAGGGGTAGAGGGAATTTCTGGTAGAGCGGTGAAATGCATTGAGATCGGAAAGAACACCAACGGCGAAAGCACTCTGCTGGGCCTACACTGACACTGAGAGATGAAAGCTATGGGAGCAAATGGG	Stigonema anomalum TM01-10	0.824	0	0	0	0	0	0	0	0	0	0	0	0	0	0	0	0	0	0	0	0	0	0	0	0	0	0	0	0	0	0	0	0	0	0	0	0	0	0	0	0	0	0	0	0	0	0
236	GACAGAGGATGCAAGCGTTATCTGGAATGATTGGGCGTAAGGCGTCTGTAGGTGGCTTTTCAAGTCCGCCGTCCAATCCCAGGGCTCAACCCTGGACAGGCGGTGGAAACTACCAAGCTGGAGTACGGTAGGGGCAGAGGGAATTTCCGGTGGAGCGGTGAAATGCGTAGAGATCGGAAAGAACACCAACGGCGAAAGCACCCTGCTGGGCCGACACTGACACTGAGAGACGAAAGCTAGGGGAGCGAATGGG	Stigonema anomalum TM01-10	0.843	0	0	0	0	0	0	0	0	0	0	0	0	0	0	0	0	0	0	0	0	0	0	0	0	0	0	0	0	0	0	0	0	0	0	0	0	0	0	0	0	0	0	0	0	0	0
237	GACAGAGGCCCCGAGCGTTAGGCGGAATCACTGGGCTTAAAGCGTGTGTAGGCGGATTCCTAAGTACCTTGTGAAATCCCCGGGCTCAACCCGGGAACTGCTTGGTATACTGGGTATCTTGAGCCAATTAGGGGCGATCGGAACAAACGGTGGAGCGGTGAAATGCGTAGATATCGTTTGGAACGCCAATGGTGAAAACAGATCGCTGGGATTGTGCTGACGCTGAGACACGAAAGCCAGGGGAGCAAACGGG	Tepidisphaera mucosa	0.873	0	0	0	0	0	0	0	0	0	0	0	0	0	0	0	0	0	0	0	0	0	0	0	0	0	0	0	0	0	0	0	0	0	0	0	0	0	0	0	0	0	0	0	0	0	0
238	GACAGAGGGTGCAAACGTTGTTCGGAATTACTGGGCGTAAAGCGAGTGTAGGCGGTCTGAAAAGTCAGGTGTGAAAGCCCTGGGCTCAACCCAGGAAGTGCACTTGAAACTGCCAGGCTAGAGTACTGGAGAGGTTGGTGGAATTCTCGGTGTAGAGGTGAAATTCGTAGATATCGAGAGGAACACCGGTGGCGAAGGCGGCCAACTGGACAGATACTGACGCTGAGACTCGAAAGCGTGGGGAGCAAACAGG	Labilithrix luteola	0.949	0	0	0	0	0	0	0	0	0	0	0	5	18	7	30	0	0	0	0	0	0	0	0	0	0	0	0	0	0	0	0	0	0	0	0	0	0	0	0	0	0	0	0	0	0	0
239	GACAGAGGGTGCAAACGTTGTTCGGAATTACTGGGCGTAAAGCGTGTGTAGGCGGCCATGTAAGTTGGATGTGAAAGCCCCGGGCTCAACCCGGGAAGTGCATTCAAAACTGCGTGGCTTGAGTACTGGAGAGGTTGGTAGAATTCTCGGTGTAGAGGTGAAATTCGTAGATATCGAGAGGAATACCGGTGGCGAAGGCGGCCAACTGGACAGATACTGACGCTGAGACACGAAAGCGTGGGGAGCAAACAGG	Labilithrix luteola	0.941	0	0	0	0	0	0	0	0	0	121	642	0	0	0	0	18	0	0	0	0	0	0	0	0	0	0	0	0	24	0	0	0	0	0	143	0	0	0	0	231	0	21	0	0	0	0
240	GACAGAGGGTGCAAACGTTGTTCGGAATTACTGGGCGTAAAGCGTGTGTAGGCGGCTATGTAAGTCGGATGTGAAAGCCCTGGGCTCAACCCAGGAAGTGCACTCGATACTGCGTAGCTTGAGTCTCGGAGAGGTTGGTGGAATTCTCGGTGTAGAGGTGAAATTCGTAGATATCGAGAGGAACACCGGTGGCGAAGGCGGCCAACTGGACGAAGACTGACGCTGAGACACGAAAGCGTGGGGAGCAAACAGG	Chondromyces apiculatus DSM 436	0.937	0	0	0	0	0	0	0	0	0	0	0	0	0	0	0	0	0	0	0	0	0	0	0	184	140	0	0	0	0	0	0	0	0	0	104	70	93	74	0	0	0	0	0	0	0	0
241	GACAGAGGGTGCAAACGTTGTTCGGAATTACTGGGCGTAAAGCGTGTGTAGGCGGTCTTGTAAGTCGGATGTGAAAGCCCCGGGCTCAACCCGGGAAGTGCACTCGATACTGCGAGACTTGAGTATCGGAGAGGTTGGTGGAATTATCGGTGTAGAGGTGAAATTCGTAGATATCGAGAGGAACACCGGTGGCGAAAGCGGCCAACTGGACGAATACTGACGCTGAGACACGAAAGCGTGGGGAGCAAACAGG	Labilithrix luteola	0.949	0	0	0	0	0	0	0	0	0	0	0	0	0	0	0	0	0	0	0	0	0	0	0	0	0	0	0	0	0	0	0	0	0	0	33	0	0	0	0	0	0	0	0	0	0	0
242	GACAGAGGGTGCAAACGTTGTTCGGAATTACTGGGCGTAAAGCGTGTGTAGGCGGTCTTGTAAGTCGGATGTGAAAGCCCCGGGCTCAACCCGGGAAGTGCACTCGATACTGCGAGACTTGAGTATCGGAGAGGTTGGTGGAATTCTCGGTGTAGAGGTGAAATTCGTAGATATCGAGAGGAACACCGGTGGCGAAAGCGGCCAACTGGACGAATACTGACGCTGAGACACGAAAGCGTGGGGAGCAAACAGG	Labilithrix luteola	0.953	0	0	0	0	0	0	0	75	27	103	1077	0	0	0	0	0	0	22	35	0	0	0	0	31	44	59	0	36	16	7	0	0	95	0	97	13	17	0	0	0	268	7	0	0	0	368
243	GACAGAGGGTGCAAACGTTGTTCGGAATTACTGGGCGTAAAGCGTGTGTAGGCGGTCTTGTAAGTCGGATGTGAAAGCCCCGGGCTCAACCCTGGAAGTGCACTCGATACTGCGAGACTTGAGTATCGGAGAGGTTGGTGGAATTCTCGGTGTAGAGGTGAAATTCGTAGATATCGAGAGGAACACCGGTGGCGAAAGCGGCCAACTGGACGAATACTGACGCTGAGACACGAAAGCGTGGGGAGCAAACAGG	Labilithrix luteola	0.949	0	0	0	0	0	0	0	0	0	0	0	0	0	0	0	0	0	0	0	0	0	0	0	0	0	0	0	0	0	0	0	0	0	0	0	0	0	0	0	0	0	0	0	0	0	0
244	GACAGAGGGTGCAAATGTTGTTCGGAATTACTGGGCGTAAAGCGAGTGTAGGCGGTCTGAAAAGTCAGGTGTGAAAGCCCTGGGCTCAACCCAGGAAGTGCACTTGAAACTGCCAGGCTAGAGTACTGGAGAGGTTGGTGGAATTCTCGGTGTAGAGGTGAAATTCGTAGATATCGAGAGGAACACCGGTGGCGAAGGCGGCCAACTGGACAGATACTGACGCTGAGACTCGAAAGCGTGGGGAGCAAACAGG	Labilithrix luteola	0.945	0	0	0	0	0	0	0	0	0	0	0	0	0	0	0	0	0	0	0	0	0	0	0	0	0	0	0	0	0	0	0	0	0	0	0	0	0	0	0	0	0	0	0	0	0	0
245	GACAGAGGGTGCGAACGTTGTTCGGAATTACTGGGCGTAAAGCGCATGTAGGCGGCAGCGCAAGTCGGGCGTGAAATCCCACGGCTCAACCGTGGAAGTGCACTCGAAACTGCGCAGCTAGAGTCCTGGAGAGGAAGGTGGAATGCTTGGTGTAGAGGTGAAATTCGTAGATATCAAGCGGAACACCGGTGGCGAAGGCGGCCTTCTGGACAGTGACTGACGCTGAGATGCGAAAGCGTGGGGAGCAAACAGG	Chondromyces crocatus	0.913	0	0	0	0	0	0	0	0	0	0	0	0	0	0	0	0	0	0	0	0	0	0	0	0	0	0	0	0	27	0	0	0	0	0	0	0	0	0	0	0	0	0	0	0	0	0
246	GACAGAGGTCCCGAGCGTTAGGCGGAATCACTGGGCTTAAAGCGTGTGTAGGCGGATGCCTAAGTACCTTGTGAAATCCCACGGCTCACCCGTGGAACTGCTCGGTATACTGGGTGTCTTGAGCCACTTAGGGGCTACCGGAACAAATGGTGGAGCGGTGAAATGCGTAGATATCATTTGGAACGCCAATGGTGAAAACAGGTAGCTGGGAGTGTGCTGACGCTGAGACACGAAAGCCAGGGGAGCAAACGGG	Tepidisphaera mucosa	0.889	0	0	0	0	0	0	0	0	0	0	0	9	0	0	0	0	0	0	0	0	0	0	0	0	0	0	0	0	0	0	0	0	0	0	0	0	0	0	0	0	0	0	0	0	0	0
247	GACAGAGGTCCCGAGCGTTGTTCGGATTCATTGGGCGTAAAGGGTGTGTAGGAGGCCAGGTAAGTCAGGTGTGAAATCTCAGAGCTTAACTCTGAAACTGCGCTTGATACTGCTTGGCTAGAGGATCGGAGGGGGTAACGGAATTTATGGTGTAGCAGTGAAATGCGTAGATATCATAAGGAACACCGGTGGCGAAGGCGGTTACCTGGAAGATTCCTGACTCTGAAACACGAAAGCCAGGGGAGCAAACGGG	Udaeobacter copiosus	0.85	0	0	0	0	0	0	0	0	0	0	0	0	0	0	0	0	0	0	0	0	0	0	0	0	0	0	0	0	0	0	0	0	0	0	0	0	0	0	0	0	0	15	46	0	0	0
248	GACAGAGGTCCCGAGCGTTGTTCGGATTCATTGGGCGTAAAGGGTGTGTAGGAGGCTAGGTAAGTCAGGTGTGAAATCTCACAGCTTAACTGTGAAACTGCGCTTGATACTGCTTGGCTAGAGGATCGGAGGGGGTATCGGAATTTATGGTGTAGCAGTGAAATGCGTAGATATCATAAGGAACACCGGTGGCGAAGGCGGATACCTGGAAGATTCCTGACTCTGAAACACGAAAGCCAGGGGAGCAAACGGG	Udaeobacter copiosus	0.842	0	0	0	0	0	0	0	0	0	0	0	0	0	0	0	0	0	0	0	0	0	0	0	0	0	0	0	0	0	0	0	0	0	0	0	0	0	0	0	0	0	0	22	0	0	0
249	GACAGAGGTCCCGAGCGTTGTTCGGATTCATTGGGCGTAAAGGGTGTGTAGGAGGTCGGGTAAGTCAGGTGTGAAATCTCACAGCTTAACTGTGAAACTGCGCTTGATACTGCCCGGCTAGAGGATCGGAGGGGGTAACGGAATTCATGGTGTAGCAGTGAAATGCGTAGATATCATGAGGAACACCGGTGGCGAAGGCGGTTACCTGGAAGATTCCTGACTCTGAAACACGAAAGCCAGGGGAGCAAACGGG	Limisphaera ngatamarikiensis	0.851	0	0	0	0	0	0	0	0	0	0	0	11	0	0	0	0	0	0	0	0	0	0	0	0	0	0	0	0	0	0	0	0	0	0	0	0	0	0	0	0	0	0	0	0	0	0
250	GACAGAGGTCCCGAGCGTTGTTCGGATTCATTGGGCGTAAAGGGTGTGTAGGAGGTCGGGTAAGTCAGGTGTGAAATCTCACAGCTTAACTGTGAAACTGCGCTTGATACTGCTCGGCTAGAGGATCGGAGGGGGTAACGGAATTTATGGTGTAGCAGTGAAATGCGTAGATATCATAAGGAACACCGGTGGCGAAGGCGGTTACCTGGAAGATTCCTGACTCTGAAACACGAAAGCCAGGGGAGCAAACGGG	Udaeobacter copiosus	0.847	0	0	0	0	0	0	0	0	0	0	0	0	0	0	0	0	0	0	0	0	0	0	0	0	0	0	0	0	0	0	0	0	0	0	0	0	0	0	0	0	0	0	224	0	0	0
251	GACAGAGGTCCCGAGCGTTGTTCGGATTCATTGGGCGTAAAGGGTGTGTAGGAGGTCGGGTAAGTCAGGTGTGAAATCTCAGAGCTTAACTCTGAAACTGCGCTTGATACTGCCCGGCTAGAGGATCGGAGGGGGTAACGGAATTTATGGTGTAGCAGTGAAATGCGTAGATATCATAAGGAACACCGGTGGCGAAGGCGGTTACCTGGAAGATTCCTGACTCTGAAACACGAAAGCCAGGGGAGCAAACGGG	Udaeobacter copiosus	0.854	0	0	0	0	0	0	0	0	0	0	0	0	0	0	0	0	0	0	0	0	0	0	0	0	0	0	0	0	0	0	0	0	0	0	0	0	0	0	0	0	0	0	0	0	0	0
252	GACAGAGGTCCCGAGCGTTGTTCGGATTCATTGGGCGTAAAGGGTGTGTAGGAGGTCGGGTAAGTCAGGTGTGAAATCTCAGAGCTTAACTCTGAAACTGCGCTTGATACTGCCCGGCTAGAGGATCGGAGGGGGTATCGGAATTTATGGTGTAGCAGTGAAATGCGTAGATATCATAAGGAACACCGGTGGCGAAGGCGGATACCTGGAAGATTCCTGACTCTGAAACACGAAAGCCAGGGGAGCAAACGGG	Udaeobacter copiosus	0.854	0	0	0	0	0	0	0	0	0	0	0	20	0	0	0	0	0	0	0	0	0	0	0	0	0	0	0	0	0	0	0	0	0	0	0	0	0	0	0	0	0	0	0	0	0	0
253	GACAGAGGTCCCGAGCGTTGTTCGGATTCATTGGGCGTAAAGGGTGTGTAGGAGGTCGGGTAAGTCAGGTGTGAAATCTCCCAGCTTAACTGGGAAACTGCGCTTGATACTGCCCGGCTAGAGGATCGGAGGGGGTATCGGAATTTATGGTGTAGCAGTGAAATGCGTAGATATCATAAGGAACACCGGTGGCGAAGGCGGATACCTGGAAGATTCCTGACTCTGAAACACGAAAGCCAGGGGAGCAAACGGG	Udaeobacter copiosus	0.846	0	0	0	0	0	0	0	0	0	0	0	18	0	0	0	0	0	0	0	0	0	0	0	0	0	0	0	0	0	0	0	0	0	0	0	0	0	0	0	0	0	0	66	0	0	0
254	GACAGAGGTCCCGAGCGTTGTTCGGATTCATTGGGCGTAAAGGGTGTGTAGGAGGTCGGGTAAGTCAGGTGTGAAATCTCGGAGCTTAACTCCGAAACTGCGCTTGATACTGCCCGGCTAGAGGATCGGAGGGGGTATCGGAATTTATGGTGTAGCAGTGAAATGCGTAGATATCATAAGGAACACCGGTGGCGAAGGCGGATACCTGGAAGATTCCTGACTCTGAAACACGAAAGCCAGGGGAGCAAACGGG	Udaeobacter copiosus	0.862	0	0	0	0	0	0	0	0	0	0	0	0	0	0	0	0	0	0	0	0	0	0	0	0	0	0	0	0	0	0	0	0	0	0	0	0	0	0	0	0	0	0	66	0	0	0
255	GACAGAGGTCCCGAGCGTTGTTCGGATTCATTGGGCGTAAAGGGTGTGTAGGAGGTTGGGTAAGTCAGGTGTGAAATCTCACAGCTTAACTGTGAAACTGCGCTTGATACTGCTCAGCTAGAGGATCGGAGGGGGTAACGGAATTTATGGTGTAGCAGTGAAATGCGTAGATATCATAAGGAACACCGGTGGCGAAGGCGGTTACCTGGAAGATTCCTGACTCTGAAACACGAAAGCCAGGGGAGCAAACGGG	Udaeobacter copiosus	0.838	0	0	0	0	0	0	0	0	0	0	0	0	0	0	0	0	0	0	0	0	0	0	0	0	0	0	0	0	0	0	0	0	0	0	0	0	0	0	0	0	0	0	96	0	0	0
256	GACAGAGGTCCCGAGCGTTGTTCGGATTCATTGGGCGTAAAGGGTGTGTAGGAGGTTGGGTAAGTCAGGTGTGAAATCTCAGAGCTTAACTCTGAAACTGCGCTTGATACTGCTCAACTAGAGGATCGGAGGGGGTAACGGAATTTATGGTGTAGCAGTGAAATGCGTAGATATCATAAGGAACACCGGTGGCGAAGGCGGTTACCTGGAAGATTCCTGACTCTGAAACACGAAAGCCAGGGGAGCAAACGGG	Diplosphaera colitermitum TAV2	0.85	0	0	0	0	0	0	0	0	0	0	0	0	0	0	0	0	0	0	0	0	0	0	0	0	0	0	0	0	0	0	0	0	0	0	0	0	0	0	0	120	0	0	0	0	0	0
257	GACAGAGGTCTCGAGCGTTAGGCGGAATCACTGGGCTTAAAGCGTGTGTAGGCGGACTTGTAAGTACCTTGTGAAATCCCACGGCTCAACCGTGGAACTGCTTGGTATACTGCTTGTCTTGGGCCACTTAGGGGTTACCGGAACAAACGGTGGAGCGGTGAAATGCGTAGATATCGTTTGGAACGCCAATGGTGAAAACAGGTAACTGGGAGTGTGCCGACGCTGAGACACGAAAGCCAGGGGAGCGAACGGG	Tepidisphaera mucosa	0.877	0	0	0	0	0	0	0	0	0	0	0	0	0	0	0	0	0	0	0	0	0	0	0	0	0	0	0	0	0	0	0	0	0	0	0	0	0	0	0	0	0	27	0	0	0	0
258	GACAGAGGTGCCAAGCGTTAGGCGGAATCACTGGGCTTAAAGCGTGTGTAGGCGGACTGGTAAGTACTTTGTGAAATCCCACGGCTTAACCGTGGAACTGCTTGGTATACTGCCCGTCTTGAGCCACCTAGGGGCGAGCGGAACAAATGGTGGAGCGGTGAAATGCGTAGATATCATTTGGAACGCCAATGGTGAAAACAGCTCGCTGGGGGTGTGCTGACGCTGAGACACGAAAGCCAGGGGAGCAAACGGG	Tepidisphaera mucosa	0.905	0	0	0	0	0	0	0	0	0	0	0	59	0	0	0	0	0	0	0	0	0	0	0	0	0	0	0	0	0	0	0	0	0	0	0	0	0	0	0	0	0	0	0	0	0	0
259	GACATAGGTGGCGAGCGTTATTCGGAATTACTAGGCGTAAAGCGAGTGTAGGCGGACTCTTAAGTCTGACGTTAAATCTCCTGGCTTAACTAGGAGCTGTCGTCGGATACTGAGAGCCTCGAATGGAGTAGGGGGCAGGGGAATTCCCGGTGTAGCGGTGAAATGCGTAGATATCGGGAGGAACACCTATGGCGAAAGCACCTGCCTGGGCTTCTATTGACGCTAAGACTCGAAAGCTGGGGGAGCAAACAGG	Carboxydocella sporoproducens DSM 16521	0.806	0	0	0	0	0	0	0	0	0	0	0	7	0	0	0	0	0	0	0	0	0	0	0	0	0	0	0	0	0	0	0	0	0	0	0	0	0	0	0	0	0	0	0	0	0	0
260	GACATAGGTTGCGAGCGTTATTCGGAATTACTAGGCGTAAAGCGAGTGTAGGCGGACTCTTAAGTCTGACGTTAAATCTCCCGGCTTAACTGGGAGCTGTCGTCGGATACTGAGAGCCTCGAATGGAGTAGGGGGCAGGGGAATTCCCGGTGTAGCGGTGAAATGCGTAGATATCGGGAGGAACACCTATGGCGAAAGCACCTGCCTGGGCTTCTATTGACGCTAAGACTCGAAAGCTGGGGGAGCAAACAGG	Halothiobacillus kellyi	0.809	0	0	0	0	0	0	0	0	0	0	0	0	0	0	0	0	0	0	0	0	0	0	0	0	0	0	0	0	0	0	0	0	0	0	0	0	0	0	0	0	0	10	0	0	0	0
261	GACGAACCGAGCGAACGTTATTCGGAATCACTGGGCTTAAAGGGCGCGTAGGCGGGCATTCAAGTCTGTGTTGAAATCCGGCAGCTCAACTGTCGAACTGGCATGGATACTGGGTGTCTCGAGGGAGGTAGGGGCGTGCGGAACTATTGGTGGAGCGGTGAAATGCGTTGATATCAATAGGAACTCCGGTGGCGAAGGCGGCACGCTGGACCTCTTCTGACGCTGAGGCGCGAAAGCCAGGGGAGCAAACGGG	Zavarzinella formosa	0.917	0	0	0	0	0	0	0	0	0	0	0	6	0	0	0	0	0	0	0	0	0	0	0	0	0	0	0	0	0	0	0	0	0	0	0	0	0	0	0	0	0	0	0	0	0	0
262	GACGAACCGAGCGAACGTTGTTCGGAATCACTGGGCTTAAAGGGCGCGTAGGCGGGTTACCAAGTCCGGGGTGAAATCCTCCAGCTCAACTGGAGAACTGCCTCGGATACTGGTGATCTCGAGGGAGATAGGGGCACGTGGAACTGTGGGTGGAGCGGTGAAATGCGTTGATATCCATAGGAACTCCGGTGGCGAAGGCGACGTGCTGGATCTCTTCTGACGCTGAGGCGCGAAAGCCAGGGGATCAAACGGG	Fimbriiglobus ruber	0.929	0	0	0	0	0	0	0	0	0	0	0	0	0	0	0	0	0	0	0	0	0	0	0	0	0	0	0	0	0	0	0	0	0	0	0	0	0	0	0	0	0	0	14	0	0	0
263	GACGAACCGTACAAACGTTATTCGGAATCACTGGGCTTAAAGGGTGCGTAGGCGGCGGCGCAAGTTGGGTGTGAAATCCCTCGGCTCAACCGAGGAACTGCGCTCAAAACTGCGTTGCTTGAGGGAGATAGAGGTGAGTGGAACTTAGGGTGGAGCGGTGAAATGCGTTGATATCCTAAGGAACACCAGTGGCGAAAGCGACTCACTGGGTCTCTTCTGACGCTGAGGCACGAAAGCTAGGGTAGCGAACGGG	Thermostilla marina	0.921	0	0	0	0	0	0	0	0	0	0	0	0	0	0	0	0	0	0	0	0	0	0	0	0	0	0	0	0	0	0	0	0	0	0	0	0	0	0	0	0	0	20	0	0	0	0
264	GACGAACCGTACGAACGTTATTCGGAATCACTGGGCTTAAAGGGTGCGTAGGCGGCGCGGAAAGTTGGGTGTGAAATCCCTCGGCTCAACCGAGGAACTGCGCTCAAAACTACCGTGCTCGAGGGAGACAGAGGTGAGCGGAACTTAGGGTGGAGCGGTGAAATGCGTTGATATCCTAAGGAACACCGGTGGCGAAAGCGGCTCACTGGGTCTCTTCTGACGCTGAGGCACGAAAGCTAGGGTAGCGAACGGG	Thermostilla marina	0.925	0	0	0	0	0	0	0	0	0	0	0	0	0	0	0	0	0	0	0	0	0	0	0	0	0	0	0	0	0	0	0	0	0	76	0	0	0	0	0	0	0	0	0	0	0	0
265	GACGAACCGTCCAAACGTTATTCGGAATTACTGGGCTTAAAGGGTGCGTAGGCGGCGCGGAAAGTTGGGTGTGAAATCCCTCGGCTTAACCGAGGAACTGCGCTCAAAACTACCGTGCTTGAGGGAGATAGAGGTGAGCGGAACTTAGGGTGGAGCGGTGAAATGCGTTGATATCCTAAGGAACACCGGTGGCGAAAGCGGCTCACTGGATCTTTTCTGACGCTGAGGCACGAAAGCTAGGGTAGCGAACGGG	Thermostilla marina	0.921	0	0	0	0	0	0	0	0	0	0	0	6	0	0	0	0	0	0	0	0	0	0	0	0	0	0	0	0	0	0	0	0	0	0	0	0	0	0	0	0	0	0	0	0	0	0
266	GACGAACCGTCCTAACGTTATTCGGTATCACTGGGCTTAAAGAGTTCGTAGGCGGCCTAGCAGGTCAGGTGTGAAATCCCACAGCTCAACTGTGGAACTGCGCTTGAAACCGCAAGGCTTGAGGGAGATAGAGGTGAGCGGAACAGATGGTGGAGCGGTGAAATGCGTTGATATCATCTGGAACACCGGTGGCGAAAGCGGCTCACTGGATCTCTTCTGACGCTGAGGAACGAAAGCTATGGTAGCGAACGTG	Blastopirellula marina DSM 3645	0.909	0	0	0	0	0	0	0	0	0	0	0	0	0	0	0	0	0	0	0	0	0	0	0	0	10	0	0	0	0	0	0	0	0	0	0	0	0	0	0	0	0	0	0	0	0	0
267	GACGAACCGTGCAAACGTTATTCGGAATCACTGGGCATAAAGGGCGCGTAGGCGGCTTTCTAAGTCAGGGGTGAAATCCGGCAGCTCAACTGTCGCAGTGCCTTTGATACTGGAGAGCTCGAGGGAGGTAGGGGTCTGTGGAACTTCCGGTGGAGCGGTGAAATGCGTTGATATCGGAAGGAACGCCGGTGGCGAAAGCGACGGACTGGATCTCTTCTGACGCTGAGGCGCGAAAGCCAGGGGAGCAAACGGG	Zavarzinella formosa	0.858	0	0	0	0	0	0	0	0	0	0	0	0	0	0	0	0	0	0	0	0	0	0	0	0	0	0	0	0	0	0	0	0	0	0	0	0	0	0	0	0	0	7	0	0	0	0
268	GACGAACCGTGCGAACGTTATTCGGAATCACTGGGCTTAAAGCGCGTGTAGGCGGCCCGGAACGTCTGTCGCTGAAATCCCCCGGCTCAACCGGGGAAGGGGCGGAGATACGGCCGGGCTGGAGGGGGGTAGGGGGATCGGGAACTTCCGGTGGAGCGGTGAAATGCGTTGAGATCGGAAGGAACGCCCGTGGCGAAAGCGCGGTCCTGGACCCCGCCTGACGCTGAGACGCGAAAGCCAGGGGAGCGAACGGG	Nostocoida limicola III	0.917	0	0	0	0	0	0	0	0	0	0	0	0	0	0	0	0	0	0	0	0	0	0	0	0	0	0	0	0	0	0	0	0	0	0	0	0	0	0	0	0	0	0	0	0	0	0
269	GACGAACCGTGCGAACGTTATTCGGAATCACTGGGCTTAAAGCGCGTGTAGGCGGGAGGGCACGTCCGTCGCTGAAATCCCACGGCTCAACCGTGGAACGGGCGCGGATACGACTCTTCTGGAGGAACGTAGGGGGACCTGGAACTTCCGGTGGAGCGGTGAAATGCGTTGAGATCGGAAGGAACGCCCGTGGCGAAAGCGAGGTCCTGGACGTTTACTGACGCTGAGACGCGAAAGCCAGGGGAGCGAACGGG	Nostocoida limicola III	0.957	0	0	0	0	0	0	0	0	0	0	0	0	0	0	0	0	0	0	0	0	0	0	0	0	0	0	0	0	0	0	0	0	0	0	0	0	0	0	0	0	0	11	0	0	0	0
270	GACGAACCGTGCGAACGTTATTCGGAATCACTGGGCTTAAAGCGCGTGTAGGTGGATCGGTACGTCCGTCGCTGAAATCCCCCGGCTCAACCGGGGAACGGGCGTGGATACGGCCGGTCTCGAGGAACGTAGGGGGACCTGGAACTTCCGGTGGAGCGGTGAAATGCGTTGAGATCGGAAGGAACGCCCGTGGCGAAAGCGAGGTCCTGGACGTTTTCTGACACTGAGACGCGAAAGCCAGGGGAGCGAACGGG	Singulisphaera rosea	0.972	0	0	0	0	0	0	0	0	0	0	0	0	0	0	0	0	0	0	0	0	0	0	0	0	0	0	0	0	0	0	0	0	0	0	0	0	0	0	0	0	0	0	244	0	0	0
271	GACGAACCGTGCGAACGTTGTTCGGAATCACTGGGCTTAAAGGGCGCGTAGGCGGGCTGCCAAGTTTGGGGTGAAATCCTCCGGCTCAACCGGAGAACTGCCTCAAATACTGGCGGTCTTGAGGAAGGTAGGGGCATGCGGAACTATGCGTGGAGCGGTGAAATGCGTTGATATGCATAGGAACTCCGGTGGCGAAAGCGGCGTGCTGGACCTTTTCTGACGCTGAGGCGCGAAAGCCAGGGGAGCAAACGGG	Gemmata massiliana	0.921	0	0	0	0	0	0	0	0	0	0	0	0	0	0	0	0	0	0	0	0	0	0	0	0	0	0	0	0	0	0	0	0	0	0	0	0	0	0	0	0	0	8	0	0	0	0
272	GACGAACCGTGCGAACGTTGTTCGGAATCACTGGGCTTAAAGGGCGCGTAGGCGGGCTGTTAAGTCAAGGGTGAAAGCCTCCAGCTCAACTGGAGAAGTGCCCCTGATACTGACGGCCTCGAGGGAGGTAGGGGTGTGTGGAACTTCCGGTGGAGCGGTGAAATGCGTAGATATCGGAAGGAACGCCGGTGGCGAAAGCGACACACTGGACCTCTTCTGACGCTGAGGCGCGAAAGCTAGGGGAGCAAACGGG	Zavarzinella formosa	0.885	0	0	0	0	0	0	0	0	0	0	0	0	0	0	0	0	0	0	0	0	0	0	0	0	0	0	0	0	0	0	0	0	0	0	0	0	0	0	0	0	0	0	0	0	0	0
273	GACGAACCGTGCGAACGTTGTTCGGAATCACTGGGCTTAAAGGGCGCGTAGGCGGGCTGTTAAGTCACGGGTGAAAGCCTCCAGCTCAACTGGAGAAGTGCCCCTGATACTGACGGCCTCGAGGGAGGTAGGGGTGTGTGGAACTTCCGGTGGAGCGGTGAAATGCGTAGATATCGGAAGGAACGCCGGTGGCGAAAGCGACACACTGGACCTCTTCTGACGCTGAGGCGCGAAAGCTAGGGGAGCAAACGGG	Zavarzinella formosa	0.885	0	0	0	0	0	0	0	0	0	0	0	0	0	0	0	0	0	0	0	0	0	0	0	0	0	0	0	0	0	0	0	0	0	0	0	0	0	0	0	0	0	0	0	0	0	0
274	GACGAACCGTGCGAACGTTGTTCGGAATCACTGGGCTTAAAGGGCGCGTAGGCGGGTCGCCAAGTTTGGGGTGAAATCCTCCGGCTCAACCGGAGAACTGCCTTGGATACTGGCGATCTCGAGGGAGGTAGGGGCATGCGGAACTACGGGTGGAGCGGTGAAATGCGTTGATATCCGTAGGAACTCCGGTGGCGAAGGCGGCGTGCTGGACCTCTTCTGACGCTGAGGCGCGAAAGCCAGGGGAGCAAACGGG	Fimbriiglobus ruber	0.925	0	0	0	0	0	0	0	0	0	0	0	0	0	0	0	0	0	0	0	0	0	0	0	0	0	0	0	0	0	0	0	0	0	0	0	0	0	0	0	0	0	87	0	0	0	0
275	GACGAACCGTGCGAACGTTGTTCGGAATCACTGGGCTTAAAGGGCGCGTAGGCGGGTCGTCAAGTTTGGGGTGAAATCCTCCGGCTCAACCGGAGAACTGCCTTGAATACTGACGATCTCGAGGGGGATAGGGGCATGCGGAACTACGGGTGGAGCGGTGAAATGCGTTGATATCCGTAGGAACTCCGGTGGCGAAGGCGGCGTGCTGGATCCCTTCTGACGCTGAGGCGCGAAAGCCAGGGGAGCAAACGGG	Fimbriiglobus ruber	0.921	0	0	0	0	0	0	0	0	0	0	0	0	0	0	0	0	0	0	0	0	0	0	0	0	0	0	0	0	0	0	0	0	0	0	0	0	0	0	0	0	0	14	0	0	0	0
276	GACGAACCGTGCGAACGTTGTTCGGAATCACTGGGCTTAAAGGGCGCGTAGGCGGGTGATCAAGTCCGGGGTGAAATCCTCCAGCTTAACTGGAGAATAGCCCTGGATACTGGTCGTCTTGAGTGAGGTAGGGGCATGTGGAACTTCCGGTGGAGCGGTGAAATGCGTAGATATCGGAAGGAACGCCGGTGGCGAAAGCGACGTGCTGGACCTCTTCTGACGCTGAGGCGCGAAAGCCAGGGGAGCAAACGGG	Fimbriiglobus ruber	0.898	0	0	0	0	0	0	0	0	0	0	0	0	0	0	0	0	0	0	0	0	0	0	0	0	0	0	0	0	0	0	0	0	0	0	0	0	0	0	0	0	0	15	0	0	0	0
277	GACGAACCGTGCGAACGTTGTTCGGAATCACTGGGCTTAAAGGGCGCGTAGGCGGTTGATCAAGTCTGGGGTGAAATCTTTCGGCTTAACCGGAAAAGTGCCTTGGATACTGGTCAGCTGGAGGGAGGTAGGGGCAGTTGGAACTTCCAGTGGAGCGGTGAAATGCGTTGATATTGGAAGGAACGCCGGTGGCGAAAGCGAGCTGCTGGACCTCTTCTGACGCTGATGCGCGAAAGCTAGGGGAGCAAACGGG	Gemmata obscuriglobus UQM 2246	0.871	0	0	0	0	0	0	0	0	0	0	0	0	0	0	0	0	0	0	0	0	0	0	0	0	0	0	0	0	0	0	0	0	0	0	0	0	0	0	0	0	0	12	0	0	0	0
278	GACGAACCGTGCGAACGTTGTTCGGATTCACTGGGCTTAAAGGGCGCGTAGGCGGGTGATCAAGTCAGGGGTGAAATCTTTCGGCCCAACCGGAAGCGTGCCTCTGATACTGGTCGCCTCGAGGGGGGTAGGGGCATGTGGAACTTCCGGTGGAGCGGTGAAATGCGTAGATATCGGAAGGAACGCCGGTGGCGAAAGCGACGTGCTGGACCCCTTCTGACGCTGAGGCGCGAAAGCCAGGGGAGCGAACGGG	Gemmata obscuriglobus UQM 2246	0.878	0	0	0	0	0	0	0	0	0	0	0	0	0	0	0	0	0	0	0	0	0	0	0	0	0	0	0	0	0	0	0	0	0	0	0	0	0	0	0	0	0	20	0	0	0	0
279	GACGAACCGTGCTAACGTTGTTCGGAATCACTGGGCTTAAAGGGCGCGTAGGCGGTTTATCAAGTCAGGGGTGAAATCTTTCGGCTCAACCGGAAAAGTGCCTTTGATACTGATAGACTCGAGCGAGGTAGGGGCGGATGGAACTTCCGGTGGAGCGGTGAAATGTGTTGATATCGGAAGGAACGCCGGTGGCGAAAGCGATCCGCTGGACCTCTTCTGACGCTGAGGCGCGAAAGCCAGGGGAGCAAACGGG	Gemmata obscuriglobus UQM 2246	0.862	0	0	0	0	0	0	0	0	0	0	0	0	0	0	0	0	0	0	0	0	0	0	0	0	0	0	0	0	0	0	0	0	0	0	0	0	0	0	0	0	0	0	0	0	0	0
280	GACGAACCTGACAAACGTTATTCGGAATTACTGGGCTTAAAGGGTGCGTAGGCGGCGCGACAAGTTGGGTGTGAAATCCCTCGGCTCAACCGAGGAACTGCGCTCAATACTGTCGTGCTCGAGGGAGACAGAGGTGAGCGGAACTTAGGGTGGAGCGGTGAAATGCGTTGATATCCTAAGGAACACCGGTAGCGAAAGCGGCTCACTGGGTCTTTTCTGACGCTGAGGCACGAAAGCTAGGGTAGCGAACGGG	Thermostilla marina	0.917	0	0	0	0	0	0	0	0	0	0	0	0	0	0	0	0	0	0	0	0	0	0	0	0	0	0	0	0	0	0	0	0	0	0	0	0	0	0	0	0	0	0	0	0	0	0
281	GACGAACCTTGCTAACGTTATTCGGAATTACTGGGCTTAAAGGGTGCGTAGGCGGTGCAGCAAGTCGGGTGTGAAAGCCCTCAGCTCAACTGAGGAATTGCGCCCGAAACTGCTGTGCTTGAGGAATACAGAGGTATGCGGAACTTAGGGTGGAGCGGTGAAATGCGTTGATATCCTAAGGAACACCGGTGGCGAAAGCGGCATACTGGGTATTTTCTGACGCTCATGCACGAAAGCTAGGGTAGCGAACGGG	Thermostilla marina	0.874	0	0	0	0	0	0	0	0	0	0	0	0	0	0	0	0	0	0	0	0	0	0	21	0	0	0	0	0	0	0	0	0	0	0	0	0	0	0	0	0	0	0	0	0	0	0
282	GACGAACTGTCCAAACGTTATTCGGAATCACTGGGCTTAAAGGGTGCGTAGGCTGTTTGGTAAGCGGGGTGTGAAATCCCACAGCTCAACTGTGGAATTGCGCTCCGAACTGTCAGACTAGAGGAATGTAGGGGTAACCGGAACTTGCGGTGGAGCGGTGAAATGCTTTGATATTGCAAGGAACACCAATGGCGTAGGCAGGTTACTGGGCATTTTCTGACGCTGAGGCACGAAAGCTAGGGTAGCGAACGGA	Thermostilla marina	0.853	0	0	0	0	0	0	0	0	0	0	0	0	0	0	0	0	0	0	0	0	0	0	0	0	0	0	0	0	0	0	0	0	0	0	0	0	0	0	0	0	0	0	0	0	0	176
283	GACGAACTGTCCTAACGTTGTTCGGAATCACTGGGCTTAAAGGGCGCGTAGGCGGTCCAACAAGTCGGGGGTGAAATCCTGCAGCTCAACTGCAGAAGTGCCTTCGATACTGTTGGTCTCGAGGGAGATAGGGGTGTGCGGAACTTCCAGTGGAGCGGTGAAATGCGTTGATATTGGAAGGAACGCCGGAGGCGAAAGCGGCGCACTGGATCTCTTCTGACGCTGAGGCGCGAAAGCTAGGGGAGCAAACGGG	Zavarzinella formosa	0.862	0	0	0	0	0	0	0	0	0	0	0	15	0	0	0	0	0	0	0	0	0	0	0	0	0	0	0	0	0	0	0	0	0	0	0	0	0	0	0	0	0	0	0	0	0	0
284	GACGAAGGATGCAAGCGTTATCCGGATTCATTGGGTTTAAAGGGAGCGTAGGCGGCCTTGTAAGTCAGTGGTGAAATCTCTCGGCTTAACCGAGAAATTGCCATTGATACTGCAGGGCTTGAGTACAGTTGCCGTTGGCGGAATATGACATGTAGTGGTGAAATACATAGAGATGTCATAGAACACCGATTGCGAAGGCAGCTAACGAAGCTGTAACTGACGCTGAGGCTCGAAAGTGCGGGGATCAAACAGG	Adhaeribacter aquaticus DSM 16391	0.852	0	0	0	0	0	0	0	0	0	0	0	0	0	0	0	0	0	0	0	0	0	0	0	0	0	0	0	0	0	0	0	0	0	0	0	0	0	0	0	0	0	9	0	0	0	0
285	GACGAAGGGGGCAAGCGTTGTTCGGAATTACTGGGCGTAAAGCGAGTGTAGGTGGTTGTCGTAGTCAGGCGTGAAAGCCTTGAGCTCAACTCAAGAAATGCGCTTGATACTGGGCAGCTAGAGGACCGGAGAGGATAGTGGAATTCCCAGTGTAGTGGTGAAATACGTAGAGATTGGGAAGAACACCAGTGGCGAAGGCGGCTATCTGGACGGTTTCTGACACTAAGACTCGAAAGCGTGGGGAGCAAACAGG	Reyranella massiliensis 521	0.964	0	0	0	0	0	0	0	0	0	0	0	0	0	0	0	0	0	0	0	0	0	0	0	0	0	0	0	0	0	0	0	0	0	0	0	0	0	0	0	0	0	0	0	0	0	0
286	GACGAAGGGGGCAAGCGTTGTTCGGAATTACTGGGCGTAAAGGGCGCGTAGGCGGCTCTTTTAGTCAGGCGTGAAAGCCCTGGGCTCAACCTGGGAGTGGCGCTTGATACTGGAGGGCTAGAGAGTGGGAGAGGTTGGTGGAATTCCCAGTGTAGAGGTGAAATTCGTAGATATTGGGAAGAACACCGGTGGCGAAGGCGGCCAACTGGACCATTTCTGACGCTGAGGCGCGAAAGCGTGGGGAGCAAACAGG	Elstera litoralis	0.929	0	0	0	0	0	0	0	0	0	0	0	0	0	0	0	0	0	0	0	0	0	0	0	0	0	0	0	0	0	0	0	0	0	0	0	0	0	0	0	0	0	8	0	0	0	0
287	GACGAAGGGGGCTAGCGTTGTTCGGAATTACTGGGCGTAAAGCGAGTGTAGGCGGTTGCCCAAGTCAGGTGTGAAAGCCTTGAGCTCAACTCAAGAAATGCACTTGGTACTGGGTGGCTAGAGGACCGGAGAGGATAGTGGAATTCCCAGTGTAGTGGTGAAATACGTAGAGATTGGGAAGAACACCAGTGGCGAAGGCGGCTATCTGGACGGTTACTGACGCTAAGACTCGAAAGCGTGGGGAGCAAACAGG	Reyranella massiliensis	0.984	0	0	0	0	0	0	0	0	0	0	0	0	0	0	0	0	0	0	0	0	0	696	0	0	0	0	0	0	0	0	0	0	0	0	0	0	0	0	0	0	0	0	0	0	0	0
288	GACGAAGGGGGCTAGCGTTGTTCGGAATTACTGGGCGTAAAGCGAGTGTAGGTGGTTGTCGTAGTCAGGTGTGAAAGCCTTGAGCTCAACTCAAGAAATGCACTTGATACTCGGCGGCTAGAGGACCGGAGAGGATAGTGGAATTCCCAGTGTAGTGGTGAAATACGTAGAGATTGGGAAGAACACCAGTGGCGAAGGCGGCTATCTGGACGGTTTCTGACACTAAGACTCGAAAGCGTGGGGAGCAAACAGG	Reyranella massiliensis 521	0.976	0	0	0	0	0	0	0	0	0	0	0	5	0	0	0	0	0	0	0	0	0	0	0	0	0	0	0	0	0	0	0	0	0	0	0	0	0	0	0	0	0	0	27	0	0	0
289	GACGAAGGGGGCTAGCGTTGTTCGGAATTACTGGGCGTAAAGCGCGCGTAGGCGGCTTTTCAAGTCAGAAGTGAAAGCCCCGGGCTCAACCCGGGAATAGCTTTTGATACTGTTGAGCTCGAGTCCGGGAGAGGATAGTGGAATTCCCAGTGTAGAGGTGAAATTCGTAGATATTGGGAAGAACACCAGTGGCGAAGGCGGCTATCTGGACCGGTACTGACGCTGAGGCGCGAAAGCGTGGGGAGCAAACAGG	Aliidongia dinghuensis	0.937	0	0	0	0	0	0	0	0	0	0	0	0	0	0	0	0	0	0	0	0	0	0	0	0	0	0	0	0	0	0	13	0	0	0	0	0	0	0	0	0	0	0	0	0	0	0
290	GACGAAGGGGGCTAGCGTTGTTCGGAATTACTGGGCGTAAAGCGCGTGTAGGCGGTTATCCAAGTCGGGTGTGAAAGCCTTGAGCTCAACTCAAGAAATGCACTCGGTACTGGGTGACTAGAGGACCGGAGAGGATAGTGGAATTCCCAGTGTAGTGGTGAAATACGTAGAGATTGGGAAGAACACCAGTGGCGAAGGCGGCTATCTGGACGGTTTCTGACGCTAAGACGCGAAAGCGTGTGGAGCAAACAGG	Reyranella massiliensis 521	0.957	0	0	0	0	0	0	0	0	0	0	0	0	0	0	0	0	0	0	0	0	0	0	0	0	0	0	0	0	0	0	0	0	0	0	0	0	0	0	0	0	0	0	0	0	0	0
291	GACGAAGGGGGCTAGCGTTGTTCGGAATTACTGGGCGTAAAGCGCGTGTAGGCGGTTTTCCAAGTTGGGTGTGAAAGCCTTGGGCTTAACCCAAGAAATGCACTCAGTACTGGAAGACTAGAGGACCGGAGAGGATAGTGGAATTCCCAGTGTAGTGGTGAAATACGTAGAGATTGGGAAGAACACCAGTGGCGAAGGCGGCTATCTGGACGGTTTCTGACGCTAAGACGCGAAAGCGTGGGGAGCAAACAGG	Reyranella soli	0.949	0	0	0	0	0	0	0	0	0	46	0	0	0	0	0	0	0	0	0	0	0	0	0	0	0	0	0	0	0	0	0	0	0	0	0	0	0	0	0	0	0	0	0	0	0	0
292	GACGAGGGATCCTAGCGTTGTTCGGAATCATTGGGCGTAAAGCGGGTGTAGGCGGTCTTATAAGTCAGGTGTGAAAGCCCAGGGCTCAACCCTGGAAGTGCACTTGATACTGTAAGACTTGAGTGTGGTAGAGGCTACTGGAATTCCTGGTGTAGTGGTAAAATACGTAGATATCAGGAGGAATACCGGAGGCGAAGGCGAGTAGCTGGGCCAACACTGACGCTGAGATCCGAAAGCGTGGGGATCAAACAGG	Bdellovibrio exovorus JSS	0.953	0	0	0	0	13	0	0	0	0	0	0	0	0	0	0	0	0	0	0	0	0	0	0	0	0	0	0	0	0	0	0	0	0	0	0	0	0	0	0	0	0	0	0	0	0	0
293	GACGAGGGATCCTAGCGTTGTTCGGAATCATTGGGCGTAAAGCGGGTGTAGGTGGGCTTCTAAGTCAGATGTGAAATCCCAGGGCTCAACCCTGGAAGTGCATTTGATACTGGAAGTCTTGAGTGTGGTAGAGGTTACTGGAATTGTTGGTGTAGTGGTGAAATACGTAGATATCAACAGGAATACCGGAGGCGAAGGCGAGTAACTGGGCCAACACTGACACTGAGACCCGAAAGCGTGGGGATCAAACAGG	Bdellovibrio bacteriovorus	0.941	0	0	0	0	0	0	0	0	0	0	0	0	0	0	0	0	0	0	0	0	0	0	0	0	0	0	0	0	0	0	0	0	0	0	0	0	0	0	0	0	0	3	0	0	0	0
294	GACGAGGGGTGCGAACGTTATTCGGAATGATTGGGCGTAAAGGGTGCGTAGGCCGTTTTTCAAGTCAACTGTTAAATTTCTCAGCTTAACTGGGAGTATGCGGTAGAAACTGAAAAACTAGAGGATGGAAGAGAGAAGTAGAATTCTCGGAGTAGCGGTAAAATGCGTAGATCTCGAGAGGAACACCGATGGCGAAGGCAGCTTCTTGGTCCATTTCTGACGCTGAGGCACGAAAGCGTGGGGAGCAAACAGG	Stenotrophomonas maltophilia	0.798	0	0	0	0	0	0	0	0	0	0	0	6	0	0	0	0	0	0	0	0	0	0	0	0	0	0	0	0	0	0	0	0	0	0	0	0	0	0	0	0	0	0	0	0	0	0
295	GACGGAGGATGCAAGCGTTATCCGGAATGATTGGGCGTAAAGCGTCCGCAGGTGGCAGTTCAAGTCTGCTGTCAAAGACCGGGGCTTAACTTCGGAAAGGCAGTGGAAACTGAACAGCTAGAGTATGGTAGGGGCAAAGGGAATTCCTGGTGTAGCGGTGAAATGCGTAGAGATCAGGAAGAACATCGGTGGCGAAGGCGCTTTGCTGGACCATAACTGACACTCAGGGACGAAAGCTAGGGGAGCGAATGGG	Tychonema bourrellyi HAB663	0.996	0	0	0	0	0	0	0	0	0	0	0	0	0	0	0	0	0	0	0	0	0	0	0	0	9	0	0	0	0	0	0	0	0	0	0	0	0	0	0	0	0	0	0	0	0	0
296	GACGGAGGATGCAAGCGTTATCCGGAATGATTGGGCGTAAAGCGTCCGCAGGTGGCAGTTCAAGTCTGCTGTCAAAGACCGGGGCTTAACTTCGGAAAGGCAGTGGAAACTGAACAGCTAGAGTATGGTAGGGGCAGAGGGAATTCCTGGTGTAGCGGTGAAATGCGTAGAGATCAGGAAGAACATCGGTGGCGAAGGCGCTCTGCTGGACCATAACTGACACTCAGGGACGAAAGCTAGGGGAGCGAATGGG	Tychonema bourrellyi HAB663	0.988	0	0	0	0	0	0	0	0	0	0	0	4	0	0	0	0	0	0	0	0	0	0	0	0	0	0	0	0	0	0	0	0	0	0	0	0	0	0	0	0	0	0	0	0	0	0
297	GACGGAGGATGCAAGCGTTATCCGGAATGATTGGGCGTAAAGCGTCTGTAGGTGGATTGTAAAGTCTTCTGTTAAAGATCGGGGCTTAACCCAGTTCAAGCAGTGGAAACTTATAATCTAGAGTACGGTAGGGGCAGAGGGAATTCCCGGTGTAGCGGTGAAATGCGTAGATATCGGGAAGAACACCGACAGCGAAAGCACTCTGCTGGGCCGAAACTGACACTGAGAGACGAAAGCTAGGGGAGCAAAAGGG	Arthrospira platensis UTEX LB 2340	0.885	0	0	0	0	0	0	0	0	0	0	0	0	0	0	0	7	0	0	0	0	0	0	0	0	0	0	0	0	0	0	0	0	0	0	0	0	0	0	0	0	0	0	0	0	0	0
298	GACGGAGGATGCAAGCGTTATCCGGAATGATTGGGCGTAAAGCGTCTGTAGGTGGTTTATTAAGTCTACTGTTAAAGATCAGGGCTTAACCCTGAGTCGGCAGTAGAAACTAATGAGCTTGAGTACGGTAGGGGCAGAGGGAATTCCCGGTGTAGCGGTGAAATGCGTAGAGATCGGGAAGAACACCAATGGCGAAAGCACTCTGCTGGGCCGAAACTGACACTCAGAGACGAAAGCTAGGGGAGCGAATGGG	Arthrospira platensis UTEX LB 2340	0.894	0	0	0	0	0	0	0	0	0	0	0	0	0	0	0	0	0	0	0	0	0	654	0	0	0	0	0	0	0	0	0	0	0	0	0	0	0	0	0	0	0	0	0	0	0	0
299	GACGGAGGGAGCTAGCGTTGTTCGGAATTACTGGGCGTAAAGGGCATGTAGGCGGTTTTATAAGTTAGACGTTAAAGACCTAGGCTTAACCTGGGGAGTGCGTTTAATACTGTAAAGCTAGAGGATGGAAGAGGAAAGTAGAATTCCCGGTGTAGAGGTGGCATTCGTAGATATCGGGAGGAATACCGGTGGCGAAGGCGGCTTTCTGGTCCATTTCTGACGCTGAGGTGCGAAAGCGTGGGGAGCAAACAGA	Neoehrlichia lotoris str. RAC413	0.866	0	0	0	0	0	0	0	0	0	0	0	0	0	0	0	0	0	0	0	0	22	0	0	0	0	0	0	0	0	0	0	0	0	0	0	0	0	0	0	0	0	0	0	0	0	0
300	GACGGAGGGGGCTAGCGTTGTTCGGAATGACTGGGCGTAAAGGGCGCGTAGGCGGTTTTTTAAGTGAGGCGTGAAAGCCCTGGGCTTAACCCAGGAGGTGCGCTTCAGACTGGAAAGCTTGAGTACGAGAGAGGAAAGTGGAATTCCTAGTGTAGAGGTGAAATTCGTAGATATTAGGAAGAACACCAGTGGCGAAGGCGGCTTTCTGGCTCGTAACTGACGCTGAGGCGCGAAAGCGTGGGGAGCAAACAGG	Bealeia paramacronuclearis	0.933	0	0	0	0	0	0	0	0	0	0	0	0	0	0	0	0	0	0	0	0	0	0	0	0	0	0	0	0	6	0	0	0	0	0	0	0	0	0	0	0	0	0	0	0	0	0
301	GACGGAGGGGGCTAGCGTTGTTCGGAATGACTGGGCGTAAAGGGCGCGTAGGCGGTTTTTTAAGTGAGGCGTGAAAGCCCTGGGCTTAACCCAGGAGGTGCGTTTCAGACTGGAAGACTTGAGTGCGAGAGAGGAAAGTGGAATTTCTAGTGTAGAGGTGAAATTCGTAGATATTAGAAAGAACACCCGTGGCGAAGGCGGCTTTCTGGCTCGCAACTGACGCTGAGGCGCGAAAGCGTGGGGAGCAAACAGG	Bealeia paramacronuclearis	0.922	0	0	0	0	0	0	0	0	0	0	0	0	0	0	0	0	0	0	0	0	0	0	0	0	9	0	0	0	0	0	0	0	0	0	0	16	0	17	0	0	0	0	0	0	0	0
302	GACGGAGGGGGCTAGCGTTGTTCGGAATGACTGGGCGTAAAGGGCGCGTAGGTGGTTTTTCAAGTCAGGCGTGAAAGCCCCGGGCTTAACCTGGGAACTGCGCTTGATACTGGATGACTAGAGGACGAGAGAGGAAAGTGGAATTCCGAGTGTAGAGGTGAAATTCGTAGATATTCGGAGGAACATCAGAGGCGAAGGCGGCTTTCTGGCTCGTATCTGACGCTGAGGCGCGAAAGCGTGGGGAGCAAACAGG	Caedibacter acanthamoebae	0.976	0	0	0	0	0	0	0	0	0	0	0	0	0	0	0	0	0	0	0	0	0	0	0	0	0	0	0	0	0	0	0	0	0	0	0	0	0	9	0	0	0	0	0	0	0	0
303	GACGGAGGGGGCTAGCGTTGTTCGGAATTACTGGGCGTAAAGGGCGCGTAGGCGGTTTTGTAAGTTAGATGTTAAAGACCTGGGCTTAACCTAGGGGGTACATTTAATACTGCAAGGCTTGAGTGTGAAAGGGGAGAGTGGAATTTCCGGTGTAGAGGTGGAATTCGTAGATATCGGAAGGAACACCAGAAGCGAAGGCGGCTCTCTGGTTCACAACTGACGCTGAGGCGCGAAAGCGTGGGGAGCAAACAGG	Bealeia paramacronuclearis	0.858	0	0	0	0	0	0	0	0	0	0	0	0	0	0	0	0	0	0	0	0	0	0	0	0	0	0	0	0	0	0	0	0	0	0	0	0	0	0	0	0	0	0	0	0	86	0
304	GACGGAGGGTGCAAGCGTTGTTCGGATTGACTGGGCGTAAAGGGCGTGTAGGCGGTCGGCCAAGTCTGATGTGAAAGCCCGGAGCTCAGCTCCGGAAGTGCGTCGGAAACTAGCCGGCTGGAGCGCGGTAGAGGAGGGTGGAATTCCTGGTGTAGCGGTGAAATGCGTAGATATCAGGAGGAACACCGGCGGCGAAGGCGGCCCTCTGGACCGTTGCTGACGCTGAGACGCGAAAGCGTGGGGAGCAAACAGG	Desulfacinum hydrothermale DSM 13146	0.87	0	0	0	0	0	0	0	0	0	0	0	0	0	0	0	0	0	0	0	0	0	0	0	0	0	0	0	0	0	0	0	0	0	0	0	0	0	0	0	0	0	11	0	0	0	0
305	GACGGAGGGTGCTAGCGTTGTTCGGAATTACTGGGCGTAAAGGGCGCGTAGGCGGCTTCTTGCGTCGGATGTGAAAGCCCGGGGCTCAACCTCGGAACGGCATCCGATACGGGGGAGCTGGAGACCGGGAGAGGAGGGTGGAATAGCCAGTGTAGAGGTGAAATTCGTAGATATTGGCTGGAACACCGGTGGCGAAAGCGGCTCTCTGGCCCGGTTCTGACGCTGAGGCGCGAAAGCGTGGGGAGCAAACAGG	Alysiosphaera europeae	0.917	0	0	0	0	0	0	0	0	0	0	0	0	0	0	0	0	0	0	0	0	0	0	0	0	0	0	0	0	0	0	0	0	0	0	0	0	0	0	0	0	0	0	0	0	0	0
306	GACGGGGGGGGCAAGTGTTCTTCGGAATGACTGGGCGTAAAGGGCACGTAGGCGGTGAATCGGGTTGAAAGTGAAAGTCGCCAAAAACTGGCGGAATGCTCTCGAAACCAATTCACTTGAGTGAGACAGAGGAGAGTGGAATTTCGTGTGTAGGGGTGAAATCCGGAGATCTACGAAGGAACGCCAAAAGCGAAGGCAGCTCTCTGGGTCCCTACCGACGCTGGAGTGCGAAAGCATGGGGAGCGAACGGG	Paracoccus siganidrum	0.759	0	0	0	0	0	0	0	0	0	0	0	0	0	0	0	0	0	0	0	0	0	0	0	0	4	0	0	0	0	0	0	0	0	0	0	0	0	0	0	0	0	0	0	0	0	0
307	GACGGGGGGGGCAAGTGTTCTTCGGAATGACTGGGCGTAAAGGGCACGTAGGCGGTGAATCGGGTTGAAAGTGAAAGTCGCCAAAAACTGGCGGAATGCTCTCGAAACCAATTCACTTGAGTGAGACAGAGGAGAGTGGAATTTCGTGTGTAGGGGTGAAATCCGTAGATCTACGAAGGAACGCCAAAAGCGAAGGCAGCTCTCTGGGTCCCTACCGACGCTGGGGTGCGAAAGCATGGGGAGCGAACAGG	Paracoccus siganidrum	0.77	0	0	0	0	0	0	0	0	0	0	0	0	0	0	0	5	0	0	0	0	0	0	0	0	0	0	0	0	0	0	0	0	0	0	0	0	0	0	0	0	0	0	0	0	0	0
308	GACGGGGGGGGCAAGTGTTCTTCGGAATGACTGGGCGTAAAGGGCACGTAGGCGGTGAATCGGGTTGAAAGTGAAAGTCGCCAAAAACTGGTGGAATGCTCTCGAAACCAATTCACTTGAGTGAGACAGAGGAGAGTGGAATTTCGTGTGTAGGGGTGAAATCCGCAGATCTACGAAGGAACGCCAAAAGCGAAGGCAGCTCTCTGGGTCCCTACCGACGCTGGAGTGCGAAAGCATGGGGAGCGAACGGG	Defluviimonas aestuarii	0.761	0	0	0	0	0	0	0	0	0	0	0	0	0	0	0	0	0	0	0	0	0	0	0	0	0	0	0	0	0	0	0	0	0	0	0	0	0	0	0	0	0	0	0	0	0	0
309	GACGGGGGGGGCAAGTGTTCTTCGGAATGACTGGGCGTAAAGGGCACGTAGGCGGTGAATCGGGTTGAAAGTGAAAGTCGCCAAAAACTGGTGGAATGCTCTCGAAACCAATTCACTTGAGTGAGACAGAGGAGAGTGGAATTTCGTGTGTAGGGGTGAAATCCGGAGATCTACGAAGGAACGCCAAAAGCGAAGGCAGCTCTCTGGGTCCCTACCGACGCTGGAGTGCGAAAGCATGGGGAGCGAACGGG	Defluviimonas aestuarii	0.761	0	0	0	5	0	0	0	0	0	0	0	0	0	0	0	0	0	0	0	0	0	0	0	6	0	0	0	0	0	0	0	0	0	0	0	0	0	0	0	0	0	0	0	0	0	0
310	GACGGGGGGGGCAAGTGTTCTTCGGAATGACTGGGCGTAAAGGGCACGTAGGCGGTGAATCGGGTTGAAAGTGAAAGTCGCCAAAAAGTGGCGGAATGCTCTCGAAACCAATTCACTTGAGTGAGACAGAGGAGAGTGGAATTTCGTGTGTAGGGGTGAAATCCGTAGATCTACGAAGGAACGCCAAAAGCGAAGGCAGCTCTCTGGGTCCCTACCGACGCTGGGGTGCGAAAGCATGGGGAGCGAACAGG	Paracoccus siganidrum	0.767	0	0	0	0	5	0	0	0	0	0	0	0	0	0	0	0	0	0	0	0	0	0	0	0	0	0	0	0	0	0	0	0	0	0	0	0	0	0	0	0	0	13	32	0	0	0
311	GACGGGGGGTCCAAGCGTTGTTCGGAATCATTGGGCGTAAAGCGTGTGCAGGTGGTTTTGAAAGTTAGATGTGAAAGCCTCGGGCTCAACCCGAGAAGTGCATTTAAAACTACAAAACTTGAGTAAGGAAGAGGGTCGTGGAATTCCAGGTGTAGTGGTGAAATACGTAGATATCTGGAGGAACACCGGTGGCGAAGGCGGCGACCTGGTCCTATACTGACACTCATACACGAAAGCGTGGGGATCAAACAGG	Syntrophus aciditrophicus	0.853	0	0	0	0	0	0	0	0	0	0	0	0	0	0	0	0	0	0	0	0	0	0	0	0	0	0	0	0	0	0	0	0	0	0	0	0	0	0	0	0	0	0	0	0	0	0
312	GACGGGGGGTCCAAGCGTTGTTCGGAATCATTGGGCGTAAAGCGTGTGCAGGTGGTTTTGTAAGTTGGATGTGAAAGCCCCGGGCTTAACTCGGGAAGTGCATTCAAAACTGCAAAACTTGAGTATGGAAGAGGGTCGTGGAATTCCTGGTGTAGTGGTGAAATACGTAGATATCAGGAGGAACACCGGTGGCGAAGGCGGCGACCTGGTCCTATACTGACACTCATACACGAAAGCGTGGGTAGCAAACAGG	Pelobacter propionicus	0.865	0	0	0	0	0	0	0	0	0	0	0	4	0	0	0	0	0	0	0	0	0	0	0	0	0	0	0	0	0	0	0	0	0	0	0	0	0	0	0	0	0	0	0	0	0	0
313	GACGGGGGGTCCTAGCGTTGTTCGGAATTATTGGGCGTAAAGCGTGTGCAGGTTGTTTGAAAAGTTGGATGTGAAATCCTTGGGCTCAACCCAAGACGTGCATTCAAAACTGTCAGACTTGAGTATGAAAGAGGATCGTGGAATTCCTAGTGTAGTGGTGAAATACGTAGATATTAGGAGGAACACCGGTGGCGAAGGCGGCGATCTGGTTCAATACTGACACTCATACACGAAAGCGTGGGGATCAAACAGG	Geopsychrobacter electrodiphilus DSM 16401	0.85	0	0	0	0	0	0	0	0	0	0	0	0	0	0	0	0	0	0	0	0	0	0	0	0	0	0	0	0	0	0	0	0	0	0	0	0	0	0	0	0	0	4	0	0	0	0
314	GACGTAGGATGCAAGCGTTGTCCGGAATTATTGGGCGTAAAGAGTTCGTAGGCGGTTTGTTAAGTCTGATGTTAAAGACGGGAGCTCAACTCCCGCATGGCATTGGATACTGGCAAGCTAGAGTTCGGTAGAGGTCTCGGGAATTCCAGGTGTAGCGGTGAAATGCGTAGATATCTGGAGGAACACCGGTGGCGAAAGCGCGAGACTGGGCCGTAACTGACGCTGAGGAACGAAAGCTAGGGTAGCCAAAGGG	Streptomyces yeochonensis CN732	0.843	0	0	0	0	0	0	0	0	0	0	0	0	0	0	0	0	0	0	0	0	0	0	0	0	0	0	0	0	0	0	0	0	0	0	0	0	0	0	0	0	0	0	0	0	0	0
315	GACGTAGGATGCAAGCGTTGTCCGGATTCATTGGGCGTAAAGAGTTCGTAGGCGGTTTGTTAAGTCTGATGTTAAATATTAGGGCCCAACCCTGAAACTGCATTGGATACTGGCAGACTGGAGTGCAGTAGAGGCAAGTGGAATTCCCAGTGTAGCGGTGAAATGCGTAGATATTGGGAAGAACACCGGTGGCGCAGGCGACTTGCTGGGCTGTAACTGACGCTGAGGAACGAAAGCTAGGGGAGCAAATGGG	Caloramator quimbayensis	0.843	0	0	0	0	0	0	0	0	0	0	0	0	0	0	0	0	0	0	0	0	0	0	0	8	0	0	0	0	0	0	0	0	0	0	0	0	0	0	0	0	0	0	0	0	0	0
316	GACGTAGGATGCAAGCGTTGTCCGGATTTATTGGGCGTAAAGAGTTCGTAGGCGGTTCGTTAAGTTTGGTGTTAAAGATCGGGGCTCAACCCCGGGAGTGCACTGAATACTGGCGGACTGGAGTGTGGTAGAGGCTAGTGGAATTCCCAGTGTAGCGGTGAAATGCGTAGATATTGGGAAGAACACCGGTGGCGTAGGCGACTAGCTGGGCCATAACTGACGCTGAGGAACGAAAGCCAGGGGAGCAAATGGG	Desulfotomaculum aeronauticum	0.841	0	0	0	0	0	0	0	0	0	0	0	0	0	0	0	0	0	0	0	0	0	0	0	0	0	0	0	0	0	0	0	0	0	0	0	0	0	0	0	0	0	7	0	0	0	0
317	GACGTAGGATGCAAGCGTTGTCCGGATTTATTGGGCGTAAAGAGTTCGTAGGCGGTTTGTTAAGTCTGATGTTAAAGATCGGGGCCCAACCCTGGGAGTGCATTGGATACTGGCAGACTGGAGTGTGGTAGAGGTTAGTGGAATTCCCAGTGTAGCGGTGAAATGCGTAGATATTGGGAAGAACACCAGTGGCGTAGGCGACTAACTGGGCCATAACTGACGCTGAGGAACGAAAGCCAGGGGAGCGAATGGG	Phormidium lucidum CY-012	0.847	0	0	0	0	0	0	0	0	0	0	0	0	0	0	0	0	0	0	0	0	0	0	0	0	0	0	0	0	14	0	0	0	0	0	0	0	0	0	0	0	0	0	0	0	0	0
318	GACGTAGGATGCGAGCGTTGTCCGGATTTATTGGGCGTAAAGAGTTCGTAGGTGGTTCGTTAAGTCTGATGTTAAAGACTGGGGCTCAACCCTGGGAGTGCATTGGATACTGGCGGACTGGAGTACAGTAGAGGCAAGCGGAATTCCCAGTGTAGCGGTGAAATGCGTAGATATTGGGAAGAACACCGGTGGCGCAAGCGGCTTGCTGGGCTGTAACTGACACTGAGGAACGAAAGCTAGGGGAGCGAATGGG	Oscillatoria princeps NIVA-CYA 150	0.852	0	0	0	0	0	0	0	0	0	0	0	6	0	0	0	0	0	0	0	0	0	0	0	0	0	0	0	0	0	0	0	0	0	0	0	0	0	0	0	0	0	0	0	0	0	0
319	GACGTAGGATGCGAGCGTTGTCCGGATTTATTGGGCGTAAAGAGTTCGTAGGTGGTTTGTTAAGTTTGGTGTTAAAGATCGGGGCTCAACCCTGGGACTGCACTGAATACTGGCAGACTCGAGTGTGGTAGAGGCTAGTGGAATTCCCAGTGTAGCGGTGAAATGCGTAGATATTGGGAAGAACACCGGTGGCGTAGGCGACTAGCTGGGCCATAACTGACGCTGAGGAACGAAAGCCAGGGGAGCGAATGGG	Phormidium angustissimum SABC030403	0.827	0	0	0	0	0	0	0	0	0	0	0	0	0	0	0	0	0	0	0	0	0	913	0	23	6	0	0	0	0	0	0	0	0	0	69	0	13	0	0	0	0	0	0	0	0	0
320	GACGTAGGATGCGAGCGTTGTCCGGATTTATTGGGCGTAAAGAGTTCGTAGGTGGTTTGTTAAGTTTGGTGTTAAAGATCGGGGCTCAACCCTGGGACTGCACTGAATACTGGCAGACTTGAGTGTGGTAGAGGCTAGTGGAATTCCCAGTGTAGCGGTGAAATGCGTAGATATTGGGAAGAACACCGGTGGCGTAGGCGACTAGCTGGGCCATAACTGACGCTGAGGAACGAAAGCCAGGGGAGCGAATGGG	Phascolarctobacterium succinatutens YIT 12067	0.83	0	0	0	0	0	0	0	0	0	0	0	6	12	0	0	27	76	29	0	0	0	0	0	0	0	0	0	0	0	0	0	0	0	0	0	0	0	0	0	0	0	0	0	0	0	0
321	GACGTAGGATGCGAGCGTTGTCCGGATTTATTGGGCGTAAAGAGTTCGTAGGTGGTTTGTTAAGTTTGGTGTTAAAGATCGGGGCTCAACCCTGGGACTGCACTGAATACTGGCAGACTTGAGTGTGGTAGAGGCTAGTGGAATTCCCAGTGTATCGGTGAAATGCGTAGATATTGGGAAGAACACCGGTGGCGTAGGCGACTAGCTGGGCCATAACTGACGCTGAGGAACGAAAGCCAGGGGAGCGAATGGG	Phormidium angustissimum SABC030403	0.824	0	0	0	0	0	0	0	0	0	0	53	0	0	0	0	0	0	0	0	0	0	0	0	0	0	0	0	0	0	0	0	0	0	0	0	0	0	0	0	0	0	0	0	0	0	0
322	GACGTAGGGCGCGAGCGTTGTCCGGAATTATTGGGCGTAAAGAGCTCGTAGGCGGCTTGTTGCGTCGGCTGTGAAAACCCATGGCTTAACTGTGGGCTTGCAGCCGATACGGGCAGGCTAGAGTTCGGTAGGGGAGACTGGAATTCCTGGTGTAGCGGTGGAATGCGCAGATATCAGGAGGAACACCGGTGGCGAAGGCGGGTCTCTGGGCCGATACTGACGCTGAGGAGCGAAAGCGTGGGGAGCGAACAGG	Plantactinospora mayteni	0.976	0	0	0	0	0	0	0	0	0	0	0	0	0	0	0	0	0	0	0	0	0	0	0	8	0	0	0	0	0	0	0	0	0	0	0	0	0	0	0	0	0	0	0	0	0	0
323	GACGTAGGGCGCGAGCGTTGTCCGGATTTATTGGGCGTAAAGAGCTCGTAGGCGGCTTGTCACGTCGACTGTGAAATCCCGCGGCTCAACTGCGGGCTTGCAGTCGATACGGGCAGGCTAGAGTTTGGTAGGGGAGACTGGAATTCCTGGTGTAGCGGTGAAATGCGCAGATATCAGGAGGAACACCGGTGGCGAAGGCGGGTCTCTGGGCCAATACTGACGCTGAGGAGCGAAAGCGTGGGGAGCGAACAGG	Plantactinospora siamensis	0.98	0	0	0	0	0	0	0	0	0	0	0	0	0	0	0	0	0	0	0	0	0	0	0	0	0	0	0	0	0	0	0	0	0	0	0	0	0	0	0	0	0	0	0	0	0	0
324	GACGTAGGGCGCGAGCGTTGTCCGGATTTATTGGGCGTAAAGAGCTCGTAGGCGGCTTGTTGCGTCGACTGTGAAAACCCGCGGCTCAACCGCGTGGCTTGCAGTCGATACGGGCAGGCTAGAATTCGGTAGGGGAGACTGGAATTCCTGGTGTAGCGGTGAAATGCGAAGATATCAGGAGGAACACCGGTGGCGAAGGCGGGTCTCTGGGCCGATATTGACGCTGAGGAGCGAAAGCGTGGGGAGCGAACAGG	Luedemannella flava	0.992	0	0	0	0	0	0	0	0	0	0	0	0	0	0	0	0	0	0	0	0	0	0	0	0	0	0	0	0	0	0	0	0	0	0	0	0	0	0	0	0	0	0	0	0	0	0
325	GACGTAGGGGGCCAGCGTTGCTCGGAATTACTGGGCGTAAAGGGTTCGTAGGCGGTGCGGCAAGTTGGGAGTGAAATCTCTGGGCTTAACCCAGAGGCTGCTTCCAAAACTGCCGTGCTAGAGTGCGAGAGAGGCCAGTGGAATTGCAGGTGTAGCGGTGAAATGCGTAGATATCTGCAGGAACACCCGTGGCGAAGGCGGCTGGCTGGATCGCAACTGACGCTGAGGAACGAAAGCTAGGGGAGCAAACAGG	Litorivivens lipolytica	0.824	0	0	0	0	0	0	0	0	0	0	0	0	0	0	0	0	0	0	0	0	0	0	0	0	0	0	0	0	0	0	0	0	0	0	0	0	0	0	0	0	0	13	0	0	0	0
326	GACGTAGGGGGCCAGCGTTGCTCGGAATTACTGGGTGTAAAGGGTTCGTAGGCGGTGTGGCAAGTCGGGAGTGAAATCCCTGGGCTCAACCCAGGGGCTGCTTCCGAAACTGCTGTGCTAGAGTGTGGGAGAGGCGCGTGGAATTGCAGGTGTAGCGGTGAAATGCGTAGATATCTGCAGGAACACCCGTGGCGAAAGCGGCGCGCTGGACCACTACTGACGCTGAGGAACGAAAGCTAGGGGAGCAAACAGG	Cellulosilyticum ruminicola JCM 14822	0.838	0	0	0	0	0	0	0	0	0	0	0	0	0	0	0	0	0	0	0	0	0	0	0	0	0	0	0	0	0	0	0	0	0	0	0	0	0	0	0	0	0	12	0	0	0	0
327	GACGTAGGGGGCCAGCGTTGCTCGGAATTACTGGGTGTAAAGGGTTCGTAGGCGGTGTGGCAAGTCGGGAGTGAAATCTCTGGGCTCAACCCAGAGTCTGCTTCCGAAACTGCTGTGCTTGAGTGTGGGAGAGGCGCGTGGAATTGCAGGTGTAGCGGTGAAATGCGTAGATATCTGCAGGAACACCCGTGGCGAAAGCGGCGCGCTGGACCACTACTGACGCTGAGGAACGAAAGCTAGGGGAGCAAACAGG	Granulicella acidiphila	0.883	0	0	0	0	0	0	0	0	0	0	0	0	0	0	0	0	0	0	0	0	0	0	0	0	0	0	0	0	0	0	0	0	0	0	0	0	0	0	0	0	0	11	0	0	0	0
328	GACGTAGGGGGCCAGCGTTGTTCGGAATTACTGGGTGTAAAGGGTTCGTAGGCGGTGCGGCAAGTTGGGAGTGAAATCTCTGGGCTTAACCCAGAGGCTGCTTCCAAAACTGCTGTGCTTGAGTGTGAGAGAGGCTCGTGGAATTGCAGGTGTAGCGGTGAAATGCGTAGATATCTGCAGGAACACCCGTGGCGAAAGCGGCGAGCTGGATCACAACTGACGCTGAGGAACGAAAGCTAGGGGAGCAAACAGG	Paracoccus siganidrum	0.814	0	0	0	0	0	0	0	0	0	0	0	0	0	0	0	0	0	0	0	0	0	0	0	0	0	0	0	0	0	0	0	0	0	0	0	0	0	6	0	0	0	0	0	0	0	0
329	GACGTAGGGGGCGAGCGTTATTCGGAATTATTGGGCGTAAAGCGCTCGTAGGCGGGATTGCAAGTCCGTGTTGAAAGACCTCGGCTCAACTGAGGGACCGGCTCGGATACTGTGATTCTTGAGGCAATCAGAGGGTGATGGAATTCCCGGTGTAGCGGTGAAATGCGTAGATATCGGGAGGAACACCAGTGGCGAAGGCGATCACCTGGGGTTGTTCTGACGCTGAGGAGCGAAAGCTAGGGGAGCAAACGGG	Calditerricola satsumensis JCM 14719	0.835	0	0	0	0	0	0	0	0	0	0	0	0	0	0	0	0	0	0	0	0	0	0	0	0	0	0	0	0	0	0	0	0	0	0	0	0	0	0	0	0	0	10	0	0	0	0
330	GACGTAGGGTGCGAGCGTTGTCCGGAATTATTGGGCGTAAAGGGCTCGTAGGCGGTTTGTCGCGTCGTGAGTGAAATTCCGAGGCTTAACTTCGGGACTGCTTTCGATACGGGCAGACTAGAGGTAGGCAGGGGAGAGTGGAACCCCAGGTGTAGCGGTGGAATGCGCAGATATCTGGGAGAACACCGGTGGCGAAGGCGGCTCTCTGGGCCTTACCTGACGCTGAGGAGCGAAAGCGTGGGGAGCGAACAGG	Flindersiella endophytica	0.992	0	0	0	0	0	0	0	0	0	0	0	0	0	0	0	0	0	0	0	0	0	0	0	0	0	0	0	0	0	0	0	0	0	0	0	0	0	0	0	0	0	0	0	7	0	0
331	GACGTAGGTGGCAAGCGTTACTCGGAATTACTAGGCGTAAAGCGCGCGTAGGCGGATTGTTAAGTCTGTTGTGTAATCTCCGGGCCCAACCCGGAAACTGCAATTGAAACTGGCGGTCTTGAGTGAGGCAGAGGAAATCGGAATTCCAAATGTAGCAGTGAAATGCGTAGATATTTGGAGGAACACCGGTGGCGAAGGCGGATTTCTGGGCCTTTACTGACGCTAAAGCGCGAAAGCTGGGGGAGCAAACGGG	Elusimicrobium minutum	0.972	0	0	0	0	0	0	0	0	0	0	0	0	0	0	0	0	0	0	0	0	0	0	0	0	0	0	0	0	0	0	0	0	0	0	0	0	0	0	0	0	0	0	0	0	0	0
332	TAAGGATACTTCAAGCGTTACTGGGAATTACTGGGCGGAAAAGATGCACAGGTGGTTAGGTGTATCCGATGTGAAATCTTGAAGCATAACATCGGGGCTGCGTTTGAAACTGCCTTGCTCGAGTTTTGGAGAGGCAGGCGGAATTTCTGGTGTAGCAGTGGAATGTGTAGATATCAGAAGGAATACCAATGGCGAAGGGAGCTTGCTGGACAAATACTGACCCTCATGCAGGAAAGCGTGGGGTGCAAAAAGG	Lentimonas marisflavi	0.798	0	0	0	0	0	57	0	0	0	0	0	0	0	0	0	0	0	0	0	0	0	0	0	0	0	0	0	0	0	0	0	0	0	0	0	0	0	0	0	0	0	0	0	0	0	0
333	TAAGGATACTTCAAGCGTTACTGGGAATTACTGGGCGGAACAGATGCGCAGGTGGCTAGGTGTATCCGATGTGAAATCTTGAAGCATAACATCGGGACTTCGTTTGAACCTGCCTTGCTCGAGTTTTGGAGAGGCAGGCGGAATTTCTGGTGTAGCGGTGGAATGTGTAGACATCAGAAGAAGCACAAATGGCGAAGGGGGCTTGCTGGACAAATACTGACCCTCATGCAGGAAAGTTTGGGGAGCAAAAAGG	Pasteuria penetrans	0.815	0	0	0	0	0	0	0	0	0	0	0	0	0	13	55	0	0	0	0	0	0	0	0	0	0	0	0	0	0	0	0	0	0	0	0	0	0	0	0	0	0	0	0	0	0	0
334	TAAGTAGGGCGCAAGCGTTGTCCGGAATTATTGGGCGTAAAGAGCTCGTAGGCGGTTTGTCGCGTCTGCTGTGAAAGCCCGGGGCTTAACCCCGGGTGTGCAGTGGGTACGGGCAGACTTGAGTGCAGTAGGGGAGACTGGAATTCCTGGTGTAGCGGTGAAATGCGCAGATATCAGGAGGAACACCGATGGCGAAGGCAGGTCTCTGGGCTGTTACTGACGCTGAGGAGCGAAAGCATGGGGAGCGAACAGG	Kocuria rhizophila	1	0	0	0	0	0	0	0	0	0	0	0	0	0	0	0	0	0	0	0	0	0	0	0	0	0	0	0	0	0	0	0	0	0	0	0	0	0	0	0	0	0	0	0	0	0	0
335	TACAAAAGGTGCGAGCGCTATTCGGATTTATTGGGCGTTAAGGGTATGTAGGTGGCCATAAACACTAATTGAAAAAAGCTAGGGAGGATACCTTAGACAACCGATTAGGATAAATGGCTCGAGGAAAAGGGAGGTCGGGAGAATTTCCAGAGTAGAAGTCAAATTCTGATATACTGGAAGGACTATCAGTGGCGAAGGCGCCTTTCCATCTTTTCCTGACGCTGAGGTACGAAGGCACGGGGAGCAAACAGG	Carsonella ruddii	0.702	0	0	0	0	0	0	0	0	0	0	0	0	0	0	0	0	0	0	0	0	0	0	0	0	0	0	0	0	0	0	0	0	0	0	0	0	0	0	0	0	0	0	0	0	0	0
336	TACAAAGGGAGCGTGCGTTATTCATACGAACTGGGCGTAAAGCGTCTTTAGGCTGTTTAGAGAGTGTTAGCATCAAAATACCAGAACGTCATGCTGGACTGTATGTTAATACTGCTTTTCTTGAGTTATATAGGAGTTAGTAGTATTTTTTCAGGAGAGTTAAAATTCGAAGAAAGAAAAGAGAGGGCCGAAGGTGAAGACAACTAACTATATTTAACTGACGCCAAAGGACTAAAGCATAGGGAGCGATAGGG	Maritimimonas rapanae	0.697	0	0	0	0	0	0	0	0	0	0	0	0	0	0	0	0	0	0	0	0	0	0	0	0	0	0	0	0	0	0	0	0	0	0	0	0	0	0	0	0	0	0	0	0	0	0
337	TACAAAGGTTACAAGCGTTATCCGGATTTACTGGGCGTAAAGCGAGCGCAGGTTGATTTACAAGTCTGGTGTAAAATGCATCTGCTTAACAGATGTTTGCATTGGAAACTGTAAGTCTAGAGTGTGATAGAGAGTTTTAGAATTCCATGTGGAGCGGTGGAATGCGCAGATATATGGAAGAATACCAGTGGTGAAGACGAAAACTTAGGTCACAACTGACGCTTAGGCTCGAAAGTGTGGGGAGCAAATAGG	Mycoplasma girerdii	0.909	0	0	0	0	0	0	0	0	0	0	0	0	0	0	0	0	0	0	0	0	0	0	14	0	0	0	0	0	0	0	0	0	0	0	0	0	0	0	0	0	0	0	0	0	0	0
338	TACAAAGGTTACAAGCGTTATCCGGATTTACTGGGCGTAAAGCGAGCGCGGGCTGTTTTACAAGTCTGGTGTCAAATGCATCTGCTCAACAGATGTTTGCATTGGAAACTGTAAGACTAGAGTGTGATAGAGAGTTTTAGAACTCCATATGGAGCGGTGGAATGCGTAGATATATGGAAGAATACCAGTGGTGAAGACGAAAACTTAGGTCACTACTGACGCTTAGGCTCGAAAGTGTGGGGAGCAAATAGG	Mycoplasma girerdii	0.905	0	0	0	0	0	0	0	0	0	0	0	0	0	0	0	0	0	0	0	0	0	0	0	0	0	0	0	0	0	0	0	0	0	0	0	0	0	0	0	0	0	0	0	0	0	0
339	TACAAAGGTTACAAGCGTTATCCGGATTTACTGGGCGTAAAGCGAGCGTAGGCTGATTGACAAGTCTGGGGTGAAATGCATCTGCTTAACAGATGTTTGCCTTGGAAACTGTCAGTCTAGAGTGTGATAGGGAGTTCTGGAACTCCATGTGGAGCGGTGGAATGCGTAGATATATGGAAGAACACCTGTAGTGAAGACGAGAACTTAGGTCACAACTGACGCTTAGGCTCGAAAGTGTGGGGAGCAAATAGG	Mycoplasma girerdii	0.933	0	0	0	0	0	0	0	0	0	0	226	0	0	0	0	0	0	0	0	0	0	0	0	0	0	0	0	0	0	40	0	0	0	0	0	0	0	0	0	438	0	0	0	10	0	0
340	TACAAATGTTACAAGCGTTATCCGGATTTACTGGGCGTAAAGCGAGCGCGGGCTGATTAACAAGTCTGGTGTGAAATGCTATTGCTCAACAATAGTATGCATTGGAAACTGTTAATCTAGAGTATGATAGGGAGTTGAAGAACTCCATGTGGAGCGGTGGAATGCGTAGATATATGGAAGAATACCAGTGGTGAAGACGTCAACTTAGGTCAATACTGACGCTTAGGCTCGAAAGTGTGGGGAGCAAATAGG	Mycoplasma girerdii	0.897	0	0	0	0	0	0	0	0	0	0	0	0	0	0	0	0	0	0	18	0	0	0	0	0	0	0	0	31	13	0	7	0	0	0	0	3	0	0	0	490	0	17	49	157	46	503
341	TACAGAAGATGCAAGTATTATTTGGAATAATTAGGCGTAAAGCATCTGTAGGTGGATTTTTAAGTCCGCCATCAAATATCAGGGCTTAACCCTGGACAAGCAGTGGAAACTACCAACCTGGAGTACGGTAGGGGTAGAGGGAATTTTAGGTGGAGCGGTGAAATGCGTAGAGATCGAAAAAAACACTAATGGCGAAAGCACTTTGCTGGGCCGACACTGACATTGAGAGAAAAAATCTAGGTGAGCGAATGGG	Thermogemmatispora carboxidivorans	0.795	0	0	0	0	0	0	0	0	0	0	0	0	0	0	0	0	0	0	0	0	0	0	0	0	0	21	0	0	0	0	0	0	0	0	0	0	0	0	0	0	0	0	0	0	0	0
342	TACAGAGACCTCGAGCATTATCCGGATTTATTGGGCGTAAAGGGTCCGCAGGTGGCCGTTCACGTCGATGGTTAAATTTCAGGGCTCAACCCTGAAACCGCCACCGATACGGTTCGGCTCGAGCATGGGAGAGGTACGCGGAATTACCGGTGTAGTAGTAAAATGCGTTAATATCGGTAAGAACACCAAATGCGAAGGCAGCGTACTGGAACATTGCTGACACTCAGGGACGAAAGCGTGGGGAGCGAAAGGG	Oxynema thaianum BDU 92071	0.744	0	0	0	0	0	0	0	0	0	0	0	0	0	0	0	0	0	0	0	0	0	0	0	0	0	0	0	0	0	0	0	0	0	0	0	0	0	0	0	0	0	19	0	0	0	0
343	TACAGAGACTGCAAGCGTTGCTCGGAATTACTGGGCGTAAAGGGTGCGCAGGCGGCCGAATGTGTCAGGTGTGAAATCTCAAGGCTTAACCTTGAAAGTGCACTTGAAACTGTTCGGCTAGAGTGTCGGAGGGGTAAGCGGAATTTCGTGTGTAGCAGTGAAATGCGTAGATATACGAAAGAACACCAAAGGCGAAGGCAGCTTACTGGACGATAACTGACGCTCATGCACGAAAGCGTGGGGAGCGAAAGGG	Pelagicoccus mobilis	0.858	0	0	0	0	0	0	0	0	0	0	32	0	0	0	0	0	0	0	0	0	0	0	0	0	0	0	0	0	0	0	0	0	0	0	0	0	0	0	0	0	0	0	0	0	87	0
344	TACAGAGACTGCGAGCGTTATTCGGATTCACTGGGCGTAAAGGGTGCGCAGGCGGCCAGGTGTGTTAGGCGTGAAAGCCCGAGGCTTAACCTCGGAATTGCACCTAAAACTACTTGGCTAGAGTACTGGAGAGGGAAACGGAATTCACGGTGTAGCAGTGAAATGCGTAGATATCGTGAGGAACACCAGAGGCGAAGGCGGTTTCCTGGACAGTTACTGACGCTCAGGCACGAAAGCGTGGGGAGCAAAAGGG	Lacunisphaera anatis	0.933	0	0	0	0	0	0	9	0	0	0	0	0	0	0	0	0	0	0	0	0	0	0	0	0	0	0	0	0	0	0	0	0	0	0	0	0	0	0	0	0	0	0	0	0	0	0
345	TACAGAGGATGCAAGCGTTATCCGGAATGATTGGGAGTAAAGCGTCTGTAGGTGGCTTTTTAAGTCCGCCGTCAAATCCCAGGGCTCAACCCTGGACAGGCGGTGGAAACTACCAAGCTGGAGTACGGTAGGGGCAGAGGGAATTTCCGGTGGAGCGGTGAAATGCGTAGAGATCGGAAAGAACACCAACGGCGAAAGCACTCTGCTGGGCCGACACTGACACTGAGAGACGAAAGCTAGGGGAGCAAATGGG	Cephalothrix komarekiana UTEX 1580	0.86	0	0	0	0	0	0	0	0	0	0	91	0	0	0	0	0	0	0	0	0	0	0	0	0	0	0	0	0	0	0	0	0	0	0	0	0	0	0	0	0	0	0	0	0	0	0
346	TACAGAGGATGCAAGCGTTATCCGGAATGATTGGGCGTAAAGCGTCCGCAGGTGGTTTTGTAAGTCTGCTGTTAAAGCGTTAGGCTCAACCTAATAAGGGCAGTGGAAACTATGAGACTAGAGTATGTTAGGGGTAGAGGGAATTCCCAGTGTAGCGGTGAAATGCGTAGAGATTGGGAAGAACACCGGTGGCGAAAGCGCTCTGCTAGGACAATACTGACACTGAGGGACGAAAGCTAGGGGAGCGAATGGG	Calothrix parietina 2T10	0.996	0	0	0	0	0	0	0	0	0	0	0	0	0	0	0	0	0	0	0	0	0	0	0	0	0	0	0	0	0	0	0	0	0	0	0	0	0	0	0	0	0	0	0	0	0	0
347	TACAGAGGATGCAAGCGTTATCCGGAATGATTGGGCGTAAAGCGTCTGTAGGTGGCTTTTTAAGTCCGCCGTCAAATCCCAGGGCTCAACCCTGGACAGGCGGTGGAAACTACCAAGCTGGAGTACGGTAGGGGCAGAGGGAATTTCCGGTGGAGCGGTGAAATGCGTAGAGATCGGAAAGAACACCAACGGCGAAAGCACTCTGCTGGGCCGACACTGACACTGAGAGACGAAAGCTAGGGGAGCAAATGGG	Arthrospira platensis UTEX LB 2340	0.871	0	0	0	0	0	0	0	0	0	0	183	0	0	0	0	0	0	0	0	0	0	0	0	0	0	0	0	0	0	0	0	0	0	0	0	0	0	0	0	0	0	0	0	0	0	0
348	TACAGAGGATGCAAGCGTTATCCGGAATGATTGGGCGTAAAGCGTCTGTAGGTGGCTTTTTAAGTCCGCCGTCAAATCCCAGGGCTCAACCCTGGACAGGCGGTGGAAACTACCAAGCTGGAGTACGGTAGGGGCAGAGGGAATTTCCGGTGGAGCGGTGAAATGCGTAGAGATCGGAAAGAACACCAACGGCGAAAGCACTCTGCTGGGCCGACACTGACACTGAGAGACGAAAGCTAGGGGAGCGAATGGG	Arthrospira platensis UTEX LB 2340	0.875	0	0	0	5	0	0	0	0	0	0	109	0	0	0	0	0	0	0	0	0	0	0	0	0	15	0	0	0	14	0	18	0	0	0	0	0	0	0	0	0	0	0	0	0	0	0
349	TACAGAGGATGCAAGCGTTATCCGGAATGATTGGGCGTAAAGCGTCTGTAGGTGGCTTTTTAAGTCCGCCGTCAAATCCCAGGGCTCAACCCTGGACAGGCGGTGGAAACTACCAAGCTTGAGTACGGTAGGGGCAGAGGGAATTTCCGGTGGAGCGGTGAAATGCGTAGAGATCGGAAAGAACACCAACGGCGAAAGCACTCTGCTGGGCCGACACTGACACTGAGAGACGAAAGCTAGGGGAGCGAATGGG	Arthrospira platensis UTEX LB 2340	0.875	0	0	0	0	0	0	0	0	0	0	0	4	0	0	0	0	0	0	0	0	0	0	0	0	0	0	0	0	0	0	0	0	0	0	0	0	0	0	0	0	0	0	0	0	0	0
350	TACAGAGGATGCAAGCGTTATCCGGAATGATTGGGCGTAAAGCGTCTGTAGGTGGCTTTTTAAGTCCGCCGTCAAATCCCAGGGCTCAACTCTGGACAGGCGGTGGAAACTACCAAGCTGGAGTACGGTAGGGGCAGAGGGAATTTCCGGTGGAGCGGTGAAATGCGTAGAGATCGGAAAGAACACCAACGGCGAAAGCACTCTGCTGGGCCGACACTGACACTGAGAGACGAAAGCTAGGGGAGCGAATGGG	Arthrospira platensis UTEX LB 2340	0.879	0	0	0	0	0	0	0	0	0	0	0	0	0	0	0	0	0	0	0	0	0	0	0	0	0	40	0	0	0	0	0	0	0	0	0	0	0	0	0	0	0	0	0	0	0	0
351	TACAGAGGCCACGAGCGTTAGGCGGAATCACTGGGCTTAAAGCGTGTGTAGGTGGATCGGTAAGTACCTTGTAAAATCCCACGGCTCAACCGTGGAACTGCTTGGTATACTGCCAGTCTTGAGGCACTCAGGGGCGAGCGGAACAGATGGTGGAGCGGTGAAATGCGTAGATATCATCTGGAACGCCAATGGTGAAGACAGCTCGCTGGGGGTGTACTGACACTGAGACACGAAAGCCAGGGGAGCGAACGGG	Tepidisphaera mucosa	0.909	0	0	0	0	0	0	0	0	0	0	0	0	0	0	0	0	0	0	0	0	0	0	0	0	0	0	0	0	0	0	0	0	0	0	0	0	0	0	0	0	0	0	0	0	0	0
352	TACAGAGGCCCCAAGCGTTACTGAGAATCACTGGGTTTAAAGGGTGCGTAGGTGGCGCGTTAAGTCCGTTGTGAAAGCCCTGGGCTCAACCCAGGAACTGCTTCGGATACTGGCGCGCTTGAGGCTAGTAGGGGTCACTGGAACTGACGGTGGAGCGGTGAAATGCGTAGATATCGTCAGGAACGCCAATGGTGAAGACAGGTGACTGGGCTAGTTCTGACACTGAGGCACGAAAGCGTGGGGAGCGAACGGG	Hymenobacter roseosalivarius DSM 11622	0.823	0	0	0	0	0	0	0	0	0	0	0	0	0	0	0	0	0	0	0	0	0	0	0	0	0	0	0	0	0	0	0	0	0	0	0	0	0	0	0	0	0	3	0	0	0	0
353	TACAGAGGCCTCAAGCGTTGTTCGGATTCATTGGGCGTAAAGGGTGCGTAGGTGGCTTGTTAAGTTGAAGGTGAAATCTCGGGGCTCAACTCCGAAACTGCCTTCAATACTGGCGAGCTCGAGGATTGTAGAGGAGAATGGAATTCACGGTGTAGCAGTGAAATGCGTAGATATCGTGAGGAAGACCAGTGGCGAAGGCGATTCTCTGGGCAATTCCTGACACTGAGGCACGAAGGCCAGGGGAGCAAACGGG	Chthoniobacter flavus Ellin428	0.894	0	0	0	0	0	0	0	0	0	0	0	0	0	0	0	0	0	0	0	0	0	0	0	0	0	0	0	0	0	0	0	0	0	0	0	0	0	0	0	0	0	0	0	0	0	0
354	TACAGAGGCCTCGAGCGTTGTTCGGATTCATTGGGCGTAAAGGGTGCGTAGGCGGTCGGGTAAGTCGGGTGTGAAATCTTGGGGCTCAACCTCAAAACTGCACTCGATACTGCCTGGCTAGAGGACTGGAGAGGAGACTGGAATTCACGGTGTAGCAGTGAAATGCGTAGAGATCGTGAGGAAGACCAGTGGCGAAGGCGGGTCTCTGGACAGTTCCTGACGCTGATGCACGAAGGCCAGGGGAGCAAACGGG	Udaeobacter copiosus	0.921	0	0	0	0	0	0	0	0	0	0	0	0	0	0	0	0	0	0	0	0	0	0	0	0	0	0	0	0	0	0	0	0	0	0	0	0	0	0	0	0	0	0	0	0	0	0
355	TACAGAGGGAGCAAGCGTTGTCCGGATTTACTGGGTGTAAAGGGCGTGTAGGCGGGAAGGCAGGTCTGATGTGAAATCCCGAGGCTCAACCTCGGAACTGCATTGGAAACCTCCTTTCTTGAATGGTAGAGAGGCAAGTGGAATTCCTAGTGTAGCGGTGAAATGCGTAGATATTAGGAGGAACACCAGTGGCGAAGGCGGCTTGCTGGCTATCTATTGACGCTGAGGCGCGAAAGCGTGGGTAGCAAACAGG	Pseudobacteroides cellulosolvens ATCC 35603 = DSM 2933	0.893	0	0	0	0	0	0	0	0	0	0	0	0	0	0	0	0	0	0	0	0	0	0	0	0	0	0	0	0	0	0	0	0	0	0	0	0	0	0	0	841	0	14	0	0	0	0
356	TACAGAGGGGGCAAGCGTTATTCGGAATTATTGGGCGTAAAGGGCGCGTAGGCGGCCTGTCAAGTCTCTCGTGAAATCCCTCGGCTTAACTGAGGACCTGCGGGAGATACTGTCGGGCTGGAGTCCGGAAGAGGGTGGTGGAATTCCCAGTGTAGCGGTGAAATGCGTAGATATTGGGAGGAACACCGGTGGCGAAGGCGGCCACCTGGGCCGGAACTGACGCTGAGGCGCGAAAGCGTGGGGAGCAAACGGG	Luteitalea pratensis	0.874	0	0	0	0	0	0	0	0	0	0	0	0	0	0	0	0	0	0	0	0	0	0	0	0	0	0	0	0	0	0	0	0	0	0	0	0	0	0	0	0	0	7	0	0	0	0
357	TACAGAGGGGGCAAGCGTTGTTCGGAATTACTGGGCGTAAAGGGCGCGTAGGCGGCCTGTTAAGTCGAACGTGAAATCCCCGGGCTCAACCCGGGAACTGCGTCCGATACTGGCAGGCTTGAATCCGGGAGAGGGATGCGGAATTCCAGGTGTAGCGGTGAAATGCGTAGATATCTGGAGGAACACCGGTGGCGAAGGCGGCATCCTGGACCGGCATTGACGCTGAGGCGCGAAAGCCAGGGGAGCAAACGGG	Luteitalea pratensis	0.968	0	0	0	0	0	0	0	0	0	0	0	0	0	0	0	0	0	0	0	0	0	0	0	0	0	0	0	0	0	0	0	0	0	0	0	0	0	0	0	0	0	0	0	0	0	0
358	TACAGAGGGGGCTAGCGTTATTCGGAATTATTGGGCGTAAAGGGCGCGTAGGCGGCCATGCGTGTCTTCCGTGAAATCCCTCGGCTTAACTGAGGACGTGCGGAAGAAACTGCAAGGCTCGAGTCCGGGAGAGGGGGGTGGAATTCCCAGTGTAGCGGTGAAATGCGTAGATATTGGGAGGAACACCGGTGGCGAAGGCGGCCCCCTGGACCGGTACTGACGCTGAGGCGCGAAAGCGTGGGTAGCAAACGGG	Cystobacter armeniaca	0.861	0	0	0	0	0	0	0	0	0	0	0	0	0	0	0	0	0	0	0	0	0	0	0	0	0	0	0	0	0	0	0	0	0	0	0	0	0	0	0	0	0	6	0	0	0	0
359	TACAGAGGGTGAAAGCGTTGTTCGGAATTACTGGGCGTAAAGCGTGCGTAGTCGGTATTGAGAGTCGCGGGTGAAATCCCAGGGCTTAACCCTGGAACTGCCTGCGAGACCTCAGTACTAGAGTGTGAGAGGGGATAGTGGAATACCCAGTGTAGCGGTGAAATGCGTAGAGATTGGGTGGAACACCGGTGGCGAAGGCGGCTATCTGGCTCACAACTGACGATCAGGCACGAAAGCGTGGGGAGCAAACAGG	Sulfitobacter pontiacus	0.843	0	0	0	0	0	0	0	0	0	0	0	0	0	0	0	0	0	0	0	0	0	0	0	0	0	0	0	0	0	0	0	0	0	0	0	0	0	0	0	0	0	0	0	0	0	0
360	TACAGAGGGTGCAAACGTTGTTCGGAATTACTGGGCGTAAAGCGCATGTAGGCGGCTTCGTAGGTCGGACGTGAAAGCTCTCGGCTCAACCGGGAAAGTGCGTTCGAAACCACGAAGCTTGAGTGTCGGAGAGGAAGGCGGAATTGTCGGTGTAGAGGTGAAATTCGTAGATATCGACAGGAACACCTGTGGCGAAAGCGGCCTTCTGGACGAACACTGACGCTGAGATGCGAAAGCGTGGGGAGCAAACAGG	Byssovorax cruenta JCM 12614	0.905	0	0	0	0	0	0	0	0	0	0	0	0	46	0	105	0	0	0	0	0	0	0	0	0	0	0	0	0	0	0	0	0	0	0	0	0	0	0	0	0	0	0	0	0	0	0
361	TACAGAGGGTGCAAACGTTGTTCGGAATTACTGGGCGTAAAGCGCATGTAGGCGGCTTCGTAGGTCGGATGTGAAAGCTCTCGGCTCAACCGGGAAAGTGCATTCGAAACCACGAAGCTTGAGTGTCGGAGAGGAAGGCGGAATTGTCGGTGTAGAGGTGAAATTCGTAGATATCGACAGGAACACCTGTGGCGAAAGCGGCCTTCTGGACGAACACTGACGCTGAGATGCGAAAGCGTGGGGAGCAAACAGG	Byssovorax cruenta JCM 12614	0.913	0	0	0	0	0	0	0	0	0	0	0	0	0	0	126	0	0	0	0	0	0	0	0	0	0	0	0	0	0	0	0	0	0	0	0	0	0	0	0	0	0	0	0	0	0	0
362	TACAGAGGGTGCAAGCGTTAATCAGAATGACTGGGCGTAAAGGGCGTGTAGGTGGTTGACTAGGTTTGATGTGAAATCCCCGGGCTTAACCTGGGAATTGCGTCGAAAACGGGTTGACTGGAGTGAGACAGAGGGTTGTGGAATTTCCGGTGTAGCGGTGAAATGCGTAGATATCGGAAAGAACATCAGTGGCGAAGGCGACAACCTGGGTCTTAACTGACACTGAGGCGCGAAGGCGTGGGGAGCAAACAGG	Rickettsiella grylli	1	0	0	0	0	0	0	0	0	0	0	0	0	0	0	0	0	0	0	0	0	0	0	0	0	0	0	0	0	0	0	0	0	0	0	0	0	0	0	0	0	0	0	0	0	0	0
363	TACAGAGGGTGCAAGCGTTAATCGGAATTACTGGGCGTAAAGCGAGCGTAGGTGGCTTGATAAGTCAGATGTGAAAGCCCCGGGCTTAACCTGGGAACGGCATCTGATACTGTTAGGCTAGAGTAGGTGAGAGGAAGGTAGAATTCCAGGTGTAGCGGTGAAATGCGTAGAGATCTGGAGGAATACCGATGGCGAAGGCAGCCTTCTGGCATCATACTGACACTGAGGTTAGAAAGCGTGGGTAGCAAACAGG	Psychrobacter faecalis	0.996	0	0	0	0	0	0	0	0	0	0	0	0	0	0	0	0	0	0	0	0	0	0	0	0	0	0	0	0	0	0	0	0	0	0	0	0	0	0	0	0	0	0	0	0	0	0
364	TACAGAGGGTGCAAGCGTTAATCGGAATTACTGGGCGTAAAGCGAGCGTAGGTGGCTTGATAAGTCAGATGTGAAATCCCCGGGCTTAACCTGGGAACTGCATCTGAAACTGTTAGGCTAGAGTAGGTGAGAGGGAAGTAGAATTTCAGGTGTAGCGGTGAAATGCGTAGAGATCTGAAGGAATACCGATGGCGAAGGCAGCTTCCTGGCATCATACTGACACTGAGGCTCGAAAGCGTGGGTAGCAAACAGG	Psychrobacter pacificensis	1	0	0	0	0	0	0	0	0	0	0	0	0	0	0	0	0	0	0	0	0	0	0	0	0	0	0	0	0	0	0	0	0	0	0	0	0	0	0	0	0	0	0	0	0	0	0
365	TACAGAGGGTGCAAGCGTTAATCGGAATTACTGGGCGTAAAGCGAGCGTAGGTGGCTTGATAAGTCAGATGTGAAATCCCCGGGCTTAACCTGGGAACTGCATCTGATACTGTCAGGCTAGAATAGGTGAGAGGAAGGTAGAATTCCAGGTGTAGCGGTGAAATGCGTAGAGATCTGGAGGAATACCGATGGCGAAGGCAGCCTTCTGGCATCATATTGACACTGAGGTTCGAAAGCGTGGGTAGCAAACAGG	Psychrobacter marincola	1	0	0	0	0	0	0	0	0	0	0	0	0	0	0	0	0	0	0	0	0	0	0	0	0	0	0	0	0	0	0	0	0	0	0	0	0	0	0	0	0	0	0	0	0	0	0
366	TACAGAGGGTGCAAGCGTTAATCGGAATTACTGGGCGTAAAGCGAGCGTAGGTGGCTTGATAAGTCAGATGTGAAATCCCCGGGCTTAACCTGGGAACTGCATCTGATACTGTCAGGCTAGAGTAGGTGAGAGGAAGGTAGAATTCCAGGTGTAGCGGTGAAATGCGTAGAGATCTGGAGGAATACCGATGGCGAAGGCAGCCTTCTGGCATCATACTGACACTGAGGCTCGAAAGCGTGGGTAGCAAACAGG	Psychrobacter alimentarius	1	0	0	0	0	0	0	0	0	0	0	0	0	0	0	0	0	0	0	0	0	0	0	0	0	0	0	0	0	0	0	0	0	0	0	0	0	0	0	0	0	0	0	37	26	0	0
367	TACAGAGGGTGCAAGCGTTAATCGGAATTACTGGGCGTAAAGCGAGCGTAGGTGGCTTGATAAGTCAGATTGAAATCCCCGGGCTTAACCTGGGAACTGCATCTGATACTGTCAGGCTAGAGTAGGTGAGAGGAAGGTAGAATTACAGGTGTAGCGGTGAAATGCGTAGAGATCTGGAGGAATACCGATGGCGAAGGCAGCCTTCTGGCATCATACTGACACTGAGGCTCGAAAGCGTGGGTAGCAAACAGG	Psychrobacter alimentarius	0.992	0	0	0	0	0	0	0	0	0	0	0	0	0	0	0	0	0	0	0	0	0	0	0	0	0	0	0	0	0	0	0	0	0	0	0	0	0	0	0	0	0	0	0	0	0	209
368	TACAGAGGGTGCAAGCGTTAATCGGAATTACTGGGCGTAAAGCGCACGTAGGCGGTTGGTTAAGTTGGATGTGAAAGCCCCGGGCTCAACCTGGGAATTGCATTCAAAACTGGCCAACTAGAATACGGGAGAGGGGGGTAGAATTCCAAGTGTAGCGGTGAAATGCGTAGAGATTTGGAGGAATACCAGTGGCGAAGGCGGCCCCCTGGCCCGATATTGACGCTGAGGTGCGAAAGCGTGGGGAGCAAACAGG	Rheinheimera soli	0.996	0	0	0	0	0	0	0	0	0	0	0	0	0	0	0	0	0	0	0	0	0	0	0	0	0	0	0	0	0	0	0	0	0	0	0	0	0	2	0	0	0	0	0	0	0	0
369	TACAGAGGGTGCAAGCGTTAATCGGAATTACTGGGCGTAAAGCGCACGTAGGCGGTTTTTTAAGTCAGATGTGAAAGCCCCGGGCTCAACCTGGGAATTGCATTTGAAACTGGGGAACTAGAGTGTGTGAGAGGGGGGTAGAATTCCAAGTGTAGCGGTGAAATGCGTAGAGATTTGGAGGAATACCAGTGGCGAAGGCGGCCCCCTGGCACAACACTGACGCTCAGGTGCGAAAGCGTGGGGAGCAAACAGG	Rheinheimera tangshanensis	1	0	0	0	0	0	0	0	0	0	0	0	0	0	0	0	0	0	0	0	0	0	0	0	0	0	0	0	0	0	0	0	0	0	0	0	0	0	0	0	0	0	0	0	0	0	0
370	TACAGAGGGTGCAAGCGTTAATCGGAATTACTGGGCGTAAAGCGCACGTAGGTGGGCATTTAAGTCGATTGTGAAAGCCCCGGGCTCAACCTGGGAACTGCATTCGATACTGGATGCCTAGAGTATGGTAGAGGAAAGTGGAATTCCCGGTGTAGCGGTGAAATGCGTAGATATCGGGAGGAACACCAGTGGCGAAGGCGGCTTTCTGGATCAATACTGACACTGAGGTGCGAAAGCGTGGGGAGCAAACAGG	Ectothiorhodospira imhoffii	0.925	0	0	0	0	0	0	0	0	0	0	0	0	0	0	0	0	0	0	0	0	0	0	0	0	7	0	0	0	0	0	0	0	0	0	0	0	0	0	0	0	0	0	0	0	0	0
371	TACAGAGGGTGCAAGCGTTAATCGGAATTACTGGGCGTAAAGCGCGCGTAGGCGGTTGTGTAAGTTGGAGGTGAAATCCCCGGGCTCAACCTGGGCACTGCCTTCAAAACTGCACGGCTAGAGTATGGGAGAGGAAGGTAGAATTCCAGGTGTAGCGGTGAAATGCGTAGAGATCTGGAGGAATACCGATGGCGAAGGCAGCCTTCTGGCCTAATACTGACGCTGAGGTGCGAAAGCATGGGGAGCAAACAGG	Cavicella subterranea	0.988	0	0	0	0	0	0	0	0	0	0	0	0	0	0	0	0	0	0	0	0	0	0	0	0	0	0	0	0	0	0	0	0	0	0	0	0	0	0	0	0	0	22	0	0	0	0
372	TACAGAGGGTGCAAGCGTTAATCGGAATTACTGGGCGTAAAGCGCGCGTAGGTGGTTAGTTAAGTTGGATGTGAAATCCCCGGGCTCAACCTGGGAACTGCATTCAAAACTGACTGACTAGAGTATGGTAGAGGGTGGTGGAATTTCCTGTGTAGCGGTGAAATGCGTAGATATAGGAAGGAACACCAGTGGCGAAGGCGACCACCTGGACTGATACTGACACTGAGGTGCGAAAGCGTGGGGAGCAAACAGG	Pseudomonas gessardii	1	0	0	0	0	0	0	0	0	0	0	0	0	0	0	0	0	0	0	0	0	0	0	0	0	0	0	0	0	0	0	0	0	0	0	0	0	0	0	0	0	0	0	0	0	0	0
373	TACAGAGGGTGCAAGCGTTAATCGGAATTACTGGGCGTAAAGCGCGCGTAGGTGGTTCGTTAAGTTGGATGTGAAAGCCCCGGGCTCAACCTGGGAACTGCATCCAAAACTGGCGAGCTAGAGTATGGTAGAGGGTGGTGGAATTTCCTGTGTAGCGGTGAAATGCGTAGATATAGGAAGGAACACCAGTGGCGAAGGCGACCACCTGGACTGATACTGACACTGAGGTGCGAAAGCGTGGGGAGCAAACAGG	Pseudomonas mosselii	1	0	0	0	0	0	0	0	0	0	0	0	0	0	0	37	0	0	24	0	0	0	0	0	0	0	0	0	0	0	0	0	0	0	0	0	0	0	0	0	0	0	0	0	0	0	0
374	TACAGAGGGTGCAAGCGTTAATCGGAATTACTGGGCGTAAAGCGCGCGTAGGTGGTTCGTTAAGTTGGATGTGAAATCCCCGGGCTCAACCTGGGAACTGCATTCAAAACTGACGAGCTAGAGTATGGTAGAGGGTGGTGGAATTTCCTGTGTAGCGGTGAAATGCGTAGATATAGGAAGGAACACCAGTGGCGAAGGCGACCACCTGGACTGATACTGACACTGAGGTGCGAAAGCGTGGGGAGCAAACAGG	Pseudomonas fluorescens	1	0	0	0	0	0	0	0	0	0	0	0	0	0	0	0	0	0	0	0	0	0	0	0	27	9	0	0	0	0	0	0	0	0	0	0	0	0	0	0	0	0	0	0	0	0	0
375	TACAGAGGGTGCAAGCGTTAATCGGAATTACTGGGCGTAAAGCGCGCGTAGGTGGTTCGTTAAGTTGGATGTGAAATCCCCGGGCTCAACCTGGGAACTGCATTCAAAACTGTCGAGCTAGAGTATGGTAGAGGGTGGTGGAATTTCCTGTGTAGCGGTGAAATGAGTAGATATAGGAAGGAACACCAGTGGCGAAGGCGACCACCTGGACTGATACTGACACTGAGGTGCGAAAGCGTGGGGAGCAAACAGG	Pseudomonas frederiksbergensis	0.996	0	0	0	0	0	0	0	0	0	0	0	0	0	0	0	0	0	0	0	0	0	0	0	0	0	0	0	0	0	0	10	0	0	0	0	0	0	0	0	0	0	0	0	0	0	0
376	TACAGAGGGTGCAAGCGTTAATCGGAATTACTGGGCGTAAAGCGCGCGTAGGTGGTTCGTTAAGTTGGATGTGAAATCCCCGGGCTCAACCTGGGAACTGCATTCAAAACTGTCGAGCTAGAGTATGGTAGAGGGTGGTGGAATTTCCTGTGTAGCGGTGAAATGCGTAGATATAGGAAGGAACACCAGTGGCGAAGGCGACCACCTGGACTGATACTGACACTGAGGTGCGAAAGCGTGGGGAGCAAACAGG	Pseudomonas frederiksbergensis	1	0	0	0	0	0	31	0	0	0	0	0	0	0	0	0	171	39	0	0	26	0	719	0	0	0	56	0	29	0	0	0	0	0	41	43	0	0	0	0	0	454	0	27	0	29	0
377	TACAGAGGGTGCAAGCGTTAATCGGAATTACTGGGCGTAAAGCGCGCGTAGGTGGTTTGTTAAGTCGGATGTGAAATCCCAGGGCTCAACCTTGGAATGGCACCCGATACTGGCAGGCTAGAGTATGGTAGAGGGGTGTGGAATTTCCTGTGTAGCGGTGAAATGCGTAGATATAGGAAGGAACATCAGTGGCGAAGGCGACACCCTGGACTAATACTGACACTGAGGTGCGAAAGCGTGGGGAGCAAACAGG	Marinomonas arctica	1	0	0	0	0	0	0	0	0	0	0	0	0	0	0	0	0	0	0	0	0	0	0	0	0	0	0	0	0	0	0	0	0	0	0	0	0	0	0	0	0	0	0	0	0	0	0
378	TACAGAGGGTGCAAGCGTTAATCGGAATTACTGGGCGTAAAGCGCGCGTAGGTGGTTTGTTAAGTTGAATGTGAAAGCCCCGGGCTCAACCTGGGAACTGCATCCAAAACTGGCAAGCTAGAGTACGGTAGAGGGTGGTGGAATTTCCTGTGTAGCGGTGAAATGCGTAGATATAGGAAGGAACACCAGTGGCGAAGGCGACCACCTGGACTGATACTGACACTGAGGTGCGAAAGCGTGGGGAGCAAACAGG	Pseudomonas kuykendallii	1	0	0	0	0	0	0	0	0	0	0	0	0	0	0	0	0	0	0	0	0	0	0	0	0	0	0	0	0	0	0	0	0	0	0	0	0	0	0	0	0	0	0	0	0	0	0
379	TACAGAGGGTGCAAGCGTTAATCGGAATTACTGGGCGTAAAGCGCGCGTAGGTGGTTTGTTAAGTTGAATGTGAAATCCCCGGGCTCAACCTGGGAACTGCATCCAAAACTGGCAAGCTAGAGTATGGTAGAGGGTAGTGGAATTTCCTGTGTAGCGGTGAAATGCGTAGATATAGGAAGGAACACCAGTGGCGAAGGCGACTACCTGGACTGATACTGACACTGAGGTGCGAAAGCGTGGGGAGCAAACAGG	Pseudomonas deceptionensis	1	0	0	0	0	0	0	0	0	0	0	0	0	0	0	0	0	0	0	0	0	0	0	0	0	0	0	0	0	0	0	0	0	0	0	0	0	0	0	0	0	0	0	0	0	19	0
380	TACAGAGGGTGCAAGCGTTAATCGGAATTACTGGGCGTAAAGCGCGCGTAGGTGGTTTGTTAAGTTGAATGTGAAATCCCCGGGCTCAACCTGGGAACTGCATCCAAAACTGGCAAGCTAGAGTATGGTAGAGGGTAGTGGAATTTCCTGTGTAGCGGTGAAATGCGTAGATATAGGAAGGAACACCAGTGGCGAAGGCGACTACCTGGACTTATACTGACACTGAGGTGCGAAAGCGTGGGGAGCAAACAGG	Pseudomonas deceptionensis	0.996	0	0	0	0	0	0	0	0	0	0	0	0	0	0	0	0	0	0	0	0	0	0	0	0	0	0	0	0	0	0	0	0	0	0	0	0	0	0	0	0	0	0	0	0	0	0
381	TACAGAGGGTGCAAGCGTTAATCGGAATTACTGGGCGTAAAGCGCGCGTAGGTGGTTTGTTAAGTTGAATGTGAAATCCCCGGGCTCAACCTGGGAACTGCATCCAAAACTGGCAAGCTAGAGTATGGTAGAGGGTGGTGGAATTTCCTGTGTAGCGGTGAAATGCGTAGATATAGGAAGGAACACCAGTGGCGAAGGCGACCACCTGGACTGATACTGACACTGAGGTGCGAAAGCGTGGGGAGCAAACAGG	Pseudomonas congelans	1	0	0	0	0	0	0	0	0	0	0	0	0	0	0	0	0	0	0	0	0	0	0	0	0	0	0	0	0	0	0	0	0	0	0	0	0	0	0	0	0	0	0	0	0	0	0
382	TACAGAGGGTGCAAGCGTTAATCGGAATTACTGGGCGTAAAGCGCGCGTAGGTGGTTTGTTAAGTTGGATGTGAAAGCCCCGGGCTCAACCTGGGAACTGCATCCAAAACTGGCAAGCTAGAGTACGGTAGAGGGTGGTGGAATTTCCTGTGTAGCGGTGAAATGCGTAGATATAGGAAGGAACACCAGTGGCGAAGGCGACCACCTGGACTGATACTGACACTGAGGTGCGAAAGCGTGGGGAGCAAACAGG	Pseudomonas putida	1	0	0	0	0	0	0	0	0	0	0	0	0	0	0	0	46	0	0	0	0	0	0	0	0	0	0	263	0	0	0	0	0	0	46	0	0	0	0	0	387	0	0	0	11	0	0
383	TACAGAGGGTGCAAGCGTTAATCGGAATTACTGGGCGTAAAGCGCGCGTAGGTGGTTTGTTAAGTTGGATGTGAAAGCCCCGGGCTCAACCTGGGAACTGCATCCAAAACTGGCAAGCTAGAGTATGGTAGAGGGTGGTGGAATTTCCTGTGTAGCGGTGAAATGCGTAGATATAGGAAGGAACACCAGTGGCGAAGGCGACCACCTGGACTGATACTGACACTGAGGTGCGAAAGCGTGGGGAGCAAACAGG	Pseudomonas protegens	1	0	0	0	0	0	0	0	0	0	11	0	0	0	0	0	588	0	0	0	0	0	0	0	0	0	0	0	0	0	0	0	0	0	0	0	0	0	0	0	0	0	0	0	0	0	0
384	TACAGAGGGTGCAAGCGTTAATCGGAATTACTGGGCGTAAAGCGCGCGTAGGTGGTTTGTTAAGTTGGATGTGAAATCCACGGGCTCAACCTGGGAACTGCATTCAAAACTGACTGACTAGAGTATGGTAGAGGGTGGTGGAATTTCCTGTGTAGCGGTGAAATGCGTAGATATAGGAAGGAACACCAGTGGCGAAGGCGACCACCTGGACTAATACTGACACTGAGGTGCGAAAGCGTGGGGAGCAAACAGG	Pseudomonas fluorescens	0.996	0	0	0	0	0	40	0	0	0	0	0	0	0	0	0	0	0	0	0	0	0	0	0	0	0	0	0	0	0	0	0	0	0	0	0	0	0	0	0	0	0	0	0	0	0	0
385	TACAGAGGGTGCAAGCGTTAATCGGAATTACTGGGCGTAAAGCGCGCGTAGGTGGTTTGTTAAGTTGGATGTGAAATCCCCGGGCTCAACCTGGGAACTGCATCCAAAACTGGCAAGCTAGAGTAGGGCAGAGGGTGGTGGAATTTCCTGTGTAGCGGTGAAATGCGTAGATATAGGAAGGAACACCAGTGGCGAAGGCGACCACCTGGGCTCATACTGACACTGAGGTGCGAAAGCGTGGGGAGCAAACAGG	Pseudomonas coleopterorum	1	0	0	0	0	0	0	0	0	0	0	0	0	0	0	0	0	0	0	0	0	0	0	0	0	0	0	0	0	0	0	0	0	0	0	0	0	0	0	8	306	735	0	0	0	0	0
386	TACAGAGGGTGCAAGCGTTAATCGGAATTACTGGGCGTAAAGCGCGCGTAGGTGGTTTGTTAAGTTGGATGTGAAATCCCCGGGCTCAACCTGGGAACTGCATCCAAAACTGGCAAGCTAGAGTATGGTAGAGGGTGGTGGAATTTCCTGTGTAGCGGTGAAATGCGTAGATATAGGAAGGAACACCAGTGGCGAAGGCGACCACCTGGACTGATACTGACACTGAGGTGCGAAAGCGTGGGGAGCAAACAGG	Pseudomonas taetrolens	1	0	0	0	0	0	0	0	0	0	0	0	0	0	0	0	0	0	0	0	0	0	0	0	0	0	0	0	34	21	0	0	0	0	0	0	0	0	0	0	0	0	0	0	0	0	0
387	TACAGAGGGTGCAAGCGTTAATCGGAATTACTGGGCGTAAAGCGCGCGTAGGTGGTTTGTTAAGTTGGATGTGAAATCCCCGGGCTCAACCTGGGAACTGCATCCAAAACTGGCAAGCTAGAGTATGGTAGATGGTGGTGGAATTTCCTGTGTAGCGGTGAAATGCGTAGATATAGGAAGGAACACCAGTGGCGAAGGCGACCACCTGGACTGATACTGACACTGAGGTGCGAAAGCGTGGGGAGCAAACAGG	Pseudomonas taetrolens	0.996	0	0	0	0	0	0	0	0	0	0	0	0	0	0	0	0	0	0	0	0	0	0	0	0	0	0	0	0	0	0	0	0	0	0	0	0	0	0	0	0	0	0	0	0	0	0
388	TACAGAGGGTGCAAGCGTTAATCGGAATTACTGGGCGTAAAGCGCGCGTAGGTGGTTTGTTAAGTTGGATGTGAAATCCCCGGGCTCAACCTGGGAACTGCATTCAAAACTGACTGACTAGAGTATGGTAGAGGGTGGTGGAATTTCCTGTGTAGCGGTGAAATGCGTAGATATAGGAAGGAACACCAGTGGCGAAGGCGACCACCTGGACTAATACTGACACTGAGGTGCGAAAGCGTGGGGAGCAAACAGG	Pseudomonas fluorescens	1	0	0	0	0	0	23	0	0	0	0	0	0	0	0	0	44	0	0	0	0	0	106	6	0	0	26	0	0	0	0	0	0	0	0	11	0	0	0	0	0	0	0	0	14	0	0
389	TACAGAGGGTGCAAGCGTTAATCGGAATTACTGGGCGTAAAGCGCGCGTAGGTGGTTTGTTAAGTTGGATGTGAAATCCCCGGGCTCAACCTGGGAACTGCATTCAAAACTGACTGACTAGAGTATGGTAGAGGGTGGTGGAATTTCCTGTGTAGCGGTGAAATGCGTAGATATAGGAAGGAACACCAGTGGCGAAGGCGACCACCTGGACTGATACTGACACTGAGGTGCGAAAGCGTGGGGAGCAAACAGG	Pseudomonas grimontii	1	0	0	0	0	0	0	0	0	0	0	0	0	0	0	0	0	0	0	0	28	0	0	0	0	0	0	0	0	0	0	0	0	0	0	0	0	0	0	0	234	0	0	0	0	0	0
390	TACAGAGGGTGCAAGCGTTAATCGGAATTACTGGGCGTAAAGCGCGCGTAGGTGGTTTGTTAAGTTGGATGTGAAATCCCCGGGCTCAACCTGGGAACTGCATTCAAAACTGACTGACTAGAGTATGGTAGAGGGTGGTGTAATTTCCTGTGTAGCGGTGAAATGCGTAGATATAGGAAGGAACACCAGTGGCGAAGGCGACCACCTGGACTAATACTGACACTGAGGTGCGAAAGCGTGGGGAGCAAACAGG	Pseudomonas fluorescens	0.996	0	0	0	0	0	0	0	0	0	0	0	0	0	0	0	0	14	0	0	0	0	0	0	0	0	0	0	0	0	0	0	0	0	0	0	0	0	0	0	0	0	0	0	0	0	0
391	TACAGAGGGTGCAAGCGTTAATCGGAATTACTGGGCGTAAAGCGTACGTAGGCGGTTTCGTAAGTCGGGTGTGAAAGCCCCGGGCTCAACCTGGGAATTGCATTCGAGACTGCGAAGCTAGGGCGCGGAAGAGGGAAGTGGAATTTCCGGTGTAGCGGTGAAATGCGTAGATATCGGAAGGAACATCAGTGGCGAAAGCGACTTCCTGGTCCAGCGCCGACGCTCAGGTACGAAAGCGTGGGGAGCAAACAGG	Acidibacter ferrireducens	0.929	0	0	0	0	0	0	0	0	0	0	0	16	0	0	0	0	0	0	0	0	0	0	0	0	0	0	0	0	0	0	0	0	0	0	0	0	0	0	0	0	0	0	0	0	0	0
392	TACAGAGGGTGCAAGCGTTAATCGGAATTACTGGGCGTAAAGCGTGCGCAGACGGTTAGATAAGTCGGGTGTGAAAGCCCCGGGCTCAACCTGGGAATTGCATTCGAGACTGTTTAGCTAGGGTGCGGAAGAGGGAAGCGGAATTTCCGGTGTAGCGGTGAAATGCGTAGATATCGGAAGGAACACCAGTGGCGAAAGCGGCTTCCTGGTCCAGCACCGACGTTCAGGCACGAAAGCGTGGGGAGCAAACAGG	Acidibacter ferrireducens	0.96	0	0	0	0	0	0	0	0	0	0	0	0	0	0	0	0	0	0	0	0	0	0	0	0	0	0	0	0	0	0	0	0	0	0	0	0	0	0	0	0	0	0	26	0	0	0
393	TACAGAGGGTGCAAGCGTTAATCGGAATTACTGGGCGTAAAGCGTGCGCAGACGGTTATATAAGTCGGGTGTGAAAGCCCCGGGCTCAACCTGGGAATTGCATTCGAGACTGTGTAGCTAGGGTACGGAAGAGGGAAGCGGAATTTCAGGTGTAGCGGTGAAATGCGTAGATATCTGAAGGAACACCAGTGGCGAAAGCGGCTTCCTGGTCCAGTACCGACGTTCAGGCACGAAAGCGTGGGGAGCAAACAGG	Acidibacter ferrireducens	0.949	0	0	0	0	0	0	0	0	0	0	0	0	0	0	0	0	0	0	0	0	0	0	0	0	0	0	0	0	0	0	0	0	0	0	0	0	0	0	0	0	0	0	171	0	0	0
394	TACAGAGGGTGCAAGCGTTAATCGGAATTACTGGGCGTAAAGCGTGCGCAGACGGTTGCGTAAGTCAGATGTGAAAGCCCCGGGCTCAACCTGGGAATTGCATTTGAGACTGCGTAGCTAGGGTGCGGAAGAGGGAAGCGGAATTTCCGGTGTAGCGGTGAAATGCGTAGATATCGGAAGGAACACCAGTGGCGAAAGCGGCTTCCTGGTCCAGCACCGACGTTCAGGCACGAAAGCGTGGGGAGCAAACAGG	Acidibacter ferrireducens	0.953	0	0	0	0	0	0	0	0	0	0	0	0	0	0	0	0	0	0	0	0	0	0	0	0	0	0	0	0	0	0	0	0	0	117	0	0	0	0	0	0	0	0	0	0	0	0
395	TACAGAGGGTGCAAGCGTTAATCGGAATTACTGGGCGTAAAGCGTGCGTAGACGGTTACATAAGTCGGATGTGAAAGCCCCGGGCTCAACCTGGGAATTGCATTCGAGACTGCGTAGCTAGGGTGCGGAAGAGGGAAGCGGAATTTCCGGTGTAGCGGTGAAATGCGTAGATATCGGAAGGAACACCAGTGGCGAAAGCGGCTTCCTGGTCCAGCACCGACGTTCAGGCACGAAAGCGTGGGGAGCAAACAGG	Acidibacter ferrireducens	0.964	0	0	0	0	0	0	0	0	0	0	0	0	0	0	0	0	0	0	0	0	0	0	0	0	0	0	0	0	0	0	0	0	0	0	0	0	0	0	0	0	0	19	0	0	0	0
396	TACAGAGGGTGCAAGCGTTAATCGGAATTACTGGGCGTAAAGCGTGCGTAGACGGTTACATAAGTCGGGTGTGAAAGCCCCGGGCTCAACCTGGGAATTGCATTCGAGACTGCGTAGCTAGGGTGCGGAAGAGGGAAGAGGAATTTCCGGTGTAGCGGTGAAATGCGTAGATATCGGAAGGAACACCAGTGGCGAAAGCGGCTTCCTGGTCCAGCACAGACGTTCAGGCACGAAAGCGTGGGGAGCAAACAGG	Acidibacter ferrireducens	0.96	0	0	0	0	0	0	0	0	0	0	0	0	0	0	0	0	0	0	0	0	0	0	0	0	0	0	0	0	0	0	0	0	0	0	0	0	0	0	0	0	0	0	0	0	0	0
397	TACAGAGGGTGCAAGCGTTAATCGGAATTACTGGGCGTAAAGCGTGCGTAGACGGTTACATAAGTCGGGTGTGAAAGCCCCGGGCTCAACCTGGGAATTGCATTCGAGACTGCGTAGCTAGGGTGCGGAAGAGGGAAGCGGAATTTCCGGTGTAGCGGTGAAATGCGTAGATATCGGAAGGAACACCAGTGGCGAAAGCGGCTTCCTGGTCCAGCACCGACGTTCAGGCACGAAAGCGTGGGGAGCAAACAGG	Acidibacter ferrireducens	0.968	0	0	0	0	0	0	0	0	0	0	0	0	16	9	0	0	0	0	0	0	0	0	0	35	56	0	0	0	0	0	0	58	0	0	0	36	28	47	0	0	0	0	331	0	0	0
398	TACAGAGGGTGCAAGCGTTAATCGGAATTACTGGGCGTAAAGCGTGCGTAGACGGTTACATAAGTCGGGTGTGAAAGCCCCGGGCTCAACCTGGGAATTGCATTCGAGACTGCGTAGCTAGGGTGCGGAAGAGGGAAGCGGAATTTCCGGTGTAGCGGTTAAATGCGTAGATATCGGAAGGAACACCAGTGGCGAAAGCGGCTTCCTGGTCCAGCACCGACGTTCAGGCACGAAAGCGTGGGGAGCAAACAGG	Acidibacter ferrireducens	0.964	0	0	0	0	0	0	0	0	0	0	0	0	0	0	0	0	0	0	0	0	0	0	0	0	0	0	0	0	0	0	0	0	0	0	0	0	0	0	0	0	0	0	0	0	0	0
399	TACAGAGGGTGCAAGCGTTAATCGGAATTACTGGGCGTAAAGCGTGCGTAGACGGTTATGTAAGTCGGGTGTGAAAGCCCCGGGCTCAACCTGGGAATGCCATTCGAGACTGCATAGCTAGGGTGCGGAAGAGGGAAGCGGAATTTCCGGTGTAGCGGTGAAATGCGTAGATATCGGAAGGAACACCAGTGGCGAAAGCGGCTTCCTGGTCCAGCACCGACGTTCAGGCACGAAAGCGTGGGGAGCAAACAGG	Acidibacter ferrireducens	0.972	0	0	0	0	0	0	0	0	0	0	0	0	0	0	0	0	0	0	0	0	0	0	0	0	0	0	0	0	0	0	0	0	0	0	0	0	0	0	0	0	0	7	0	0	0	0
400	TACAGAGGGTGCAAGCGTTAATCGGAATTACTGGGCGTAAAGCGTGCGTAGACGGTTATGTAAGTCGGGTGTGAAAGCCCCGGGCTCAACCTGGGAATTGCATTCGAGACTGTGTAGCTAGGGTACGGAAGAGGGAAGCGGAATTTCAGGTGTAGCGGTGAAATGCGTAGATATCTGAAGGAACACCAGTGGCGAAAGCGGCTTCCTGGTCCAGTACCGACGTTCAGGCACGAAAGCGTGGGGAGCAAACAGG	Acidibacter ferrireducens	0.957	0	0	0	0	0	0	0	0	0	0	0	5	0	0	0	0	0	0	0	0	0	0	0	0	0	0	0	0	0	0	0	0	0	0	0	0	0	0	0	0	0	0	0	0	0	0
401	TACAGAGGGTGCAAGCGTTAATCGGAATTACTGGGCGTAAAGCGTGCGTAGGCGGTTTCGTAAGTCGGGTGTGAAAGCCCCGGGCTCAACCTGGGAATTGCATTCGAGACTGCGAAGCTAGGGTGCGGAAGAGGGAAGCGGAATTTCCGGTGTAGCGGTGAAATGCGTAGATATCGGAAGGAACATCAGTGGCGAAAGCGGCTTCCTGGTCCAGCGCCGACGCTCAGGCACGAAAGCGTGGGGAGCAAACAGG	Acidibacter ferrireducens	0.949	0	0	0	0	0	0	0	0	0	0	0	21	0	0	0	0	0	0	0	0	0	0	0	0	0	0	0	0	0	0	0	0	0	0	0	0	0	0	0	0	0	0	44	0	0	0
402	TACAGAGGGTGCAAGCGTTAATCGGAATTACTGGGCGTAAAGCGTGCGTAGGCGGTTTCGTAAGTCGGGTGTGAAAGCCCCGGGCTCAACCTGGGAATTGCATTCGAGACTGCGAAGCTAGGGTGCGGAAGAGGGAAGCGGAATTTCCGGTGTAGCGGTGAAATGCGTAGATATCGGAAGGAACATCAGTGGCGAAAGCGGCTTCCTGGTCCATCGCCGACGCTCAGGCACGAAAGCGTGGGGAGCAAACAGG	Acidibacter ferrireducens	0.949	0	0	0	0	0	0	0	0	0	0	0	0	0	0	0	0	0	0	0	0	0	0	0	0	0	0	0	0	0	0	0	0	0	0	0	0	0	0	0	0	0	0	24	0	0	0
403	TACAGAGGGTGCAAGCGTTAATCGGAATTACTGGGCGTAAAGCGTGCGTAGTCGGTTACTCAAGTCGGGCGTGAAAGCCCCGGGCTCAACCTGGGAATTGCGTTCGATACTGTTTAGCTAGAGTTCGGCAGAGGGAAGTGGAATTTCCGGTGTAGCGGTGAAATGCGTAGATATCGGAAGGAACATCAGTGGCGAAAGCGACTTCCTGGACCAGAACTGACGATCAGGCACGAAAGCGTGGGGAGCAAACAGG	Sulfuriflexus mobilis	0.91	0	0	0	0	0	0	0	0	0	0	0	0	0	0	0	0	0	0	0	0	0	0	0	0	0	0	0	0	0	0	0	0	0	0	0	0	0	0	0	0	0	70	0	0	0	0
404	TACAGAGGGTGCAAGCGTTAATCGGAATTACTGGGCGTAAAGCGTGCGTAGTCGGTTATTCAAGTCGGGCGTGAAAGCCCCGGGCTCAACCTGGGAATTGCGTCCGATACTGTCTAGCTAGAGTTCGGCAGAGGGAAGTGGAATTTCCGGTGTAGCGGTGAAATGCGTAGATATCGGAAGGAACATCAGTGGCGAAAGCGACTTCCTGGACCAGAACTGACGATCAGGCACGAAAGCGTGGGGAGCAAACAGG	Sulfuriflexus mobilis	0.91	0	0	0	0	0	0	0	0	0	0	0	0	0	0	0	0	0	0	0	0	0	0	0	0	0	0	0	0	0	0	0	0	0	0	0	0	0	0	0	0	0	14	0	0	0	0
405	TACAGAGGGTGCAAGCGTTAATCGGAATTACTGGGCGTAAAGCGTGCGTAGTCGGTTATTTAAGTCGGGTGTGAAATCCCCGGGCTCAACCTGGGAATTGCATTCGATACTGGATAGCTAGAGTTCGGCAGAGGGAAGCGGAATTTCGGGTGTAGCGGTGAAATGCGTAGATATCCGAAGGAACATCAGTGGCGAAAGCGGCTTCCTGGACCAGAACTGACGATCAGGCACGAAAGCGTGGGGAGCAAACAGG	Acidibacter ferrireducens	0.925	0	0	0	0	0	0	0	0	0	0	0	0	0	0	0	0	0	0	0	0	0	0	0	0	0	0	0	0	0	0	0	0	0	0	0	0	0	0	0	0	0	34	0	0	0	0
406	TACAGAGGGTGCAAGCGTTAATCGGAATTACTGGGCGTAAAGGGCGCGTAGGTGGTTTGCTAAGTCAGATGTGAAAACCCTGGGCTTAACTTAGGAATTGCATTTGAAACTGGTAGACTAGAGTTTGGGAGAGGGAAGTGGAATTTCCGGTGTAGCGGTGAAATGCGTAGATATCGGAAGGAACATCAGTGGCGAAGGCGACTTCCTGGCCCGATACTGACACTGAGGCGCGAAAGCGTGGGGAGCGAACAGG	Berkiella aquae	0.933	0	0	0	0	0	0	0	0	0	0	0	0	0	0	0	0	0	0	0	0	0	0	0	0	0	0	0	0	0	0	0	0	0	0	0	0	0	0	0	0	0	0	18	0	0	0
407	TACAGAGGGTGCAAGCGTTAATCGGAGTTACTGGGCGTAAAGGGCGCGTAGGCGGTGAATTGGGTGTGGTGTGAAAGCCCCGGGCTTAACCTGGGAAGTGCATCGCAAACTAATTGACTGGAGTAGATGAGAGGGTGGCGGAATTTCCGGTGTAGCGGTGAAATGCGTAGAGATCGGAAGGAACGTCAATGGCGAAGGCAGCCACCTGGCATCATACTGACGCTGAGGCGCGAGAGCGTGGGGAGCGAACAGG	Aquicella siphonis	0.953	0	0	0	0	0	0	0	0	0	0	0	0	0	0	0	0	0	0	0	0	0	0	0	0	0	0	0	0	0	0	0	0	0	0	0	0	0	0	0	0	0	5	0	0	0	0
408	TACAGAGGGTGCAAGCGTTAATCGGAGTTACTGGGCGTAAAGGGTGCGTAGGCGGTACGATGTGTGTGATGTGAAAGCCCCGGGCTTAACCTGGGAAGTGCATCGCAAACTATCGAACTGGAGTATATGAGAGGGTGGCGGAATTTCCGGTGTAGCGGTGAAATGCGTAGAGATCGGAAGGAACGTCAATGGCGAAGGCAGCCACCTGGCATAATACTGACGCTGAGGCACGAAAGCGTGGGGAGCGAACAGG	Aquicella siphonis	0.972	0	0	0	0	0	0	0	0	0	0	0	0	0	0	0	0	0	0	0	0	0	0	0	0	0	0	0	0	0	0	0	0	0	0	0	0	0	0	0	0	0	23	0	0	0	0
409	TACAGAGGGTGCAAGCGTTAATCGGATTTACTGGGCGTAAAGCGCGCGTAGGCGGCTAATTAAGTCAAATGTGAAATCCCCGAGCTTAACTTGGGAATTGCATTCGATACTGGTTAGCTAGAGTGTGGGAGAGGATGGTAGAATTCCAGGTGTAGCGGTGAAATGCGTAGAGATCTGGAGGAATACCGATGGCGAAGGCAGCCATCTGGCCTAACACTGACGCTGAGGTGCGAAAGCATGGGGAGCAAACAGG	Acinetobacter pittii 42F	1	0	0	0	0	0	0	0	0	0	0	0	0	0	0	0	0	0	0	0	0	0	0	0	0	0	16	0	0	0	0	0	0	0	0	0	0	0	5	0	0	0	0	0	0	0	0
410	TACAGAGGGTGCAAGCGTTAATCGGATTTACTGGGCGTAAAGCGCGCGTAGGTGGCCAATTAAGTCAAATGTGAAATCCCCGAGCTTAACTTGGGAATTGCATTCGATACTGGTTGGCTAGAGTATGGGAGAGGATGGTAGAATTCCAGGTGTAGCGGTGAAATGCGTAGAGATCTGGAGGAATACCGATGGCGAAGGCAGCCATCTGGCCTAATACTGACACTGAGGTGCGAAAGCATGGGGAGCAAACAGG	Acinetobacter lwoffii SH145	1	0	0	0	0	0	0	0	0	0	0	134	0	0	0	0	0	0	0	144	0	30	0	0	0	0	0	0	0	0	0	0	0	45	0	0	0	0	0	0	0	0	0	0	0	0	0
411	TACAGAGGGTGCAAGCGTTAATCGGATTTACTGGGCGTAAAGCGCGCGTAGGTGGCTAATTAAGTCAAATGTGAAATCCCCGAGCTTAACTTGGGAATTGCATTCGATACTGGTTAGCTAGAGTATGGGAGAGGATGGTAGAATTCCAGGTGTAGCGGTGAAATGCGTAGAGATCTGGAGGAATACCGATGGCGAAGGCAGCCATCTGGCCTAATACTGACACTGAGGTGCGAAAGCATGGGGAGCAAACAGG	Acinetobacter calcoaceticus	1	0	0	0	0	0	0	0	0	0	0	0	2	0	0	0	0	0	0	0	0	0	0	0	0	0	0	0	0	8	0	0	33	0	0	0	0	0	0	0	0	0	0	0	0	0	0
412	TACAGAGGGTGCAAGCGTTAATCGGATTTACTGGGCGTAAAGCGTGCGTAGGCGGTTCGTTAAGTCGATTGTGAAAGCCCTGGGCTCAACCTGGGAATTGCAGTCGATACTGATGGACTAGAGAACGGTAGAGGGAGGCGGAACTCCAGGTGTAGCGGTGAAATGCGTAGATATCTGGAAGAACACCGATGGCGAAGGCAACCTCCTGGGCCTGTTCTGACGCTGAGGCACGAAAGCGTGGGTAGCAAACAGG	Nevskia soli DSM 19509	0.988	0	0	0	0	0	0	0	0	0	0	0	0	0	0	0	0	0	0	0	0	0	0	0	0	0	0	0	0	0	0	0	0	0	0	0	0	0	11	0	0	0	0	0	0	0	0
413	TACAGAGGGTGCAAGCGTTAATCGGATTTACTGGGCGTAAAGCGTGCGTAGGCGGTTCGTTAAGTCGATTGTGAAAGCCCTGGGCTTAACCTGGGAATTGCAGTCGATACTGGCGGACTAGAGAACGGTAGAGGGAGGCGGAACTCCAGGTGTAGCGGTGAAATGCGTAGATATCTGGAAGAACACCGATGGCGAAGGCAACCTCCTGGGCCTGTTCTGACGCTGAGGCACGAAAGCGTGGGTAGCAAACAGG	Nevskia terrae	0.98	0	0	0	0	0	0	0	0	0	0	0	0	0	0	0	0	0	0	0	0	0	0	0	0	0	0	0	0	0	0	0	0	0	0	0	0	0	0	0	0	0	0	0	0	0	0
414	TACAGAGGGTGCAAGCGTTAATCGGATTTACTGGGCGTAAAGCGTGCGTAGGCGGTTTGTTAAGTCGGTTGTGAAAGCCCTGGGCTTAACCTGGGAATTGCAGTCGATACTGGCAGGCTAGAGAACGGTAGAGGGAGGCGGAACTCCAGGTGTAGCGGTGAAATGCGTAGATATCTGGAAGAACACCGATGGCGAAGGCAACCTCCTGGGCCTGTTCTGACGCTGAGGCACGAAAGCGTGGGTAGCAAACAGG	Nevskia terrae	0.996	0	0	0	0	0	0	0	0	0	0	0	18	0	0	0	0	0	0	0	0	0	0	0	0	0	0	0	0	0	0	0	0	0	0	0	0	0	0	0	0	0	0	180	8	0	0
415	TACAGAGGGTGCAAGCGTTAATCGGATTTACTGGGCGTAAAGGGTGCGTAGGTGGTTGTATAAGTCGGATGTGAAAGCCCGGGGCTTAACCTCGGAACTGCATTCGATACTGTATGACTAGAGTTCGGTAGAGGGCGGCGGAATTTCCGGTGTAGCGGTGAAATGCGTAGATATCGGAAGGAACATCAATGGCGAAGGCAGCCGCCTGGGCCTGAACTGACACTGAGGCACGAAAGCGTGGGTAGCAAACAGG	Hydrocarboniphaga daqingensis	0.921	0	0	0	0	0	0	0	0	0	0	0	0	0	0	0	0	0	0	0	0	0	0	0	0	0	0	0	0	0	0	0	0	0	0	0	0	0	0	0	0	0	0	0	0	0	0
416	TACAGAGGGTGCAAGCGTTGTTCGGAATTACTGGGCGTAAAGCGCGTGTAGGCGGTTTGGTAAGTCGATCGTGAAAGCCCTTGGCTCAACCAAGGAACTGCGGTCGAAACTACTAGACTAGAGTATCGGAGGGGGTGGCGGAATTCCCGGTGTAGAGGTGAAATTCGTAGATATCGGGAGGAACACCTGTGGCGAAGGCGGCCACCTGGAAGATTACTGACGCTGAGACGCGAAAGCGTGGGGAGCAAACAGG	Anaeromyxobacter dehalogenans	0.921	0	0	0	0	0	0	0	0	0	0	0	0	0	0	0	0	0	0	0	0	0	0	0	0	0	0	0	0	0	0	0	0	0	0	0	0	0	0	0	0	0	10	0	0	0	0
417	TACAGAGGGTGCAAGCGTTGTTCGGAATTACTGGGCGTAAAGCGTGCGTAGTCGGTATTGAGAGTCACGGGTGAAATCCCAGGGCTTAACCCTGGAACTGCCTGTGAGACCTCAGTACTAGAGTGTGAGAGGGGATAGTGGAATACCCAGTGTAGCGGTGAAATGCGTAGAGATTGGGTGGAACACCGGTGGCGAAGGCGGCTATCTGGCTCACAACTGACGATCAGGCACGAAAGCGTGGGGAGCAAACAGG	Novispirillum itersonii subsp. itersonii	0.851	0	0	0	0	0	0	0	0	0	0	191	0	0	0	0	0	0	0	0	0	31	0	0	0	0	0	0	0	0	0	0	88	118	0	0	0	0	0	11	0	0	0	0	0	0	0
418	TACAGAGGGTGCAAGCGTTGTTCGGAATTACTGGGCGTAAAGCGTGCGTAGTCGGTATTGAGAGTCGCGGGTGAAATCCCAGGGCTTAACCCTGGAACTGCATGCGAGACCTCAGTACTAGAGTGTGAGAGGGGATAGTGGAATACCCAGTGTAGCGGTGAAATGCGTAGAGATTGGGTGGAACACCGGTGGCGAAGGCGGCTATCTGGCTCACAACTGACGATCAGGCACGAAAGCGTGGGGAGCAAACAGG	Dyella marensis	0.849	0	0	0	0	0	0	0	9	0	0	0	0	0	0	0	0	0	0	0	0	0	0	0	0	0	0	0	0	0	0	0	0	0	0	0	0	0	0	0	0	0	0	0	0	0	0
419	TACAGAGGGTGCAAGCGTTGTTCGGAATTACTGGGCGTAAAGCGTGCGTAGTCGGTATTGAGAGTCGCGGGTGAAATCCCAGGGCTTAACCCTGGAACTGCCTGCGAGACCTCAGTACTAGAGTGTGAGAGGGGATAGTGGAATACCCAGTGTAGCGGTGAAATGCGTAGAGATTGGGTGGAACACCGGTGGCGAAGGCGGCTATCTGGCTCACAACTGACGATCAGGCACGAAAGCGTGGGGAGCAAACAGG	Rhodovulum marinum	0.847	0	0	0	0	0	0	0	0	0	0	0	0	0	0	0	0	0	0	0	0	0	0	0	0	0	0	0	0	0	0	0	0	0	0	0	0	0	0	0	0	0	0	0	0	0	0
420	TACAGAGGGTGCAAGCGTTGTTCGGAATTACTGGGCGTAAAGGGCGTGTAGGCGGTTTAACAAGTCAGATGTGAAATCCCAGGGCTTAACCCTGGAAGTGCATTTGAAACTGTTAGGCTAGAGTGCTGTAGAGGATGGCGGAATACCCAGTGGAGAGGTGAAATTCGTAGATATTGGGTGGAACACCGGTGGCGAAGGCGGCCATCTGGGCAGCAACTGACGCTGAGGCGCGAGAGCGTGGGGAGCAAACAGG	Fodinicurvata sediminis DSM 21159	0.875	0	0	0	0	0	0	0	0	0	0	0	0	0	0	0	0	0	0	0	0	0	0	0	0	0	0	0	0	0	0	0	0	0	0	0	0	0	0	0	0	0	0	0	0	0	0
421	TACAGAGGGTGCAAGCGTTGTTCGGAATTACTGGGCGTAAAGGGCGTGTAGGCGGTTTTGTAAGTCAGATGTTAAAGACCTGGGCTTAACCTAGGGGGTGCGTTTGATACTGTGAGACTAGAGTGCAGGAGAGGAGAGTGGAATTTCCGGTGTAGAGGTGAAATTCGTAGATATCGGAAGGAACACCAGTGGCGAAGGCGACTCTCTGGACTGCAACTGACGCTGAGGCGCGAAAGCGTGGGGAGCAAACAGG	Moorella glycerini	0.883	0	0	0	0	0	0	0	0	0	0	0	0	0	0	0	0	0	0	0	0	0	0	0	0	0	0	0	0	0	0	0	0	0	0	0	0	0	0	0	0	0	0	0	0	62	0
422	TACAGAGGGTGCAAGCGTTGTTCGGAATTATTGGGCGTAAAGCGCGTGTAGGCGGCTCTCTAAGTCTGGTGTGAAAGCCCAGGGCTTAACCCTGGAAGTGCACTGGATACTGGAGAGCTAGAGGATGAGAGAGGACAATGGAATTCATGGTGTAGGGGTGAAATCCGTAGATATCATGAGGAACATCTGTGGCGAAGGCGATTGTCTGGCTCATTTCTGACGCTGAGACGCGAAAGCGTGGGGAGCAAACAGG	Pelobacter carbinolicus	0.871	0	0	0	0	0	0	0	0	0	0	0	0	0	0	0	0	0	0	0	0	0	0	0	0	0	0	0	0	0	0	0	0	0	0	0	0	0	0	0	0	0	8	0	0	0	0
423	TACAGAGGGTGCAAGCGTTGTTCGGAATTATTGGGCGTAAAGCGCGTGTAGGCGGTCTTGCAAGTCGGGTGTGAAAGCCCTCAGCTCAACTGAGGAAGTGCGCCCGAAACTGCAGGGCTTGAGTACCGGAGAGGGTGGCGGAATTCCCCAAGTAGAGGTGAAATTCGTAGATATGGGGAGGAACACCGGTGGCGAAGGCGGCCACCTGGACGGATACTGACGCTGAGACGCGAAAGCGTGGGTAGCAAACAGG	Corallococcus coralloides	0.976	0	0	0	0	0	0	0	0	0	0	0	0	0	0	0	0	0	0	0	0	0	0	0	0	0	0	0	0	0	0	0	0	0	0	0	0	0	0	0	0	0	0	0	0	0	0
424	TACAGAGGGTGCAAGCGTTGTTCGGAATTATTGGGCGTAAAGGGCGCGTAGGCGGCGCGACAAGTCACCTGTGAAATCTCCGAGCTTAACTCGGAGCCTGCAGGCGAAACTGTCGTGCTGGAGTATGGGAGAGGTGCGTGGAATTCCCGGTGTAGCGGTGAAATGCGTAGATATCGGGAGGAACACCTGTGGCGAAAGCGGCGCACTGGACCATAACTGACGCTGAGGCGCGAAAGCTAGGGGAGCAAACAGG	Koribacter versatilis Ellin345	0.937	0	0	0	0	0	0	0	0	0	0	0	0	0	0	0	0	0	0	0	0	0	0	0	0	0	0	0	0	0	0	0	0	0	0	0	0	0	0	0	0	0	24	0	0	0	0
425	TACAGAGGGTGCAAGCGTTGTTCGGAATTATTGGGCGTAAAGGGTGCGTAGGCGGTGCGGTAAGTCTGTTGTGAAATCTCCGGGCTCAACTCGGAGCCTGCAACGGAAACTGCCGTGCTTGAGTATGGGAGAGGTGAGTGGAATTCCCGGTGTAGCGGTGAAATGCGTAGATATCGGGAGGAACACCTGTGGCGAAAGCGGCTCACTGGACCATAACTGACGCTGATGCACGAAAGCTAGGGGAGCAAACAGG	Koribacter versatilis Ellin345	0.964	0	0	0	0	0	0	0	0	0	0	0	11	0	0	0	0	0	0	0	0	0	0	0	0	0	0	0	0	0	0	0	0	0	0	0	0	0	0	0	0	0	0	0	0	0	0
426	TACAGAGGGTGCAAGCGTTGTTCGGAATTATTGGGCGTAAAGGGTGCGTAGGCGGTGCGGTAAGTCTGTTGTGAAATCTCCGGGCTCAACTCGGAGTCTGCAACGGAAACTGCCGTGCTCGAGTATGGGAGAGGTGAGTGGAATTCCCGGTGTAGCGGTGAAATGCGTAGATATCGGGAGGAACACCTGTGGCGAAAGCGGCTCACTGGACCATTACTGACGCTGATGCACGAAAGCTAGGGGAGCAAACAGG	Koribacter versatilis Ellin345	0.953	0	0	0	0	0	0	0	0	0	0	0	0	0	3	0	0	0	0	0	0	0	0	0	0	0	0	0	0	0	0	0	0	0	0	0	0	0	0	0	0	0	0	0	0	0	0
427	TACAGAGGGTGCAAGCGTTGTTCGGATTTACTGGGCGTAAAGCGTGCGTAGGCGGTATTGAGAGTCATAGGTGAAATCCCCGGGCTTAACCCGGGAACTGCCCGTGAGACCTCAGTACTAGAGTGTGAGAGGGGATGGTGGAATTCCAAGTGTAGCGGTGAAATGCGTAGAGATTTGGAGGAACACCGGTGGCGAAGGCGACCATCTGGCTCACAACTGACGCTCAGGCACGAAAGCATGGGTAGCAAACAGG	Methylomonas koyamae	0.856	0	0	0	0	0	0	0	0	0	0	0	0	0	0	0	0	0	0	0	0	0	0	0	0	0	0	0	0	0	0	0	0	0	0	0	0	0	0	0	0	0	4	0	0	0	0
428	TACAGAGGGTGCGAGCGTTAATCGGAATCACTGGGCTTAAAGGGTGCGTAGGCGGATGCATAGGCGCTTTGTGAAATCCCACGGCTCAACCGTGGAATTGCTTGGCGAACCATGCGTCTTGAGGTTGGTAGAGGTCACTGGAACGATAGGTGGAGCGGTGAAATGCGTAGATATCTATCGGAACGCCAAAGGTGAAGACAGGTGACTGGGCCAAATCTGACGCTGAGGCACGAAAGCGTGGGGAGCAAACGGG	Algisphaera agarilytica	0.824	0	0	0	0	0	0	0	0	0	0	0	7	0	0	0	0	0	0	0	0	0	0	0	0	0	0	0	0	0	0	0	0	0	0	0	0	0	0	0	0	0	0	0	0	0	0
429	TACAGAGGGTGCGAGCGTTAATCGGAATTACTGGGCGTAAAGCGAGCGTAGGTGGTTGATTAAGTCAGCTGTGAAATCCCCGGGCTTAACCTGGGAAAGTCAGCTGATACTGGTTAACTAGAGTATGTGAGAGGAAAGTAGAATTCCAGGTGTAGCGGTGAAATGCGTAGAGATCTGGAGGAATACCGATGGCGAAGGCAGCTTTCTGGCATAATACTGACACTGAGGTTCGAAAGCGTGGGTAGCAAACAGG	Moraxella caviae	0.949	0	0	0	0	0	0	0	0	0	0	0	0	0	0	0	0	0	0	0	0	0	0	0	0	0	0	0	0	0	0	0	0	0	0	0	0	0	0	0	0	0	0	0	0	0	0
430	TACAGAGGGTGCGAGCGTTAATCGGAATTACTGGGCGTAAAGCGAGTGTAGGTGGCTCATTAAGTCACATGTGAAATCCCCGGGCTTAACCTGGGAACTGCATGTGATACTGGTGGTGCTAGAATATGTGAGAGGGAAGTAGAATTCCAGGTGTAGCGGTGAAATGCGTAGAGATCTGGAGGAATACCGATGGCGAAGGCAGCTTCCTGGCACAATATTGACACTGAGATTCGAAAGCGTGGGTAGCAAACAGG	Enhydrobacter aerosaccus SK60	0.996	0	0	0	0	0	0	0	0	0	0	0	0	0	0	0	0	0	0	0	0	0	0	0	0	0	0	0	59	0	0	0	0	0	0	0	0	0	0	0	0	312	0	0	0	39	519
431	TACAGAGGGTGCGAGCGTTAATCGGAATTACTGGGCGTAAAGCGAGTGTAGGTGGCTCATTAAGTCACATGTGAAATCCCCGGGCTTAACCTGGGAACTGCATGTGATACTGGTGGTGCTAGAATATGTGAGAGGGAAGTAGAATTCCAGGTGTAGCGGTGAAATGCGTAGAGATCTGGAGGAATACCGATGGCGAAGGCAGCTTCCTGGCATAATATTGACACTGAGATTCGAAAGCATGGGTAGCAAACAGG	Enhydrobacter aerosaccus SK60	0.996	0	0	0	0	0	0	0	0	0	0	0	0	0	0	0	0	0	0	0	0	0	0	0	0	0	0	0	0	0	0	0	39	0	0	0	0	0	0	0	0	0	0	0	0	0	0
432	TACAGAGGGTGCGAGCGTTAATCGGAATTACTGGGCGTAAAGCGAGTGTAGGTGGCTCATTAAGTCACATGTGAAATCCCCGGGCTTAACCTGGGAACTGCATGTGATACTGGTGGTGCTAGAATATGTGAGAGGGAAGTAGAATTCCAGGTGTAGCGGTGAAATGCGTAGAGATCTGGAGGAATACCGATGGCGAAGGCAGCTTCCTGGCATAATATTGACACTGAGATTCGAAAGCGTGGGTAGCAAACAGG	Enhydrobacter aerosaccus SK60	1	0	0	0	6	0	45	0	0	0	0	0	17	90	0	58	0	0	0	38	0	0	112	0	0	0	358	1102	277	119	3671	123	400	0	42	0	0	0	0	0	297	344	12	12	17	55	955
433	TACAGAGGGTGCGAGCGTTAATCGGAATTACTGGGCGTAAAGCGCATGCAGATGGTTTGACAAGTCGGATGTGAAAGCCCCGGGCTTAACCTGGGAACGGCACTCGAAACTGTCAGACTAGAATGTGGAAGAGGGAAGTGGAATTCCGGGTGTAGCAGTGAAATGCGTAGATATCCGGAGGAACATCAGTGGCGAAGGCGACTTCCTGGTCCAACATTGACATTCAGATGCGAAAGCGTGGGGAGCAAACAGG	Thioprofundum lithotrophicum	0.893	0	0	0	0	0	0	0	0	0	0	0	0	0	0	0	0	0	0	0	0	9	0	0	0	0	0	0	0	0	0	0	0	0	0	0	0	0	0	0	0	0	0	0	0	0	0
434	TACAGAGGGTGCGAGCGTTAATCGGAATTACTGGGCGTAAAGCGCGCGTAGACGGTTTTGTAAGTCAGATGTGAAATCCCTGGGCTCAACCTGGGAACTGCATTTGAGACTGCATGGCTAGAGTATCGAAGAGGGAAGTGGAATTTCCGGTGTAGCGGTGAAATGCGTAGATATCGGAAGGAACACCAGTGGCGAAAGCGACTTCCTGGTCGAATACTGACGTTCATGTGCGAAAGCGTGGGGAGCAAACAGG	Steroidobacter denitrificans	0.941	0	0	0	0	0	0	0	0	0	0	0	22	0	0	0	0	0	0	0	0	0	0	0	0	0	0	0	0	0	0	0	0	0	0	0	0	0	0	0	0	0	0	0	0	0	0
435	TACAGAGGGTGCGAGCGTTAATCGGAATTACTGGGCGTAAAGCGCGCGTAGACGGTTTTGTAAGTCAGATGTGAAATCCCTGGGCTCAACCTGGGAACTGCATTTGATACTGCATGGCTAGAGTATCGAAGAGGGAAGTGGAATTTCCGGTGTAGCGGTGAAATGCGTAGATATCGGAAGGAACACCAGTGGCGAAAGCGACTTCCTGGTCGAATACTGACGTTCATGTGCGAAAGCGTGGGGAGCAAACAGG	Steroidobacter denitrificans	0.937	0	0	0	0	0	0	0	0	0	0	0	0	0	0	0	0	0	0	0	0	0	0	0	0	0	0	0	0	0	0	0	0	0	0	0	0	0	0	0	0	0	0	31	0	0	0
436	TACAGAGGGTGCGAGCGTTAATCGGAATTACTGGGCGTAAAGCGCGCGTAGGCGGTTATTTAAGTCGGATGTGAAATCCCCGAGCTCAACTTGGGAATTGCATTCGATACTGGGTAGCTAGAGTATGGGAGAGGAAGGTAGAATTCCAGGTGTAGCGGTGAAATGCGTAGAGATCTGGAGGAATACCGATGGCGAAGGCAGCCTTCTGGCCTAATACTGACGCTGAGGTGCGAAAGCATGGGGAGCAAACAGG	Alkanindiges hongkongensis	0.976	0	0	0	0	0	0	0	9	0	0	0	0	0	0	0	0	0	0	0	0	0	0	0	0	0	0	0	0	0	0	0	0	0	0	0	0	0	0	0	0	0	0	0	0	0	0
437	TACAGAGGGTGCGAGCGTTAATCGGAATTACTGGGCGTAAAGCGCGCGTAGGCGGTTTGTTAAGTCGGATGTGAAATCCCCGAGCTCAACTTGGGAATTGCATTCGATACTGGCAAGCTAGAGTATGGGAGAGGAAGGTAGAATTCCAGGTGTAGCGGTGAAATGCGTAGAGATCTGGAGGAATACCGATGGCGAAGGCAGCCTTCTGGCCTAATACTGACGCTGAGGTGCGAAAGCATGGGGAGCAAACAGG	Alkanindiges illinoisensis	0.992	0	0	0	0	0	0	0	0	0	0	0	0	0	0	0	0	0	0	0	0	0	0	0	0	0	0	0	0	0	0	0	0	160	0	0	0	0	0	0	0	0	0	0	0	0	0
438	TACAGAGGGTGCGAGCGTTAATCGGAATTACTGGGCGTAAAGCGTGCGTAGACGGTCTTGTAAGTCGGATGTGAAATCCCCGGGCTCAACCTGGGAATTGCATTCGAGACTGCCAGGCTTGGGTGCGGAAGAGGGAAGCGGAATTTCCGGTGTAGCGGTGAAATGCGTAGATATCGGAAGGAACATCAGTGGCGAAAGCGGCTTCCTGGTCCAGCACCGACGTTCAGGCACGAAAGCGTGGGGAGCAAACAGG	Acidibacter ferrireducens	0.964	0	0	0	0	0	0	0	0	0	0	0	0	0	0	0	0	0	0	0	0	0	0	0	0	0	0	0	0	0	0	0	0	0	0	0	0	0	0	0	0	0	0	0	0	0	0
439	TACAGAGGGTGCGAGCGTTAATCGGAATTACTGGGCGTAAAGCGTGCGTAGACGGTTATTTAAGTCGGGTGTGAAAGCCCCGGGCTCAACCTGGGAATTGCATTCGAGACTGAATAGCTAGGGTACGGTAGAGGGAAGCGGAATTTCCGGTGTAGCGGTGAAATGCGTAGATATCGGAAGGAACATCAGTGGCGAAAGCGGCTTCCTGGACCAGTACCGACGTTCAGGCACGAAAGCGTGGGGAGCAAACAGG	Acidibacter ferrireducens	0.957	0	0	0	0	0	0	0	0	0	0	0	0	0	0	0	0	0	0	0	0	0	0	0	0	0	0	0	0	0	0	0	0	0	0	0	0	0	0	0	0	121	0	0	0	0	0
440	TACAGAGGGTGCGAGCGTTAATCGGAATTACTGGGCGTAAAGCGTGCGTAGACGGTTCTGTAAGTCGGATGTGAAATCCCCGGGCTCAACCTGGGAATTGCATTCGAGACTGCAAAGCTAGGGTGCGGAAGAGGGAAGCGGAATTTCCGGTGTAGCGGTGAAATGCGTAGATATCGGAAGGAACATCAGTGGCGAAAGCGGCTTCCTGGTCCAGCACCGACGTTCAGGCACGAAAGCGTGGGGAGCAAACAGG	Acidibacter ferrireducens	0.964	0	0	0	0	0	0	0	0	0	0	0	0	0	0	0	0	0	0	0	0	0	0	0	0	0	0	0	0	0	0	0	0	0	0	0	0	8	0	0	0	0	0	0	0	0	0
441	TACAGAGGGTGCGAGCGTTAATCGGAATTACTGGGCGTAAAGCGTGCGTAGGCGGTTTCGTAAGTCGGGTGTGAAAGCCCCGGGCTCAACCTGGGAATTGCATTCGAGACTGCGAAGCTAGGGTGCGGAAGAGGGAAGCGGAATTTCCGGTGTAGCGGTGAAATGCGTAGATATCGGAAGGAACATCAGTGGCGAAAGCGGCTTCCTGGTCCAGCGCCGACGCTCAGGCACGAAAGCGTGGGGAGCAAACAGG	Acidibacter ferrireducens	0.953	0	0	0	0	0	0	0	0	0	0	0	0	0	0	0	0	0	0	0	0	0	0	0	0	0	0	0	0	0	0	0	0	0	0	0	0	0	0	0	0	0	36	0	0	0	0
442	TACAGAGGGTGCGAGCGTTAATCGGAATTACTGGGCGTAAAGCGTGCGTAGGCGGTTTCGTAAGTCGGGTGTGAAAGCCCCGGGCTCAACCTGGGAATTGCATTCGAGACTGCGAAGCTAGGGTGCGGAAGAGGGAAGCGGAATTTCTGGTGTAGCGGTGAAATGCGTAGATATCAGAAGGAACATCAGTGGCGAAAGCGGCTTCCTGGTCCAGCGCCGACGCTCAGGCACGAAAGCGTGGGGAGCAAACAGG	Acidibacter ferrireducens	0.945	0	0	0	0	0	0	0	0	0	0	0	0	0	0	0	0	0	0	0	0	0	0	0	0	0	0	0	0	0	0	0	0	0	0	0	0	0	0	0	0	0	14	0	0	0	0
443	TACAGAGGGTGCGAGCGTTAATCGGAATTACTGGGCGTAAAGGGTGCGTAGGCGGCTCTATATGTTAGAAGTGAAAGCCCTGGGCTTAACCTAGGAATTGCTTTTAAAACGGTAGAGCTTGAATATAGTAGAGGATAGTGGAATTTCCTGTGTAGCGGTGAAATGCGTAGATATAGGAAGGAACACCAATGGCGAAGGCAACTATCTGGATTAATATTGACGCTGAGGCACGAAAGCGTGGGTAGCAAACAGG	Allobeggiatoa halophila	0.885	0	0	0	0	59	0	0	0	0	0	0	0	0	0	0	0	0	0	0	0	0	0	0	0	0	0	0	0	0	0	0	0	0	0	0	0	0	0	0	0	0	0	0	0	0	0
444	TACAGAGGGTGCGAGCGTTAATCGGAATTACTGGGCGTAAAGGGTGCGTAGGTGGCTTATTAAGTTAGGTGTGAAAGTCCCGAGCTTAACTTGGGGATTGCGCCTAATACTGATGAGCTAGAGTACTGTAGAGGAAGGTGGAATTTCCGGTGTAGCGGTGAAATGCGTAGATATCGGAAGGAACACCAGTGGCGAAGGCGACCTTCTGGACAGCTACTGACACTGAGGCACGAAAGCGTGGGGAGCAAACAGG	Ovatusbacter abovo	0.929	0	0	0	0	0	0	0	0	0	0	0	0	0	0	0	0	0	0	0	0	0	0	0	0	0	0	0	0	0	0	0	0	0	0	0	0	0	0	0	0	0	5	0	0	0	0
445	TACAGAGGGTGCGAGCGTTAATCGGAGTTACTGGGCGTAAAGGGCGCGTAGGCGGTAATATGGGTGTGATGTGAAAGCCCCGGGCTTAACCTGGGAAGTGCATCGCAAACTATATAACTGGAGTATATGAGAGGGTGGCGGAATTTCCGGTGTAGCGGTGAAATGCGTAGAGATCGGAAGGAACGTCAATGGCGAAGGCAGCCACCTGGCATAATACTGACGCTGAGGCGCGAAAGCGTGGGGAGCGAACAGG	Aquicella siphonis	0.98	0	0	0	0	0	0	0	0	0	0	0	0	0	0	0	0	0	0	0	0	0	0	0	0	0	0	0	0	0	0	0	0	0	0	0	0	0	0	0	0	0	0	0	0	0	0
446	TACAGAGGGTGCGAGCGTTAATCGGATTTACTGGGCGTAAAGCGCGCGTAGGTGGTTAATTAAGTCAAATGTGAAATCCCCGAGCTTAACTTGGGAATTGCATTCGATACTGGTTAGCTAGAGTATGGGAGAGGATGGTAGAATTCCAGGTGTAGCGGTGAAATGCGTAGAGATCTGGAGGAATACCGATGGCGAAGGCAGCCATCTGGCCTAATACTGACACTGAGGTGCGAAAGCATGGGGAGCAAACAGG	Acinetobacter towneri	1	0	0	0	0	0	0	0	0	0	0	0	0	0	0	0	0	0	0	0	0	0	0	0	0	5	0	0	0	0	0	0	0	0	0	0	0	0	0	0	0	0	0	0	0	0	0
447	TACAGAGGGTGCGAGCGTTAATCGGATTTACTGGGCGTAAAGCGTGCGTAGGCGGCCAATTAAGTCAAATGTGAAATCCCCGAGCTTAACTTGGGAATTGCATTCGATACTGGTTGGCTAGAGTATGGGAGAGGATGGTAGAATTCCAGGTGTAGCGGTGAAATGCGTAGAGATCTGGAGGAATACCGATGGCGAAGGCAGCCATCTGGCCTAATACTGACGCTGAGGTACGAAAGCATGGGGAGCAAACAGG	Acinetobacter radioresistens DSM 6976 = NBRC 102413 = CIP 103788	1	0	0	0	0	0	0	0	0	0	0	0	0	0	0	0	0	0	0	0	0	0	0	0	0	0	0	0	44	0	0	0	0	0	0	0	0	0	0	0	0	0	0	0	0	0	0
448	TACAGAGGGTGCGAGCGTTAATCGGATTTACTGGGCGTAAAGCGTGCGTAGGCGGCTAATTGAGTCGGATGTGAAATCCCCGAGCTTAACTTGGGAATTGCATTCGATACTGGTTAGCTAGAGTGTGGGAGAGGATGGTAGAATTCCAGGTGTAGCGGTGAAATGCGTAGAGATCTGGAGGAATACCGATGGCGAAGGCAGCCATCTGGCCTAACACTGACGCTGAGGTACGAAAGCATGGGGAGCAAACAGG	Acinetobacter ursingii DSM 16037 = CIP 107286	1	0	0	0	0	0	0	0	0	0	0	0	0	0	0	0	0	0	0	0	0	0	0	0	0	0	0	0	17	0	0	0	0	0	0	0	0	0	0	0	0	0	0	0	0	0	0
449	TACAGAGGGTGCGAGCGTTAATCGGATTTACTGGGCGTAAAGCGTGCGTAGGCGGCTGATTAAGTCGGATGTGAAATCCCTGAGCTTAACTTAGGAATTGCATTCGATACTGGTCAGCTAGAGTATGGGAGAGGATGGTAGAATTCCAGGTGTAGCGGTGAAATGCGTAGAGATCTGGAGGAATACCGATGGCGAAGGCAGCCATCTGGCCTAATACTGACGCTGAGGTACGAAAGCATGGGGAGCAAACAGG	Acinetobacter parvus DSM 16617 = CIP 108168	1	0	0	0	0	0	0	0	0	0	0	0	0	0	0	0	0	0	0	0	0	0	0	0	0	0	0	0	0	0	0	0	0	0	0	0	0	0	0	0	0	0	0	0	84	0	0
450	TACAGAGGGTGCGAGCGTTAATCGGATTTACTGGGCGTAAAGCGTGCGTAGGCGGCTTCGTAAGTTGGATGTGAAATCCCCGAGCTTAACTTGGGAATTGCATTCAAAACTGCGAGGCTAGAGTATGGGAGAGGATGGTAGAATTCCAGGTGTAGCGGTGAAATGCGTAGAGATCTGGAGGAATACCGATGGCGAAGGCAGCCATCTGGCCTAATACTGACGCTGAGGTACGAAAGCATGGGGAGCAAACAGG	Acinetobacter baumannii	1	0	0	0	0	0	0	0	0	0	0	0	0	0	0	0	0	0	0	0	0	0	0	0	0	0	0	0	0	0	0	0	0	0	0	0	0	0	0	0	0	0	0	0	0	0	0
451	TACAGAGGGTGCGAGCGTTAATCGGATTTACTGGGCGTAAAGCGTGCGTAGGCGGCTTCTTAAGTCGGATGTGAAATCCATGAGCTTAACTTAGGAATTGCATTCGATACTGGGAAGCTAGAGTATGGGAGAGGATGGTAGAATTCCAGGTGTAGCGGTGAAATGCGTAGAGATCTGGAGGAATACCGATGGCGAAGGCAGCCATCTGGCCTAATACTGACGCTGAGGTACGAAAGCATGGGGAGCAAACAGG	Acinetobacter johnsonii SH046	0.996	0	0	0	0	0	0	0	0	0	0	0	0	0	0	0	0	0	0	12	0	0	0	0	0	0	0	0	0	0	0	0	0	0	0	0	0	0	0	0	0	0	0	0	0	0	0
452	TACAGAGGGTGCGAGCGTTAATCGGATTTACTGGGCGTAAAGCGTGCGTAGGCGGCTTCTTAAGTCGGATGTGAAATCCCTGAGCTTAACTTAGGAATTGCATTCGATACTGGGAAGCTAGAGTATGGGAGAGGATGGTAGAATTCCAGGTGTAGCGGTGAAATGCGTAGAGATCTGGAGGAATACCGATGGCGAAGGCAGCCATCTGGCCTAATACTGACGCTGAGGTACGAAAGCATGGGGAGCAAACAGG	Acinetobacter johnsonii SH046	1	0	0	0	0	0	0	0	0	0	0	0	0	0	0	0	4	0	0	0	0	0	0	0	0	18	0	110	0	0	0	0	0	0	0	0	0	0	0	0	0	0	0	0	0	0	0
453	TACAGAGGGTGCGAGCGTTAATCGGATTTACTGGGCGTAAAGCGTGCGTAGGCGGCTTTTTAAGTCGGATGTGAAATCCCCGAGCTTAACTTGGGAATTGCATACGATACTGGGGAGCTAGAGTATGGGAGAGGATGGTAGAATTCCAGGTGTAGCGGTGAAATGCGTAGAGATCTGGAGGAATACCGATGGCGAAGGCAGCCATCTGGCCTAATACTGACGCTGAGGTACGAAAGCATGGGGAGCAAACAGG	Acinetobacter bereziniae LMG 1003 = CIP 70.12	0.992	0	0	0	0	0	0	0	0	0	0	0	0	0	0	0	0	0	0	0	0	0	0	0	0	39	0	0	0	0	0	0	0	0	0	0	0	0	0	0	0	0	0	0	0	0	0
454	TACAGAGGGTGCGAGCGTTAATCGGATTTACTGGGCGTAAAGCGTGCGTAGGCGGCTTTTTAAGTCGGATGTGAAATCCCCGAGCTTAACTTGGGAATTGCATTCGATACTGGGAAGCTAGAGTATGGGAGAGGATGGTAGAATTCCAGGTGTAGCGGTGAAATGCGTAGAGATCTGGAGGAATACCGATGGCGAAGGCAGCCATCTGGCCTAATACTGACGCTGAGGTACGAAAGCATGGGGAGCAAACAGG	Acinetobacter bereziniae LMG 1003 = CIP 70.12	1	0	0	0	0	0	0	0	14	0	0	0	0	0	0	0	0	0	0	0	0	0	0	0	0	0	0	188	0	0	0	0	0	0	0	0	0	0	0	0	0	0	0	0	0	0	0
455	TACAGAGGGTGCGAGCGTTAATCGGATTTACTGGGCGTAAAGCGTGCGTAGGCGGCTTTTTAAGTCGGATGTGAAATCCCTGAGCTTAACTTAGGAATTGCATTCGATACTGGGAAGCTAGAGTATGGGAGAGGATGGTAGAATTCCAGGTGTAGCGGTGAAATGCGTAGAGATCTGGAGGAATACCGATGGCGAAGGCAGCCATCTGGCCTAATACTGACGCTGAGGTACGAAAGCATGGGGAGCAAACAGG	Acinetobacter johnsonii	1	0	0	0	8	0	0	0	0	0	0	99	0	0	0	0	0	0	0	105	0	28	1078	0	0	0	0	180	0	0	0	0	0	19	100	0	0	0	0	0	0	104	0	0	0	50	0
456	TACAGAGGGTGCGAGCGTTAATCGGATTTACTGGGCGTAAAGCGTGCGTAGGCGGCTTTTTAAGTCGGATGTGAAATCCCTGAGCTTAACTTAGGAATTGCATTCGATACTGGGAAGCTAGAGTATGGGAGAGGATGGTAGAATTCCATGTGTAGCGGTGAAATGCGTAGAGATCTGGAGGAATACCGATGGCGAAGGCAGCCATCTGGCCTAATACTGACGCTGAGGTACGAAAGCATGGGGAGCAAACAGG	Acinetobacter johnsonii	0.996	0	0	0	0	0	0	0	0	0	0	0	0	0	0	0	0	0	0	0	0	0	0	0	0	0	0	0	0	0	0	16	0	0	0	0	0	0	0	0	0	0	0	0	0	0	0
457	TACAGAGGGTGCGAGCGTTAATCGGATTTACTGGGCGTAAAGCGTGCGTAGGCGGCTTTTTAAGTCGGATGTGAAATCCCTGAGCTTAACTTAGGAATTGCATTCGATACTGGTAAGCTAGAGTATGGGAGAGGATGGTAGAATTCCAGGTGTAGCGGTGAAATGCGTAGAGATCTGGAGGAATACCGATGGCGAAGGCAGCCATCTGGCCTAATACTGACGCTGAGGTACGAAAGCATGGGGAGCAAACAGG	Acinetobacter johnsonii	0.996	0	0	0	0	0	0	0	0	0	0	0	0	0	0	0	0	0	0	0	0	0	0	0	0	0	0	0	0	0	0	0	0	0	0	0	0	0	0	4	0	0	0	0	0	0	0
458	TACAGAGGGTGCGAGCGTTAATCGGATTTACTTGGCGTAAAGCGTGCGTAGGCGGCTTTTTAAGTCGGATGTGAAATCCCCGAGCTTAACTTGGGAATTGCATTCGATACTGGGAAGCTAGAGTATGGGAGAGGATGGTAGAATTCCAGGTGTAGCGGTGAAATGCGTAGAGATCTGGAGGAATACCGATGGCGAAGGCAGCCATCTGGCCTAATACTGACGCTGAGGTACGAAAGCATGGGGAGCAAACAGG	Acinetobacter bereziniae LMG 1003 = CIP 70.12	0.996	0	0	0	0	0	0	0	0	0	0	0	0	0	0	0	0	0	0	0	0	0	0	0	0	0	0	0	0	0	0	0	0	0	0	0	0	0	0	0	0	0	0	0	0	0	0
459	TACAGAGGGTGCGAGCGTTGTCCGGAATCACTGGGCGTAAAGGGCGCGTAGGTGGCCCGATAAGTACGGGGTGAAACCCTGCAGCTTAACTGCAGGACGGCCTCGTAGACTGTCAGGCTTGAGCATGGTAGAGGCTGGTGGAATTCCCGGTGTAGCGGTGGAATGCGTAGAGATCGGGAAGAACATCGGTGGCGAAGGCGGCCAGCTGGGCCATTGCTGACACTGAGGCGCGACAGCGTGGGGAGCAAACAGG	Gemmatimonas phototrophica	0.868	0	0	0	10	0	0	0	0	0	0	0	0	0	0	0	0	0	0	0	0	0	0	0	0	0	0	0	0	0	0	0	0	0	0	0	0	0	0	0	0	0	0	0	0	0	0
460	TACAGAGGGTGCGAGCGTTGTCCGGAATCACTGGGCGTAAAGGGCGCGTAGGTGGCGCGGTAAGCGTGTGGTGAAAGCTCGGGGCTCAACCCCGAGTCGGCCGTGCGAACTGCTGGGCTAGAGCATACGAGAGGCAGGCGGAATTCCGGGTGTAGCGGTGGAATGCGTAGAGATCCGGAAGAACACCGGTGGCGAAGGCGGCCTGCTGGCGTAGTAGCTGACACTGAGGCGCGACAGCGTGGGGAGCAAACAGG	Gemmatimonas aurantiaca T-27	0.922	0	0	0	0	0	0	0	0	0	0	0	0	0	0	0	0	0	0	0	0	0	0	0	0	0	0	0	0	0	0	0	0	0	0	0	0	0	0	0	0	0	0	0	0	0	0
461	TACAGAGGGTGCGAGCGTTGTCCGGAATCACTGGGCGTAAAGGGCGCGTAGGTGGCGTCGCAAGTCGATGGTGAAAGCTCGGCGCTCAACGCCGAGTCGGCCCTTGATACTGCGAGGCTGGAGCACTGTAGAGGCTAATGGAATTCCGGGTGTAGCGGTGGAATGCGTAGAGATCCGGAAGAACACCGGTGGCGAAGGCGGTTAGCTGGGCAGTTGCTGACACTGAGGCGCGACAGCGTGGGGAGCAAACAGG	Gemmatimonas aurantiaca T-27	0.883	0	0	0	0	0	0	0	0	0	0	0	0	0	0	0	0	0	0	0	0	0	0	0	0	0	0	0	0	0	0	0	0	0	0	0	0	0	0	0	0	0	17	0	0	0	0
462	TACAGAGGGTGCGAGCGTTGTTCGGAATTACTGGGCGTAAAGCGCGCGCAGGCGGCCTTTTAAGTCTACCCGTGAAATGCCGGAGCTCAACTCCGTGCACGCCGGGGGATACTGGAGGGCTAGAGACAGGTAGAGGCAGGCGGAATTCCGGGTGTAGCGGTGGAATGCGTAGAGATCCGGAAGAACACCAGAGGCGAAGGCGGCCTGCTGGGCCTTGTCTGACGCTGAGGCGCGAAAGCGTGGGGAGCGAACAGG	Longimicrobium terrae	0.988	0	0	0	0	0	0	0	0	0	0	0	0	0	0	0	0	0	0	0	0	0	0	0	0	0	0	0	0	0	0	0	0	0	0	0	0	0	0	0	0	0	0	0	0	0	0
463	TACAGAGGGTGCGAGCGTTGTTCGGAATTACTGGGCGTAAAGCGCGCGCAGGCGGCTTCCTAAGTCTGTCGGTCAAACGCCGGGGCTCAACCCCGAGCTCGCCGGAGATACTGGGAGGCTGGAGACAGGTAGAGGCAAGCGGAATTCCGGGTGTAGCGGTGGAATGCGTAGAGATCCGGAAGAACACCGGAGGCGAAGGCGGCTTGCTGGACCTGGTCTGACGCTGAGGCGCGAAAGCGTGGGGAGCGAACAGG	Longimicrobium terrae	0.91	0	0	0	0	0	60	0	0	0	0	0	0	0	0	0	0	0	0	0	0	0	0	0	0	0	0	0	0	0	0	0	0	0	0	0	0	0	0	0	0	0	0	0	0	0	0
464	TACAGAGGGTGCGAGCGTTGTTCGGAATTACTGGGCGTAAAGCGCGTGTAGGCGGCCTGATAAGTCGGTCGTGAAATCCCTTGGCTTAACCAAGGAACTGCGTCCGAAACTGTTAGGCTCGAGTATCGGAGGGGATGGCGGAATTCCCGGTGTAGAGGTGAAATTCGTAGATATCGGGAGGAACACCTGTGGCGAAGGCGGCCATCTGGAAGATTACTGACGCTGAGACGCGAAAGCGTGGGGAGCAAACAGG	Anaeromyxobacter dehalogenans	0.905	0	0	0	0	0	0	0	0	0	0	0	0	0	0	0	0	0	0	0	0	0	0	0	0	0	0	0	0	0	0	0	0	0	0	0	0	0	0	0	0	0	10	0	0	0	0
465	TACAGAGGGTGCGAGCGTTGTTCGGAATTATTGGGCGTAAAGCGCAAGTAGGCGGCCTGTCAAGTCGCGTGTGAAAGCTTCCGGCTCAACCGGAAAAGTGCGCGCGAAACTGACGGACTTGAGTGCTGGAGAGGGTGGCGGAATTCCCGGTGTAGAGGTGAAATTCGTAGATATCGGGAGGAACACCAGAGGCGAAGGCGGCCACCTGGAAAGACACTGACGCTGAGAGGCGAAAGCGTGGGGAGCAAACAGG	Anaeromyxobacter dehalogenans	0.898	0	0	0	0	0	0	0	0	0	0	0	0	0	0	0	0	0	0	0	0	0	0	0	0	0	0	0	0	0	0	0	0	0	0	0	0	0	0	0	0	0	0	0	0	0	0
466	TACAGAGGGTGCGAGCGTTGTTCGGAATTATTGGGCGTAAAGCGCGTGTAGGCGGAATGGCAAGTCGGGTGTGAAAGCCCTCGGCTCAACCGAGGAAGTGCGCCCGAAACTACCGTTCTTGAGTGCCGGAGAGGGTGGCGGAATTCCCGGTGTAGAGGTGAAATTCGTAGATATCGGGAGGAACACCAGTGGCGAAGGCGGCCACCTGGACGGACACTGACGCTGAGACGCGAAAGCGTGGGGAGCAAACAGG	Anaeromyxobacter dehalogenans	0.949	0	0	0	0	0	0	0	0	0	0	0	0	0	0	0	0	0	0	0	0	0	0	0	0	0	0	0	0	0	0	5	0	0	0	0	0	0	0	0	0	0	0	0	0	0	0
467	TACAGAGGGTGCGAGCGTTGTTCGGAATTATTGGGCGTAAAGGGCGCGTAGGCGGTGCCACAAGTCACCTGTGAAATCTCCGGGCTTAACTCGGAGCCTGCAGGCGAAACTGTGGTGCTGGAGTATGGGAGAGGTGCGTGGAATTCCCGGTGTAGCGGTGAAATGCGTAGATATCGGGAGGAACACCTGTGGCGAAAGCGGCGCACTGGACCATAACTGACGCTGAGGCGCGAAAGCTAGGGGAGCAAACAGG	Koribacter versatilis Ellin345	0.933	0	0	0	0	0	0	0	0	0	0	0	0	0	0	0	0	0	0	0	0	0	0	0	0	0	0	0	0	0	0	0	94	0	0	0	0	0	0	0	0	0	0	0	0	0	0
468	TACAGAGGGTGCGAGCGTTGTTCGGAATTATTGGGCGTAAAGGGCGCGTAGGCGGTGCCACAAGTCACTTGTGAAATCCCCGGGCTTAACCCGGGGCCTGCAGGCGAAACTGTGGTGCTGGAGTATGGGAGAGGTGCGTGGAATTCCCGGTGTAGCGGTGAAATGCGTAGATATCGGGAGGAACACCTGTGGCGAAAGCGGCGCACTGGACCATAACTGATGCTGAGGCGCGAAAGCTAGGGGAGCAAACAGG	Koribacter versatilis Ellin345	0.921	0	0	0	0	0	0	0	0	0	0	0	0	0	0	0	0	0	0	0	0	0	0	0	0	0	32	0	0	0	0	0	0	0	0	0	0	0	0	0	0	0	0	0	0	0	0
469	TACAGAGGGTGCGAGCGTTGTTCGGAATTATTGGGCGTAAAGGGCGCGTAGGCGGTGCCACAAGTCACTTGTGAAATCTCCGGGCTTAACTCGGAGCCTGCAGGCGAAACTGTGGTGCTGGAGTGTGGGAGAGGTGCGTGGAATTCCCGGTGTAGCGGTGAAATGCGTAGATATCGGGAGGAACACCTGTGGCGAAAGCGGCGCACTGGACCATAACTGACGCTGAGGCGCGAAAGCTAGGGGAGCAAACAGG	Koribacter versatilis Ellin345	0.941	0	0	0	0	0	0	0	0	0	0	0	0	0	0	0	0	0	0	0	0	0	0	0	0	0	0	0	0	0	0	0	0	0	0	0	0	0	0	0	0	0	9	0	0	0	0
470	TACAGAGGGTGCGAGCGTTGTTCGGAATTATTGGGCGTAAAGGGCGCGTAGGCGGTGCGGTAAGTCACCTGTGAAATCTCCTGGCTCAACTGGGAGCTTGCAGGCGAAACTGTCGTGCTGGAGTGTGGGAGAGGTGAGTGGAATTCCCGGTGTAGCGGTGAAATGCGTAGATATCGGGAGGAACACCTGTGGCGAAAGCGGCTCACTGGACCACAACTGACGCTGAGGCGCGAAAGCTAGGGGAGCAAACAGG	Koribacter versatilis Ellin345	0.957	0	0	0	0	0	0	0	0	0	0	0	0	0	0	0	0	0	0	0	0	0	0	0	0	0	0	0	0	0	0	0	0	0	0	0	0	0	0	0	0	0	9	0	0	0	0
471	TACAGAGGGTGCTAGCGTTAATCGGATTTACTGGGCGTAAAGCGTGCGTAGGTGGTTGGATAAGTCGGTTGTGAAAGCCCAGGGCTCAACCTTGGAATTGCAGCCGATACTGCTCGACTAGAATTCGGTAGAGGGAGGCGGAACTCCAGGTGTAGCGGTGAAATGCGTAGATATCTGGAAGAACACCGATGGCGAAGGCAACCTCCTGGGCCTGAATTGACACTGAGGCACGAAAGCGTGGGTAGCAAACAGG	Nevskia aquatilis	0.968	0	0	0	0	0	0	0	0	0	0	0	0	0	0	0	0	0	0	0	0	0	0	0	0	0	0	0	0	0	0	0	0	0	0	0	0	0	0	0	0	0	0	0	0	0	0
472	TACAGAGGGTGCTAGCGTTGTTCGGAATTACTGGGCGTAAAGGGCGCGTAGGCCGTTTTGTAAGTCAGATGTTAAAGACCCGGGCTTAACCTGGGGGATGCGTTTGATACTGCAAGACTGGAGAACGGGAGGGGAGAATGGAATTTCCGGTGTAGAGGTAAAATTCGTAGATATCGGAAGGAACACCAGTGGCGAAGGCGATTCTCTGGACCGTTTCTGACGCTGAGGCGCGAAAGCGTGGGGAGCAAACAGG	Desulfatiglans anilini DSM 4660	0.866	0	0	0	0	0	0	0	0	0	0	0	0	0	0	0	0	0	0	0	0	0	0	0	0	0	0	0	0	0	0	0	0	0	0	0	0	0	0	0	0	0	0	0	0	0	0
473	TACAGAGGGTGCTAGCGTTGTTCGGAATTACTGGGCGTAAAGGGCGCGTAGGCGGTTTTGTAAGTCAGATGTTAAAGACCCGGGCTTAACCTGGGGGATGCGTTTGATACTGCAAGACTAGAGAACGGGAGGGGAGAATGGAATTTCCGGTGTAGAGGTAAAATTCGTAGATATCGGAAGGAACACCAGTGGCGAAGGCGATTCTCTGGACCGTTTCTGACGCTGAGGCGCGAAAGCGTGGGGAGCAAACAGG	Thermoanaerobacter uzonensis	0.876	0	0	0	0	0	0	0	0	0	0	0	0	0	7	0	0	0	0	0	0	0	0	0	0	0	0	0	0	0	0	0	0	0	0	0	0	0	0	0	0	0	0	0	0	0	0
474	TACAGAGGGTGCTAGCGTTGTTCGGAATTACTGGGCGTAAAGGGCGCGTAGGCTGTTGCGTAAGTCAGATGTTAAAGACCCGGGCTTAACCTGGGGGATGCGTTTGATACTGTGCGACTAGAGAGCGGGAGGGGAGAATGGAATTTCCGGTGTAGAGGTAAAATTCGTAGATATCGGAAGGAACACCAGAAGCGAAGGCGATTCTCTGGACCGTTTCTGACGCTGAGGCGCGAAAGCGTGGGGAGCAAACAGG	Nitrospirillum amazonense	0.867	0	0	0	0	0	0	0	0	0	0	0	0	0	0	0	0	0	0	0	0	0	0	0	0	0	0	0	0	0	0	0	0	0	0	0	0	0	0	0	0	0	0	0	0	0	147
475	TACAGAGGGTGCTAGCGTTGTTCGGAATTACTGGGCGTAAAGGGCGTGTAGGCGGTCGCGTAAGTCAGATGTTAAAGACCTGGGCTTAACCTAGGGGGTGCGTTTGATACTGCGTGACTAGAGGGCAGGAGAGGAGAGTGGAATTTCCGGTGTAGAGGTGAAATTCGTAGATATCGGAAGGAACACCAGTGGCGAAGGCGACTCTCTGGACTGCTACTGACGCTGAGGCGCGAAAGCGTGGGGAGCAAACAGG	Moorella glycerini	0.896	0	0	0	0	0	0	0	0	0	0	0	0	0	0	0	0	0	0	0	0	0	0	0	0	0	0	0	0	0	0	0	0	0	0	0	0	0	0	0	0	0	0	0	0	0	0
476	TACAGAGGGTGCTAGCGTTGTTCGGAATTACTGGGCGTAAAGGGCGTGTAGGCGGTTATGTAAGTCAGATGTTAAAGACCTGGGCTTAACCTAGGGGGTGCGTTTGATACTGCGTGACTAGAGGACAGGAGGGGAGAATGGAATTTCCGGTGTAGAGGTAAAATTCGTAGATATCGGAAGGAACACCAGCGGCGAAGGCGATTCTCTGGACTGTTTCTGACGCTGAGGCGCGAAAGCGTGGGGAGCAAACAGG	Moorella glycerini	0.867	0	0	0	0	0	0	0	0	0	0	0	0	0	0	0	0	0	0	0	0	0	0	0	0	0	0	0	0	0	0	0	0	0	0	0	0	0	0	0	0	0	0	0	0	18	0
477	TACAGAGGGTGCTAGCGTTGTTCGGAATTACTGGGCGTAAAGGGCGTGTAGGCGGTTGCGTAAGTCAGATGTTAAAGACCTGGGCTTAACCTGGGGAGTGCGTTTGATACTGCGTGACTAGAGAGCAGGAGGGGAGAATGGAATTTCCGGTGTAGAGGTAAAATTCGTAGATATCGGAAGGAACACCAGTGGCGAAGGCGATTCTCTGGACTGTTTCTGACGCTGAGGCGCGAAAGCGTGGGGAGCAAACAGG	Moorella glycerini	0.871	0	0	0	0	0	0	0	0	93	0	0	334	0	0	0	0	0	0	0	0	0	0	0	0	0	0	0	0	0	0	0	0	0	0	0	0	0	0	0	0	0	0	0	0	0	0
478	TACAGAGGGTGCTAGCGTTGTTCGGAATTACTGGGCGTAAAGGGCGTGTAGGCTGTTGCGTAAGTCAGATGTTAAAGACCTGGGCTTAACCTAGGGGGTGCGTTTGATACTGCGCGACTAGAGGACAGGATGGGAGAATGGAATTTCCGGTGTAGAGGTAAAATTCGTAGATATCGGAAGGAACACCAGCGGCGAAGGCGATTCTCTGGACTGTTTCTGACGCTGAGGCGCGAAAGCGTGGGGAGCAAACAGG	Moorella glycerini	0.859	0	0	0	0	6	0	0	0	0	0	0	0	0	0	0	0	0	0	0	0	0	0	0	0	0	0	0	0	0	0	0	0	0	0	0	0	0	9	0	0	0	0	0	0	0	0
479	TACAGAGGGTGCTAGCGTTGTTCGGAATTATTGGGCGTAAAGCGCGTGTAGGCGGCTCTGCAAGTTGGGTGTGAAAGCCCTCGGCTTAACCGAGGAAGTGCGCCCAAAACTATGGAGCTTGAGTGCCGGAGAGGGTGGCGGAATTCCCGGTGTAGAGGTGAAATTCGTAGATATCGGGAGGAACACCAGTGGCGAAGGCGGCCACCTGGACGGTGACTGACGCTGAGACGCGAAAGCGTGGGGAGCAAACAGG	Anaeromyxobacter dehalogenans	0.953	0	0	0	0	0	0	0	0	0	0	0	0	0	0	0	0	0	0	0	0	0	0	0	0	4	0	0	0	0	0	0	0	0	0	0	0	0	0	0	0	0	0	0	0	0	0
480	TACAGAGGTCCCAAGCGTTGTTCGGATTCACTGGGCGTAAAGGGTGCGTAGGAGGTCGGGAAAGTCGGGTGTGAAATCTCACCGCTTAACGGTGAAACTGCATTCGATACTACCTGACTAGAGGACCGGAGGGGAAAGCAGAATTCGTGGTGTAGCGGTGAAATGCGTAGATATCACGAGGAATACCAACAGCGTAGGCAGCTTTCTGGAAGGTTCCTGACTCTGAGGCACGAAGGCCAGGGGAGCAAACGGG	Prosthecobacter algae	0.831	0	0	0	0	0	0	0	0	0	0	0	0	0	0	0	0	0	0	0	0	0	0	0	0	0	0	0	0	0	0	0	0	0	0	0	0	0	0	0	0	0	4	0	0	0	0
481	TACAGAGGTCCCAAGCGTTGTTCGGATTCACTGGGCGTAAAGGGTGCGTAGGCGGCAAGGTAAGTCTGACGTGAAATCTCCGAGCCTAACTCGGAAACTGCGTTGGATACTATCTTGCTCGAGGAATGGAGGGGAGACTGGAATACTTGGTGTAGCAGTGAAATGCGTAGATATCAAGTGGAACACCAGTGGCGAAGGCGAGTCTCTGGACATTTCCTGACGCTGAGGCACGAAAGCCAGGGGAGCAAACGGG	Pedosphaera parvula Ellin514	0.924	0	0	0	0	0	0	0	0	0	0	0	0	0	0	0	0	0	0	0	0	0	0	0	0	0	0	0	0	0	0	0	0	0	0	0	0	0	0	0	0	0	59	0	0	0	0
482	TACAGAGGTCCCAAGCGTTGTTCGGATTCACTGGGCGTAAAGGGTGCGTAGGTGGCAGGGTAAGTTTGATGTGAAATCTCCGGGCTTAACCCGGAAACTGCATTGAATACTATCCCGCTCGAGAGTTGGAGGGGAGACTGGAATACTTGGTGTAGCAGTGAAATGCGTAGATATCAAGTGGAACACCAGTGGCGAAGGCGAGTCTCTGGACAACTTCTGACACTGAGGCACGAAAGCTAGGGGAGCAAACAGG	Pedosphaera parvula Ellin514	0.96	0	0	0	0	0	0	0	0	0	0	0	0	0	0	0	0	0	0	0	0	0	0	0	0	0	0	0	0	0	0	0	0	0	0	0	0	0	0	0	0	0	7	0	0	0	0
483	TACAGAGGTCCCAAGCGTTGTTCGGATTCACTGGGCGTAAAGGGTGCGTAGGTGGCCAGGTAAGTTTGATGTGAAATCCCGCAGCTTAACTGCGGAACTGCATTGAATACTATCTGGCTAGAGGAATGGAGGGGAGACTGGAATTCTCGGTGTAGCAGTGAAATGCGTAGATATCGAGAGGAACACCAGTGGCGAAGGCGAGTCTCTGGACATTTCCTGACGCTGAGGCACGAAAGCCAGGGGAGCAAACGGG	Pedosphaera parvula Ellin514	0.94	0	0	0	0	0	0	0	0	0	0	0	71	0	0	0	0	0	0	0	0	0	0	0	0	0	0	0	0	0	0	0	0	0	0	0	0	0	0	0	0	0	0	0	0	0	0
484	TACAGAGGTCCCAAGCGTTGTTCGGATTCACTGGGCGTAAAGGGTGCGTAGGTGGTCGGGTAAGTCTGACGTGAAATCTCCGAGCCTAACTCGGAAACTGCGTTGGATACTATCCGGCTAGAGGAATGGAGGGGAGACTGGAATACTTGGTGTAGCAGTGAAATGCGTAGATATCAAGTGGAACACCAGTGGCGAAGGCGAGTCTCTGGACATTTCCTGACGCTGAGGCACGAAAGCCAGGGGAGCAAACGGG	Pedosphaera parvula Ellin514	0.924	0	0	0	19	0	0	0	0	0	0	0	0	0	0	0	0	0	0	0	0	0	0	0	0	0	0	0	0	0	0	0	0	0	0	0	0	0	0	0	0	0	0	0	0	0	0
485	TACAGAGGTCCCAAGCGTTGTTCGGATTTACTGGGCGTAAAGGGTGCGTAGGTGGCTGGGAAAGTCTGATGTGAAATCTCCAGGCTCAACTTGGAAATGGCATCGGAAACTCTCCAGCTAGAGGGTTGGAGGGGGGACTGGAATTCTCGGTGTAGCAGTGAAATGCGTAGATATCGAGAGGAACACCAGTGGCGAAGGCGAGTCCCTGGACAACCCCTGACACTGAGGCACGAAAGCTAGGGGAGCAAACAGG	Pedosphaera parvula Ellin514	0.925	0	0	0	0	0	0	0	0	0	0	0	0	0	0	0	0	0	0	0	0	0	0	0	30	0	0	0	0	0	0	0	0	0	0	0	0	0	0	0	0	0	0	0	0	0	0
486	TACAGAGGTCTCAAGCGTTGTTCGGAATCACTGGGCGTAAAGCGTGCGTAGGCTGTTTCGTAAGTCGTGTGTGAAAGGCGCGGGCTCAACCCGCGGACGGCACATGATACTGCGAGACTAGAGTAATGGAGGGGGAACCGGAATTCTCGGTGTAGCAGTGAAATGCGTAGATATCGAGAGGAACACTCGTGGCGAAGGCGGGTTCCTGGACATTAACTGACGCTGAGGCACGAAGGCCAGGGGAGCGAAAGGG	Akkermansia muciniphila	1	0	0	0	0	0	0	0	0	0	0	0	0	0	0	0	0	0	0	0	0	0	0	0	0	0	0	0	0	0	0	0	0	0	0	0	0	0	0	0	0	0	0	0	0	0	0
487	TACAGAGGTCTCAAGCGTTGTTCGGAATCACTGGGCGTAAAGGGTGCGTAGGTGGCATGGTAAGTCAGATGTGAAAGCCCAGGGCTCAACCTTGGAATTGCATCCGATACTGCTGTGCTAGAGTACTGGAGGGGTGACTAGAATTCTCGGTGTAGCAGTGAAATGCGTAGATATCGAGAGGAATACCAAAGGCGTAGGCAGGTCACTGGACAGTTACTGACACTGAGGCACGAAGGCCAGGGGAGCGAACGGG	Prosthecobacter algae	0.996	0	0	0	0	0	0	0	0	0	0	0	0	0	0	0	0	0	0	0	0	0	0	0	0	7	0	0	0	0	0	0	0	0	0	0	0	0	0	0	0	0	0	0	0	0	0
488	TACAGAGGTCTCAAGCGTTGTTCGGATTCATTGGGCGTAAAGGGTGCGTAGGCGGCGAAGCAAGTCAGGTGTGAAATCCCGGGGCTTAACCCCGGAACTGCACTTGATACTGCTTTGCTTGAGGACTGGAGAGGAGATCGGAATTCACGGTGTAGCAGTGAAATGCGTAGATATCGTGAGGAAGGCCAGTGGCGAAGGCGGATCTCTGGACAGTTCCTGACGCTGAGGCACGAAGGCCAGGGGAGCAAACGGG	Chthoniobacter flavus Ellin428	0.921	0	0	0	0	0	0	0	0	0	0	0	16	0	0	0	0	0	0	0	0	0	0	0	0	0	0	0	0	0	0	0	0	0	0	0	0	0	0	0	0	0	0	0	0	0	0
489	TACAGAGGTCTCAAGCGTTGTTCGGATTCATTGGGCGTAAAGGGTGCGTAGGCGGCGCGGTAAGTCGGGTGTGAAATCTCGGAGCTTAACTCCGAAACTGCATTCGATACTGCCGTGCTTGAGGACTGGAGAGGAGACTGGAATTTACGGTGTAGCGGTGAAATGCGTAGATATCGTAAGGAAGACCAGTGGCGAAGGCGGGTCTCTGGACAGTTCCTGACGCTGAGGCACGAAGGTCAGGGGAGCAAACGGG	Udaeobacter copiosus	1	0	0	0	0	0	0	0	0	0	0	0	0	0	0	0	0	0	0	0	0	0	0	0	0	0	0	0	0	0	0	0	0	0	0	0	0	0	0	0	0	0	52	0	0	0	0
490	TACAGAGGTCTCAAGCGTTGTTCGGATTCATTGGGCGTAAAGGGTGCGTAGGCGGCGCGGTAAGTCGGGTGTGAAATCTCGGGGCTTAACTCCGAAACTGCATTCGATACTGCCGTGATTGAGGACTGGAGAGGAGACTGGAATTTACGGTGTAGCGGTGAAATGCGTAGATATCGTAAGGAAGACCAGTGGCGAAGGCGGGTCTCTGGACAGTTCCTGACGCTGAGGCACGAAGGCCAGGGGAGCAAACGGG	Udaeobacter copiosus	0.988	0	0	0	0	0	0	0	0	0	0	0	0	0	0	0	0	0	0	0	0	0	0	0	0	0	0	0	0	8	0	0	0	0	0	0	0	0	0	0	0	0	0	0	0	0	0
491	TACAGAGGTCTCAAGCGTTGTTCGGATTCATTGGGCGTAAAGGGTGCGTAGGCGGCGGGGTAAGTCAGGTGTGAAATCTCGGGGCTCAACTCCGAAACTGCACTTGATACTGCCTTGCTAGAGTATTGGAGAGGAGATTGGAATTTACGGTGTAGCAGTGAAATGCGTAGATATCGTAAGGAAGACCAGTGGCGAAGGCGAATCTCTGGACAATTACTGACGCTGAGGCACGAAGGCCAGGGGAGCAAACGGG	Chthoniobacter flavus Ellin428	0.953	0	0	0	0	0	0	0	0	0	0	0	0	0	0	0	0	0	0	0	0	0	0	0	0	0	0	0	0	0	0	0	0	0	0	0	0	0	0	0	0	0	0	21	0	0	0
492	TACAGAGGTCTCAAGCGTTGTTCGGATTCATTGGGCGTAAAGGGTGCGTAGGTGGCGCCGTAAGTCAGGTGTGAAATCTCGGGGCTCAACCCCGAAACTGCACTTGATACTGCGGTGCTCGAGTACTGGAGAGGAGATTGGAATTTACGGTGTAGCAGTGAAATGCGTAGATATCGTAAGGAAGACCAGTGGCGAAGGCGAATCTCTGGACAGTTACTGACACTGAGGCACGAAGGCCAGGGGAGCAAACGGG	Chthoniobacter flavus Ellin428	0.988	0	0	0	0	0	0	0	0	0	0	0	0	0	0	0	0	0	0	0	0	0	0	0	0	0	0	0	0	0	0	0	0	0	0	0	0	0	0	0	0	0	44	0	0	0	0
493	TACAGAGGTCTCAAGCGTTGTTCGGATTCATTGGGCGTAAAGGGTGCGTAGGTGGCGCCGTAAGTCAGGTGTGAAATCTCGGGGCTCAACCCCGAAACTGCACTTGATACTGCGGTGCTTGAGTACTGGAGAGGAGATTGGAATTTACGGTGTAGCAGTGAAATGCGTAGATATCGTAAGGAAGACCAGTGGCGAAGGCGAATCTCTGGACAGTTACTGACACTGAGGCACGAAGGCCAGGGGAGCAAACGGG	Chthoniobacter flavus Ellin428	0.988	0	0	0	0	0	0	0	0	0	0	0	11	0	0	0	0	0	0	0	0	0	0	0	0	0	0	0	0	0	0	0	0	0	0	0	0	0	0	0	0	0	0	0	0	0	0
494	TACAGAGGTCTCAAGCGTTGTTCGGATTCATTGGGCGTAAAGGGTGCGTAGGTGGCGCGCTAAGTCAGGTGTGAAATTTCGGAGCTTAACTCCGAAACTGCATTTGATACTGGCGTGCTTGAGGACTGGAGAGGAGACTGGAATTCACGGTGTAGCAGTGAAATGCGTAGAGATCGTGAGGAAGACCAGTGGCGAAGGCGGGTCTCTGGACAGTTCCTGACACTGAGGCACGAAGGCCAGGGGAGCAAACGGG	Udaeobacter copiosus	0.953	0	0	0	0	0	0	0	0	0	0	0	0	0	0	0	0	0	0	0	0	0	0	0	0	0	0	0	0	0	0	0	0	0	0	0	0	0	0	0	0	0	5	0	0	0	0
495	TACAGAGGTCTCGAGCGTTGTTCGGATTCATTGGGCGTAAAGGGTGCGTAGGCGGCGGGGCAAGTCTGATGTGAAATCCCGGGGCTCAACTCCGGAACTGCATTGGATACTGCCTTGCTAGAGTACTGGAGAGGAAACTGGAATTTACGGTGTAGCAGTGAAATGCGTAGAGATCGTAAGGAAGACCAGTGGCGAAGGCGAGTTTCTGGACAGTTACTGACGCTGAGGCACGAAGGCCAGGGGAGCAAACGGG	Udaeobacter copiosus	0.921	0	0	0	0	0	0	0	0	0	0	0	0	0	0	0	0	0	0	0	0	0	0	0	0	0	0	0	0	0	0	0	0	0	0	0	0	0	0	0	0	0	10	0	0	0	0
496	TACAGAGGTGGCAAACGTTGTCCGGATTTATTGGGTGTAAAGGGCATGTAGGTGGCTTTGTAAGTCAAAGGTGAAATGGCCCGGCTCAACCAGGTCATTGCCTTTGAAACTGCAGAGCTTGAGTTCGGAAGAGGAAAGCGGAATTCCCAGTGTAGCGGTGAAATGCGTAGATATTGGGAGGAACACCGGTGGCGAAGGCGGCTTTCTGGTCCGAAACTGACACTGAGATGCGAAAGCCAGGGGAGCAAACGGG	Acidaminococcus fermentans	0.848	0	0	0	0	0	0	0	0	0	0	0	32	0	0	0	0	0	0	0	0	0	0	0	0	0	0	0	0	0	0	0	0	0	0	0	0	0	0	0	0	0	0	0	0	0	0
497	TACAGAGGTGGCAAGCGTTGTTCGGAATTACTGGGCGTAAAGGGCGCGTAGGCGGCCTTCTAAGTCAGACGTGAAATCCCCCGGCTTAACCTGGGAACTGCGTCTGATACTGGGAGGCTAGAGTATGGGAGAGGGATGTAGAATTCCAGGTGTAGCGGTGAAATGCGTAGATATCTGGAGGAATACCGGTGGCGAAGGCGGCATCCTGGACCATTACTGACGCTGAGGCGCGAAAGCTAGGGGAGCAAACGGG	Vicinamibacter silvestris	0.929	0	0	0	4	0	0	0	0	0	0	0	0	0	0	0	0	0	0	0	0	0	0	0	0	0	0	0	0	0	0	0	0	0	0	0	0	0	0	0	0	0	0	0	0	0	0
498	TACAGAGGTGGCAAGCGTTGTTCGGAATTACTGGGCGTAAAGGGCGCGTAGGCGGTCCTACAAGTCCCGCGTGAAAGCCCCCGGCTCAACTGGGGAATGGCGCGGGAAACTGTTGGGCTTGAGTTCGGGAGAGGGAAGCGGAATTCCGGGTGTAGCGGTGAAATGCGTAGATATCCGGAGGAACACCGGTGGCGAAGGCGGCTTCCTGGACCGACACTGACGCTGAGGCGCGAAAGCTAGGGGAGCAAACGGG	Luteitalea pratensis	0.894	0	0	0	0	0	0	0	0	0	16	0	0	0	0	0	0	0	0	0	0	0	0	0	0	0	0	0	0	0	0	0	0	0	0	0	0	0	0	0	0	0	0	0	0	0	0
499	TACAGGGGGGGCAAGCGTTGTTCGGAATTACTGGGCGTAAAGGGCCCGTAGGCGGCCTATTAAGTCCGACGTGAAATCCCCAGGCTTAACCTGGGAACTGCGTCGGATACTGATGGGCTTGAATCCAGGAGAGGGATGCGGAATTCCAGGTGTAGCGGTGAAATGCGTAGATATCTGGAGGAACACCGGTGGCGAAGGCGGCATCCTGGACTGGTATTGACGCTGAACGGCGAAAGCTAGGGGAGCAAACGGG	Luteitalea pratensis	0.917	0	0	0	0	0	0	0	0	0	0	0	0	0	0	0	0	0	0	0	0	0	0	0	0	0	0	0	0	0	0	0	0	0	0	0	0	0	0	0	0	0	8	0	0	0	0
500	TACATAGGGAGCAAGCGTTATCCGGAATTATTGGGTGTAAAGGGTGCGTAGACGGGTTATCAAGTTAGTTGTGAAATCCCTCGGCTTAACTGAGGAACAGCAACTAAAACTAGTAGTCTTGAGTACGAGAGAGGAAAGTGGAATTTCTAGTGTAGCGGTGAAATGCGTAGATATTAGGAGGAACACCAGTGGCGAAGGCGACTTTCTGGCTCGAAACTGACGTTGAGGCACGAAAGTGTGGGGAGCAAACAGG	Sporanaerobacter acetigenes DSM 13106	0.859	0	0	0	0	0	0	0	0	0	0	0	0	0	0	0	0	0	0	0	0	0	0	0	0	0	0	0	0	0	0	0	0	0	0	0	0	0	0	0	0	0	0	0	115	0	0
501	TACATAGGGGGCAAGCGTTATCCGGATTTATTGGGTGTAAAGGGTGCGTAGACGGAGAAGCAAGTTGGTTGTGAAATCCCTCGGCTCAACTGAGGAACTGCAACCAAAACTACTTCCCTTGAGTGTCGGAGAGGAAAGTGGAATTCCTAGTGTAGCGGTGAAATGCGTAGATATTAGGAGGAACACCAGTGGCGAAGGCGACTTTCTGGACGATAACTGACGTTGAGGCACGAAAGTGTGGGGAGCAAACAGG	Vallitalea pronyensis	0.882	0	0	0	0	0	0	0	0	0	0	0	0	0	0	0	0	0	0	0	0	0	0	0	0	0	0	0	0	0	0	0	0	0	0	0	0	0	0	0	0	0	0	0	0	0	0
502	TACATAGGGGGCAAGCGTTGTCCGGAATCATTGGGCGTAAAGGGTGTGTAGGTGGCTTTGTAAGTTAAATGTGAAATCCCTCGGCTTAACCGAGGAACTGCGTTTAAAACTGCAGGGCTAGAGTGTGGAAGAGGTAAACGGAATGGGCAGTGTAGCGGTGGAATGCGTTGATATTGCCTGGAACACCAGAGGCGAAGGCGGTTTACTGGGACATAACTGACACTGAAACACGAAAGCGTGGGGAGCAAACAGG	Peptococcus simiae	0.808	0	0	0	0	0	0	0	0	0	0	0	0	0	0	0	0	0	0	0	0	0	0	0	0	0	0	0	0	0	0	0	0	0	0	0	0	5	0	0	0	0	0	0	0	0	0
503	TACATAGGGGGCAAGCGTTGTCCGGAATGACTGGGCGTAAAGGGAGCGTAGGCGGCTTTACAAGTTATATGTGAAAGCCCGGGGCTTAACCCCGGAACTGCATATAAAACTGTATGGCTTGAGTGTGGGAGGGGAAAGCGGAATTCCTAGTGTAGCGGTGGAATGCGTAGATATTAGGAGGAACACCGGTGGCGAAGGCGGCTTTCTGGACCATAACTGACGCTGAGGCTCGAAAGCGTGGGGAGCAAACAGG	Ruminococcus gnavus AGR2154	0.893	0	0	0	0	0	0	0	0	0	0	0	0	0	0	0	0	0	0	0	0	0	0	0	0	0	0	237	149	0	41	0	0	0	0	4035	0	0	0	0	0	0	0	0	0	0	0
504	TACATAGGGGGCAAGCGTTGTCCGGAATGACTGGGCGTAAAGGGTGCGTAGGTGGCGTTGTAAGTTAGAAGTGTAATACCCAGGGCTTAACCCGGGTGCTGCTTTTAAGACTGCAATGCTTGAGTACAGGAGAGGTAGGCGGAATTCCCCGTGTAGCGGTAGAATGCGTAGATATGGGGAGGAACACCGGAGGCGAAAGCGGCTTACCGGAATGCAACTGACACTGAGGCACGAAAGCGTGGGGAGCAAACAGG	Anaerostipes rhamnosivorans	0.866	0	0	0	0	0	0	0	0	0	0	0	3	0	0	0	0	0	0	20	0	0	0	0	0	0	0	0	0	152	0	0	0	0	0	0	0	0	0	0	0	0	0	0	0	0	0
505	TACATAGGGGGCAAGCGTTGTCCGGAATGACTGGGTGTAAAGGGTGCGTAGGCGGTTTGGCAAGTTGGAAGTGTAATGCCTAGGGCTTAACTCAGGCGCTGCTTCCAAAACTGCTTGACTTGAGTGTCGGAGAGGTAATCGGAATTCCTAGTGTAGCGGTAGAATGCGCAGATATTAGGAGGAACACCGGAGGCGAAAGCGGATTACTGGACGATAACTGACGCTGAGGCACGAAAGCGTGGGGAGCAAACAGG	Anaerostipes hadrus	0.863	0	0	0	0	0	0	0	0	0	0	0	0	0	0	0	0	0	0	0	0	0	0	0	0	0	0	0	0	0	0	0	0	0	0	0	0	0	0	0	0	0	0	0	0	0	0
506	TACATAGGGTGCAAGCGTTATCCGGATTTACTGGGCGTAAAGCGTATGTAGGCGGTATTCTAAGTCAAACTTCAAATCTCGGGGCTCAACCTCGATTCGGGTTTGATACTGGAATACTAGAGTTTGGGAGAGGAAAGCGGAACTAACAGTGTAGCGGTGAAATGCGTAGATATTGTTAGGAACACCCGTGGCGAAGGCGGCTTTCTGGATCAACACTGACGCTGAGATACGAAAGCGTGGGGAGCAAACAGG	Clostridium thermobutyricum	0.855	0	0	0	0	0	0	0	0	0	0	0	0	0	0	0	0	0	0	0	0	0	0	0	0	0	0	0	0	0	0	0	0	0	0	0	0	25	0	0	0	0	0	0	0	0	0
507	TACATAGGTTACAAGCGTTATCCGGATTTACTGGGCGTAAAGCGAGCGCGGGCTGATTTACAAGTCTGGTGTGAAATGCATTTGCTTAACAAATGTTTGCATTGGAAACTGTAAGTCTAGAGTATGATAGAGAGTTTTAGAACTCCATGTGGAGCGGTGGAATGCGTAGATATATGGAAGAATACCAGTGGTGAAGACGAAAACTTAGGTCATAACTGACGCTTAGGCTCGAAAGTGTGGGGAGCAAATAGG	Mycoplasma girerdii	0.925	0	0	0	0	0	0	0	0	0	0	0	0	0	0	0	0	0	0	0	0	0	0	0	0	0	0	0	0	0	0	0	0	40	0	0	0	0	0	0	0	0	0	0	0	33	104
508	TACCAGCACCCCGAGTGGTCGGGACGTTTATTGGGCCTAAAGCATCCGTAGCCGGTTCTACAAGTCTTCCGTTAAATCCAACTGCTTAACAGGTGGGCTGCGGAAGATACTATAGAGCTAGGAGGCGGGAGAGGCAAGCGGTACTCGATGGGTAGGGGTAAAATCCGTTGATCCATTGAAGACCACCAGTGGCGAAGGCGGCTTGCCAGAACGCGCTCGACGGTGAGGGATGAAAGCTGGGGGAGCAAACCGG	Phytoplasma cynodontis	0.722	0	0	0	0	0	0	0	0	0	0	0	0	0	0	0	0	0	0	0	0	0	0	0	0	0	34	0	0	0	0	0	0	0	0	0	0	0	0	0	0	0	0	0	0	0	0
509	TACCAGCACCCCGAGTGGTCGGGACGTTTATTGGGCCTAAAGCATCCGTAGCCTGTTCTACAAGTCTTCCGTTAAATCCAACTGCTTAACAGGTGGGCTGCGGAAGATACTATAGAGCTAGGAGGCGGGAGAGGCAAGCGGTACTCGATGGGTAGGGGTAAAATCCGTTGATCCATTGAAGACCACCAGTGGCGAAGGCGGCTTGCCAGAACGCGCTCGACGGTGAGGGATGAAAGCTGGGGGAGCAAACCGG	Phytoplasma cynodontis	0.718	0	0	0	0	0	0	0	0	0	0	0	0	0	0	0	0	0	0	0	0	0	0	0	0	0	31	0	0	0	0	0	0	0	0	0	0	0	0	0	0	0	0	0	0	0	0
510	TACCGGCAGCTCAAGTGATGTCCCATATTATTGGGCCTAAAGCGTCCGTAGCTGGCCGCGCAAGTCCGTCGGGAAATCCACCTGCCCAACAGGTGGGCGTCCGGCGGAAACTGGCCGGCTTGGAACCGGAAGGCTCAGAGAGTACGTCCGGGGTAGGAGTGAAATCCCGTAATCCCGGACGGACTACCGATGGCGAAAGCACTCTGAGAAGACGGCTTCGACAGTGAGGGACGAAAGCCAGGGTCTCGAACCGG	Cephalothrix komarekiana CCIBt 3279	0.697	0	0	0	0	0	0	0	0	0	0	71	0	0	0	0	0	0	0	0	0	0	0	0	0	0	0	0	0	0	0	0	0	0	0	0	0	0	0	0	0	0	0	0	0	0	0
511	TACCGGCAGCTCAAGTGATGTCCCATATTATTGGGCCTAAAGCGTCCGTAGCTGGCCGCGCAAGTCCGTCGGGAAATCCACCTGCCCAACAGGTGGGCGTCCGGCGGAAACTGTGTGGCTTGGAACCGGAAGGCTCAGAGAGTACGTCCGGGGTAGGAGTGAAATCCCGTAATCCCGGACGGACTACCGATGGCGAAAGCACTCTGAGAAGACGGCTTCGACAGTGAGGGACGAAAGCTCGGGTCTCAAACCGG	Cephalothrix komarekiana CCIBt 3279	0.692	0	0	0	0	0	0	0	0	0	0	70	0	0	0	0	0	0	0	0	0	0	0	0	0	0	0	0	0	0	0	0	0	0	0	0	0	0	0	0	0	0	0	0	0	0	0
512	TACCGGCAGCTCAAGTGGTCGTCGCTTTTATTGGGCCTAAAACGTCCGTAGCCTGTTTAGTAAATTCGTGGGTAAATCAACCAGCTTAACTGGTTGAATTCTGCAAAGACTGCTAGACTAGGGACCGGGAGAGGTGTGAGGTACTCTGGGGGTAGAGGTAAAATTCTGTCATCCTTGGAGGACCACCAGTTGCGAAGGCGTCACACTAGAACGGATCCGACGGTCAGGGACGAAGCCTAGGGGCACGAACCGG	Sulfurihydrogenibium rodmanii	0.702	0	0	0	0	0	0	0	0	0	0	0	0	0	0	0	0	0	0	0	0	0	0	0	0	0	0	0	0	0	0	0	0	0	0	0	0	0	0	0	0	0	0	0	0	0	0
513	TACCGGCAGCTCAAGTGGTCGTCGCTTTTATTGGGCCTAAAACGTCCGTAGCCTGTTTGGTAAATCTGTGGGTAAATCAACCCGCTCAACGGGTTGAATTCTGCAGAGACTGCCAGACTAGGGACCGGGAGAGGTGTGGGGTACTCGAGGGGTAGGGGTAAAATCCTGTCATCCTTCGAGGACCACCAGTTGCGAAGGCGCCACACTGGAACGGATCCGACGGTCAGGGACGAAGCCTAGGGGCACGAACCGG	Desulfovibrio termitidis HI1	0.709	0	0	0	0	0	0	0	0	0	0	0	0	0	0	0	0	0	0	0	0	0	0	0	13	0	0	0	0	0	0	0	0	0	0	0	0	0	0	0	0	0	0	0	0	0	0
514	TACCGGCAGCTCGAGTGATGGCCACTATTATTGGGCCTAAAGCGTCCGTAGCTGGCCGAACAGGTCCGTCGGGAAATCCGCTCGCTCAACGAGCGGACGTCCGGCGGAAACCAGTCGGCTTGGGACCGGAGGACCCGAGGGGTACGTCCGGGGTAGGAGTGAAATCCTGTAATCCTGGACGGACCACCGGTGGCGAAAGCGCCTCGGGAGGACGGATCCGACAGTGAGGGACGAAAGCTTGGGTCACGAACCGG	Thermodesulfatator atlanticus DSM 21156	0.704	0	0	0	0	0	0	0	0	0	0	0	0	0	0	0	0	0	0	0	0	0	0	0	0	0	0	0	0	0	0	0	0	0	0	0	0	0	0	0	0	0	0	0	0	0	0
515	TACCTAGGTCCCGAGCGTTGTCCGGATTTATTGGGCGTAAAGCGAGCGCAGGTGGTTTAATAAGTCAGATGTAAAAGGAAGATGCTCAACGATTGTGTGCATTTGAAACTGTTAGACTTGAGTGCAGTAGAGGAGAGTGGAATTCCATGTGTAGCGGTGAAATGCGTAGATATAAGGAGGAACACCGGTGGCGAAAGCGGCTCTCTGGACTGTGACTGACACTGAGGCTCGAAAGATGGGTAGCAAACAGG	Lactococcus raffinolactis 4877	0.956	0	0	0	0	0	0	0	0	0	0	0	10	27	0	0	40	0	0	0	0	0	0	0	0	0	0	0	15	0	0	0	0	0	0	0	0	0	0	0	0	0	0	0	0	0	0
516	TACGAAAGGTGCAAGCGTTAATCGGAATTACTGGGCGTAAAGCGTACGTAGGCGGTTGATTAAGCAGGATGTGAAAGCCCCGAGCTCAACTTGGGAACTGCATCCTGAACTGGTCAACTAGAGTACAGCAGAGGAGAGTGGAATTTCTCGTGTAGCGGTGAAATGCGTAGATATGAGAAGGAACACCAGTGGCGAAGGCGACTCTCTGGGTTGATACTGACGCTGAGGTACGAAAGCGTGGGGAGCAAACAGG	Litoricola marina	0.996	0	0	0	0	0	0	0	0	0	0	0	0	0	0	0	0	0	0	0	0	0	0	0	0	14	0	0	0	0	0	0	0	0	0	0	0	0	0	0	0	0	0	0	0	0	0
517	TACGAACCGTACAAACGTTATTCGGAATCACTGGGCTTAAAGGGTGCGTAGGCGGCCATGTAAGTGAGGTGTGAAATCCCTCGGCTCAACCGAGGAACTGCGCTTCATACTGCATGGCTTGAGGGAGACAGGGGTAAGCGGAACTGATGGTGGAGCGGTGAAATGCGTTGATATCATCAGGAACACCGGTGGCGAAAGCGGCTTACTGGGTCTCTTCTGACGCTGAGGTACGAAAGCTAGGGTAGCGAACGGG	Bythopirellula goksoyri	0.933	0	0	0	0	0	0	0	0	0	19	0	0	0	0	0	0	0	0	0	0	0	0	0	0	0	0	0	0	0	0	0	0	0	0	0	0	0	0	0	0	0	0	0	0	0	0
518	TACGAACTGTGCAAACGTTATTCGGAATCACTGGGCTTAAAGGGTACGTAGGCGGCCATAAAGGTCTGATGTGAAATCCCACGGCTCAACCGTGGAATTGCGTTGGAAACCGTATGGCTTGAGGGAGACAGAGGTGAGCGGAACTGATGGTGGAGCGGTGAAATGTGTTGATATCATCAGGAACACCGGTGGCGAAAGCGGCTCGCTGGGTCTCTTCTGACGCTGAGGTACGAAAGCTAGGGTAGCGAACGGG	Blastopirellula cremea	0.913	0	0	0	0	0	0	0	0	0	0	0	0	0	0	0	0	0	0	0	0	0	0	0	0	0	0	0	0	0	0	0	0	0	0	0	0	0	0	0	0	0	0	0	0	0	0
519	TACGAACTGTGCAAACGTTATTCGGAATCACTGGGCTTAAAGGGTGCGTAGGCGGCCATGAAGGTCTGATGTGAAATCCCACGGCTCAACCGTGGAATTGCGTTGGAAACCACATGGCTTGAGGGAGACAGAGGTAAGCGGAACTGATGGTGGAGCGGTGAAATGTGTTGATATCATCAGGAACACCGGTGGCGAAAGCGGCTCGCTGGGTCTCTTCTGACGCTGAGGTACGAAAGCTAGGGTAGCGAACGGG	Blastopirellula cremea	0.917	0	0	0	0	0	0	0	0	0	0	0	0	0	0	0	0	0	0	0	0	0	0	0	0	0	0	0	0	0	0	0	0	0	0	0	0	0	0	0	0	0	0	0	0	0	0
520	TACGAACTGTGCAAACGTTATTCGGAATCACTGGGCTTAAAGGGTGCGTAGGCGGCCATGAAGGTCTGATGTGAAATCCCACGGCTCAACCGTGGAATTGCGTTGGAAACCACATGGCTTGAGGGAGACAGAGGTAAGCGGAACTGATGGTGGAGCGGTGAAATGTGTTGATATCATCAGGAACACCGGTGGCGAAAGCGGCTTACTGGGTCTTTTCTGACGCTGAGGCACGAAAGCTAGGGTAGCGAACGGG	Blastopirellula cremea	0.917	0	0	0	0	0	0	0	0	0	0	0	0	0	0	0	0	0	0	0	0	0	0	0	0	0	0	0	0	0	0	0	0	0	0	0	0	0	0	0	0	0	0	0	0	0	0
521	TACGAACTGTGCAAACGTTATTCGGAATCACTGGGCTTACAGGGTGCGTAGGTGGCCGGACAAGTCAGGTGTGAAATCCCTCAGCTCAACTGAGGAACTGCGCTTGAAACTGTTTGGCTAGAGTGAGCTAGGGGTACTTGGAACTGCCAGTGGAGCGGTGAAATGTGTTGATATTGGCAGGAACACCGGAGCCGAAAGGGAAGTACTGGGGCTTAACTGACACTGAGGCACGAAAGCCAGGGGAGCAAACGGG	Rubinisphaera brasiliensis	0.858	0	0	0	0	0	0	0	0	0	0	0	0	0	0	29	0	0	0	0	0	0	0	0	0	0	0	0	0	0	0	0	0	0	0	0	0	0	0	0	0	0	0	0	0	0	0
522	TACGAACTGTGCGAACGTTATTCGGAATCACTGGGCTTAAAGGGTGCGTAGGCGGTTGTCTAAGTCACGTGTGAAATCTTCTGGCTCAACCAGAAAACTGCGCGTGATACTGGACGACTTGAGTGAGGTAGGGGTGTGTGGAACTTCCGGTGGAGCGGTGAAATGTGTAGAGATCGGAAGGAACGCCAGCAGCGAAAGCGGCACACTGGGCCTTTTCTGACGCTGAGGCACGAAAGCTAGGGGAGTGAACGGG	Schlesneria paludicola DSM 18645	0.984	0	0	0	0	0	0	0	0	0	0	0	0	0	0	0	0	0	0	0	0	0	0	0	0	0	0	0	0	0	0	0	0	0	0	0	0	0	0	0	0	0	0	8	0	0	0
523	TACGAAGACTACAAACGTTACTCGGATTTACTGGGCGTAAAGGGTGCGTAGGTGGCTACGTGTGTCGGATGTCAAATCTCGGGGCTTAACCCCGAATCGCGTTCGAAACTGCGTAGCTGGAGTACTGGAGGGGCAAGCGCAATTTAGAGTGTAGCGGTGAAATGCGTAGATATTCTAAAGAACACCAAAGGCGAAGGCAGCTTGCTGGACAGAAACTGACACTGAGGCACGAAAGCGTGGGGAGCAAAAAGG	Eubacterium hallii	0.832	0	0	0	0	0	0	0	0	0	0	0	0	0	0	0	0	0	0	0	0	0	0	0	0	0	0	0	0	0	0	0	20	0	0	0	0	0	0	0	0	0	0	0	0	0	0
524	TACGAAGGATCCAAGCGTTATCCGGATTTATTGGGTTTAAAGGGTGCGTAGGCGGGTTGTTAAGTCAGTGGTGAAATCTTGCAGCTTAACTGTAAAATTGCCATTGATACTGACGATCTTGAGTACATTTGAAGTGGGCGGAATATGTCATGTAGAGGTGAAATTCTTAGAGATGACATAGAACACCGATTGCGAAGGCAGCTCACTAAACTGTAACTGACGCTGAGGCACGAAAGCGTGGGGATCAAACAGG	Solitalea koreensis	0.89	0	0	0	0	0	0	0	0	0	0	0	0	0	0	0	0	0	0	0	0	0	0	0	0	0	0	0	0	0	0	0	0	0	0	0	0	0	0	0	0	0	10	0	0	0	0
525	TACGAAGGATGCAAGCGTTATCCGGATTTATTGGGTTTAAAGGGTGCGTAGGCGGACTTATAAGTCAGTGGTGAAATCTCGATGCTTAACATCGAACGTGCCATTGATACTGTAGGTCTTGAGTACAGATGCCGTTGGCGGAATGTGTCATGTAGCGGTGAAATGCATAGATATGACACAGAACACCGATTGCGAAGGCAGCTGACGAAACTGTAACTGACGCTGAGGCACGAAAGCGTGGGGATCAAACAGG	Solitalea koreensis	0.895	0	0	0	0	0	0	0	0	0	0	0	0	0	0	0	0	0	0	0	0	0	0	0	0	0	0	0	0	0	0	0	0	0	0	0	0	0	0	0	0	0	27	0	0	0	0
526	TACGAAGGGAGCGAGCGTTGTTCGGAATCACTGGGCTTAAAGCGTGCGTAGGCGGATATGTAAGTAAGAAGTGAAATCCCCGGGCTTAACCCGGGAACGGCTTTTTAGACTGCATATCTGGAATTCGGTAGAGGTTAGTGGAATATCCAGTGTAGAGGTGAAATTCGCAGATATTGGATGGAACACCAGTGGCGAAGGCGACTAACTGGACCGACATTGACGCTGAGGCACGAAAGCGTGGGTAGCAAACAGG	Micavibrio aeruginosavorus	0.863	0	0	0	0	0	0	0	0	0	0	0	0	0	0	0	0	0	0	0	0	0	0	0	0	0	0	0	0	0	0	0	0	0	0	0	0	0	0	0	0	0	5	0	0	0	0
527	TACGAAGGGAGCGAGCGTTGTTCGGAATCACTGGGCTTAAAGCGTGCGTAGGTGGATTGGTAAGTAAGGAGTGAAATCCCAGGGCTTAACCCTGGAACTGCTCTTTAGACTGCCTGTCTGGAATTCGGTAGAGGTTGGTGGAACTCCCAGTGTAGAGGTGAAATTCGCAGATATTGGGAAGAACACCGGTGGCGAAGGCGACCAACTGGACCGACATTGACACTGAGGCACGAAAGCGTGGGTAGCAAACAGG	Azospirillum halopraeferens	0.858	0	0	0	0	0	0	0	0	0	0	0	0	0	0	0	0	0	0	0	0	0	0	0	0	0	0	0	0	0	0	0	0	0	0	0	0	0	0	0	0	0	7	0	0	0	0
528	TACGAAGGGAGCTAGCGTTGTTCGGAATCACTGGGCGTAAAGCGCACGTAGGCGGATATGTCAGTCAGGGGTGAAATCCCGGAGCTCAACTTCGGAACTGCCTTTGATACAGCATATCTCGAGTCCGAGAGAGGTGAGTGGAATTCCTAGTGTAGAGGTGAAATTCGTAGATATTAGGAAGAACACCGGTGGCGAAGGCGGCTCACTGGCTCGGTACTGACTCTGAGGTGCGAAAGCGTGGGGAGCAAACAGG	Pedomicrobium ferrugineum	0.996	0	0	0	0	0	0	0	0	0	0	0	0	0	0	23	0	0	0	0	0	0	0	0	0	0	0	0	0	0	0	0	0	0	0	0	0	0	0	0	0	0	0	0	0	0	0
529	TACGAAGGGAGCTAGCGTTGTTCGGAATTACTGGGCGTAAAGGGCGCGTAGGCGGTTTGACAAGTTGGATGTGAAAGCCCAGGGCTCAACCCTGGAATTGCATTCAAGACTGTCTTACTTGAATTCGGTAGAGGTGAGTGGAATTCCCAGTGTAGAGGTGAAATTCGTAGAGATTGGGAAGAACACCGGTGGCGAAGGCGGCTCACTGGACCGACATTGACGCTGAGGCGCGAAAGCGTGGGGAGCAAACAGG	Oceanibacterium hippocampi	0.909	0	0	0	0	7	0	0	0	0	0	0	0	0	0	0	0	0	0	0	0	0	0	0	0	0	0	0	0	0	0	0	0	0	0	0	0	0	0	0	0	0	0	0	0	0	0
530	TACGAAGGGAGCTAGCGTTGTTCGGAATTACTGGGCGTAAAGGGCGCGTAGGCGGTTTGACAAGTTGGATGTGAAAGCCCAGGGCTCAACCCTGGAATTGCATTCAAGACTGTCTTACTTGAATTCGGTAGAGGTTGGTAGAATTCCCAGTGTAGAGGTGAAATTCGTAGAGATTGGGAAGAATACCCGTGGCGAAGGCGGCCAACTGGACCGACATTGACGCTGAGGCGCGAAAGCGTGGGGATCAAACAGG	Azospirillum lipoferum	0.881	0	0	0	0	0	0	0	0	0	0	0	0	0	0	0	0	0	0	0	0	0	0	0	0	0	0	0	0	0	0	0	0	0	0	0	0	0	0	0	0	0	5	0	0	0	0
531	TACGAAGGGATCTAGCGTTGTTCGGAATTACTGGGCGTAAAGGGTGCGTAGGCGGCTTTGTAAGTTTGATGTGAAAGACCTGGGCTTAACCTGGGAATGGCATCAAAAACTACAAGGCTTGAGAACGAGAGAGGAAAATGGAATTGCGAGTGTAGAGGTGAAATTCGTAGATATTCGCAAGAACACCAGTGGCGAAGGCGATTTTCTGGTTCGATATCTGACGCTGAGGCACGAAAGCGTGGGGAGCAAACAGG	Odyssella thessalonicensis L13	0.913	0	0	0	0	0	0	0	0	0	0	0	0	0	0	0	0	0	0	0	0	0	0	0	0	0	0	0	0	0	0	0	0	0	0	0	0	0	0	0	0	0	0	0	0	155	0
532	TACGAAGGGGACTAGCGTTGTTCGGAATCACTGGGCGTAAAGCGCACGTAGGCGGATATGTCAGTCAGGGGTGAAATCCCGGGGCTCAACCTCGGAACTGCCTTTGATACAGCATATCTTGAGTCCGATAGAGGTGGGTGGAATTCCTAGTGTAGAGGTGAAATTCGTAGATATTAGGAAGAACACCGGTGGCGAAGGCGGCCCACTGGATCGGTACTGACGCTGAGGTGCGAAAGCGTGGGGAGCAAACAGG	Hyphomicrobium denitrificans	1	0	0	0	0	0	0	0	0	0	0	0	0	0	0	0	0	0	0	0	0	0	0	0	0	0	0	0	0	0	0	0	0	0	0	0	0	0	0	0	0	0	7	0	0	0	0
533	TACGAAGGGGACTAGCGTTGTTCGGAATCACTGGGCGTAAAGCGCACGTAGGCGGATTTGTAAGTCAGGGGTGAAATCCCGGGGCTCAACCTCGGAACTGCCTTTGATACTGCGAATCTTGAGTCCGATAGAGGTGGGTGGAATTCCTAGTGTAGAGGTGAAATTCGTAGATATTAGGAAGAACACCAGTGGCGAAGGCGGCCCACTGGATCGGTACTGACGCTGAGGTGCGAAAGCGTGGGGAGCAAACAGG	Hyphomicrobium facile	0.996	0	0	0	0	0	0	0	0	0	0	0	0	0	0	0	0	0	0	0	0	0	0	0	0	0	0	0	0	0	0	0	0	0	0	0	0	0	0	0	0	0	10	0	0	0	0
534	TACGAAGGGGACTAGCGTTGTTCGGAATCACTGGGCGTAAAGCGCACGTAGGCGGATTTGTAAGTCAGGGGTGAAATCCCGGGGCTCAACCTCGGAACTGCCTTTGATACTGCGAATCTTGAGTCCGATAGAGGTGGGTGGAATTCCTAGTGTAGAGGTGAAATTCGTAGATATTAGGAAGAACACCGGTGGCGAAGGCGGCCCACTGGATCGGTACTGACGCTGAGGTGCGAAAGCGTGGGGAGCAAACAGG	Hyphomicrobium facile	1	0	0	0	0	0	0	0	0	0	0	0	2	0	0	0	0	0	0	0	0	0	0	0	0	0	0	0	0	0	0	0	0	0	0	0	0	0	0	0	0	0	0	41	0	0	0
535	TACGAAGGGGACTAGCGTTGTTCGGAATCACTGGGCGTAAAGCGCACGTAGGCGGATTTGTAAGTCAGGGGTGAAATCCCGGGGCTCAACCTCGGAACTGCCTTTGATACTGCGAGTCTTGAGTCCGATAGAGGTGGGTGGAATTCCTAGTGTAGAGGTGAAATTCGTAGATATTAGGAAGAACACCGGTGGCGAAGGCGGCCCACTGGATCGGTACTGACGCTGAGGTGCGAAAGCGTGGGGAGCAAACAGG	Hyphomicrobium facile	0.996	0	0	0	0	0	0	0	0	0	0	0	0	0	0	0	0	0	0	0	0	0	0	0	0	0	0	0	0	0	0	0	0	0	0	51	0	0	0	0	0	0	0	77	0	0	0
536	TACGAAGGGGACTAGCGTTGTTCGGAATTACTGGGCGTAAAGCGCACGTAGGCGGGATGGCCAGTCAGAGGTGAAATCCCAGAGCTCAACTCTGGAACTGCCTTTGATACAGCCATTCTTGAGTCCGATAGAGGTGAGTGGAATTCCTAGTGTAGAGGTGAAATTCGTAGATATTAGGAAGAACACCAGTGGCGAAGGCGGCTCACTGGATCGGTACTGACGCTGAGGTGCGAAAGCGTGGGGAGCAAACAGG	Hyphomicrobium denitrificans	0.941	0	0	0	6	0	0	0	0	0	0	0	0	0	0	0	0	0	0	0	0	0	0	0	0	0	0	0	0	0	0	0	0	0	0	0	0	0	0	0	0	0	0	0	0	0	0
537	TACGAAGGGGGCAAGCGTTGCTCGGAATCACTGGGCGTAAAGCGCACGTAGGCGGGTCGTTAAGTCAGAGGTGAAAGCCTGGAGCTCAACTCCAGAACTGCCTTTGATACTGGCGACCTCGAGTTCGAGAGAGGTTGGTGGAACTCCGAGTGTAGAGGTGAAATTCGTAGATATTCGGAAGAACACCAGTGGCGAAGGCGGCCAACTGGCTCGATACTGACGCTGAGGTGCGAAAGCGTGGGGAGCAAACAGG	Xanthobacter autotrophicus	0.996	0	0	0	0	0	0	0	0	0	0	380	0	0	0	0	0	0	0	0	0	0	0	0	0	0	0	0	0	0	0	0	0	0	0	0	0	0	0	0	0	0	0	0	0	0	0
538	TACGAAGGGGGCAAGCGTTGCTCGGAATCACTGGGCGTAAAGCGCACGTAGGCGGGTCGTTAAGTCAGGGGTGAAATCCTGGAGCTCAACTCCAGAACTGCCTTTGATACTGGCGACCTCGAGTTCGAGAGAGGTTGGTGGAACTCCGAGTGTAGAGGTGAAATTCGTAGATATTCGGAAGAACACCAGTGGCGAAGGCGGCCAACTGGCTCGATACTGACGCTGAGGTGCGAAAGCGTGGGGAGCAAACAGG	Aquabacter spiritensis	0.992	0	0	0	0	0	0	0	0	0	0	0	0	0	0	0	0	0	0	0	0	0	0	0	0	0	0	0	0	0	0	0	0	0	0	0	0	0	0	0	0	0	0	0	0	0	0
539	TACGAAGGGGGCAAGCGTTGTTCGGAATAACTGGGCGTAAAGGGTGTGTAGGCGGTTAAGTAAGTTCGATGTGAAATACCTGGGCTCAACCTGGGAATTGCATTGGATACTGCTTGACTAGAGTATTGGATGGGATGATGGAATTATGTATGGAGAGGTGGAATTCACAGATATACATAGGAACACCAGAGGCGAAGGCGATCATCTGGACAATAACTGACGCTGAGGCACGAAAGCGTGGGGAGCAAACAGG	Liberibacter asiaticus	0.832	0	0	0	0	0	0	0	0	0	0	0	0	0	0	0	0	0	0	0	0	0	0	0	0	0	0	0	0	0	0	0	0	0	0	0	0	0	0	0	0	0	0	0	0	0	0
540	TACGAAGGGGGCAAGCGTTGTTCGGAATTACTGGGCGTAAAGGGCGCGTAGGCGGCTCTGTAAGTCAGGTGTGAAAGCCCTGGGCTCAACCCGGGAACTGCATTTGATACTGCGGAGCTCGAGTCTCGGAGAGGTTGGTGGAATTCCCAGTGTAGAGGTGAAATTCGTAGAGATTGGGAAGAACACCGGTGGCGAAGGCGGCCAACTGGACGAGTACTGACGCTGAGGCGCGAAAGCGTGGGGAGCAAACAGG	Azospirillum brasilense FP2	0.925	0	0	0	0	0	0	0	0	0	0	0	0	0	0	0	0	0	0	0	0	0	0	0	0	3	0	0	0	0	0	0	0	0	0	0	0	0	0	0	0	0	0	0	0	0	0
541	TACGAAGGGGGCAAGCGTTGTTCGGAATTACTGGGCGTAAAGGGCGCGTAGGCGGTGCACTAAGTCAGGCGTGAAAGCCCTGGGCTCAACCCGGGAACTGCGCTTGATACTGGTGCGCTTGAATCCAGGAGAGGTTGGTGGAATTCCCAGTGTAGAGGTGAAATTCGTAGAGATTGGGAAGAACACCGGTGGCGAAGGCGGCCAACTGGACTGGTATTGACGCTGAGGCGCGAAAGCGTGGGGAGCAAACAGG	Rhodocista centenaria	0.918	0	0	0	0	0	0	0	0	0	0	0	0	0	0	0	0	0	0	0	0	0	0	0	0	0	0	0	0	0	0	0	0	0	0	0	0	0	0	0	0	0	8	0	0	0	0
542	TACGAAGGGGGCAAGCGTTGTTCGGAATTACTGGGCGTAAAGGGCGCGTAGGCGGTGCACTAAGTCAGGCGTGAAAGCCCTGGGCTCAACCCGGGAATTGCGCTTGATACTGGTGCGCTTGAATCCAGGAGAGGTTGGTGGAATTCCCAGTGTAGAGGTGAAATTCGTAGAGATTGGGAAGAACACCGGTGGCGAAGGCGGCCAACTGGACTGGTATTGACGCTGAGGCGCGAAAGCGTGGGGAGCAAACAGG	Rhodocista centenaria	0.914	0	0	0	0	0	0	0	0	0	0	0	0	0	0	0	0	0	0	0	0	0	0	0	0	0	0	0	0	0	0	0	0	0	0	0	0	0	0	0	0	0	0	48	0	0	0
543	TACGAAGGGGGCAAGCGTTGTTCGGAATTACTGGGCGTAAAGGGCGCGTAGGCGGTGCATTAAGTCAGGCGTGAAAGCCCTGGGCTCAACCCGGGAATTGCGCTTGATACTGGTGCGCTTGAATCCAGGAGAGGTTGGTGGAATTCCCAGTGTAGAGGTGAAATTCGTAGAGATTGGGAAGAACACCGGTGGCGAAGGCGGCCAACTGGACTGGTATTGACGCTGAGGCGCGAAAGCGTGGGGAGCAAACAGG	Rhodocista centenaria	0.918	0	0	0	0	0	0	0	0	0	0	0	0	0	0	0	0	0	0	0	0	0	0	0	0	0	0	0	0	0	0	0	0	0	0	0	0	0	0	0	0	0	0	31	0	0	0
544	TACGAAGGGGGCAAGCGTTGTTCGGAATTACTGGGCGTAAAGGGCGCGTAGGCGGTGTATTAAGTTAGGCGTGAAAGCCCTGGGCTCAACCCGGGAATTGCGCTTGATACTGGTACGCTAGAATCCAGGAGAGGTTGGTGGAATTCCCAGTGTAGAGGTGAAATTCGTAGAGATTGGGAAGAACACCGGTGGCGAAGGCGGCCAACTGGACTGGTATTGACGCTGAGGCGCGAAAGCGTGGGGAGCAAACAGG	Skermanella stibiiresistens SB22	0.913	0	0	0	0	0	0	0	0	0	0	0	0	0	0	0	0	0	0	0	0	0	0	0	0	0	0	0	0	0	0	0	0	0	0	0	0	0	0	0	0	0	0	53	0	0	0
545	TACGAAGGGGGCGAGCGTTATTCGGAATCACTGGGCGTAAAGCGTGCGTAGGCTGTTCGGAAAGTCAGAAGTGAAAGCCCAAGGCTCAACCTTGGAAGCGCTTTTGAAACTACCGGACTCGGATTTGGGAGAGGATAGCGGAATTGTCAGTGTAGCAGTGAAATGCGTAGATATTGACAGGAACACCAGTGGCGCAAGCGGCTATCTGGACCAACATCGACGCTGAGGCACGAAAGCGTGGGGATCAAACAGG	Tahibacter aquaticus	0.83	0	0	0	0	0	0	0	0	0	0	0	0	0	0	0	0	0	0	0	0	0	0	0	0	0	0	0	0	0	0	0	0	0	0	0	0	0	0	0	0	0	11	0	0	0	0
546	TACGAAGGGGGCGAGCGTTATTCGGAATCACTGGGCGTAAAGCGTGCGTAGGCTGTTCTGCAAGTCAGGAGTGAAAGCCCAAGGCTCAACCTTGGAAGCGCTCTTGAAACTGCAGGACTCGAATTCAGGAGAGGATAGCGGAATTCCCAGTGTAGCAGTGAAATGCGTAGATATTGGGAGGAACACCAGTGGCGCAAGCGGCTATCTGGACTGACATTGACGCTGAGGCACGAAAGCGTGGGGATCAAACAGG	Desulfovibrio gabonensis	0.874	0	0	0	0	0	0	0	0	0	0	0	16	0	0	0	0	0	0	0	0	0	0	0	0	0	0	0	0	0	0	0	0	0	0	0	0	0	0	0	0	0	0	0	0	0	0
547	TACGAAGGGGGCGAGCGTTGTTCGGAATCACTGGGCGTAAAGCGTGCGTAGGCCGCTGTGAAAGTTAGGGGTGAAAGCCCAGGGCTTAACCTTGGAATTGCCTTTAAAACTTCACGGCTCGAATCTCGGAGAGGATAGCGGAATTGTCAGTGTAGCAGTGAAATGCGTAGATATTGACAGGAACACCAGTGGCGTAAGCGGCTATCTGGACGAGTATTGACGCTGAGGCACGAAAGCGTGGGGATCAAACAGG	Pararhodospirillum sulfurexigens	0.84	0	0	0	0	0	0	0	0	0	0	0	0	0	0	0	0	0	0	0	0	0	0	0	0	0	0	0	0	0	0	0	0	0	0	0	0	0	0	0	0	0	14	0	0	0	0
548	TACGAAGGGGGCGAGCGTTGTTCGGAATCACTGGGCGTAAAGGGCGCGTAGGCGGCCCTTCTAGTCGCGTGTGAAAGCCCCGGGCTCAACCTGGGAACGGCGCGCGAAACGGGAGGGCTGGAGTTCGGGAGAGGAGAGTGGAATTCCCAGTGTAGAGGTGAAATTCGTAGATATTGGGAAGAACACCGGTGGCGAAGGCGGCTCTCTGGACCGAGACTGACGCTGAGGCGCGAAAGCGTGGGGAGCAAACAGG	Stella vacuolata	0.929	0	0	0	0	0	0	0	0	0	0	0	0	0	0	0	0	0	0	0	0	0	0	0	0	0	0	0	0	0	0	0	0	0	0	0	0	0	0	0	0	0	241	0	0	0	0
549	TACGAAGGGGGCGAGCGTTGTTCGGAATTACTGGGCGTAAAGGGAGCGCAGGCGGTTAAATTAGTTAGGCGTGAAAGCCCCGGGCTCAACCTGGGAACTGCGCTTAATACTGTTGAGCTAGAATACAGAAGAGGATAGTGGAATTCCAAGTGTAGAGGTGAAATTCGTAGATATTGGGAAGAACACCGGTGGCGAAAGCGGCTATCTGGTCTGTTATTGACGCTGAGGCTCGAAAGCGTGGGGAGCAAACAGG	Puniceispirillum marinum IMCC1322	0.913	0	0	0	0	0	0	0	0	0	0	0	0	0	0	0	0	0	0	0	0	0	0	0	0	0	0	0	0	0	0	0	0	0	0	0	0	0	0	0	0	0	0	0	0	0	0
550	TACGAAGGGGGCGAGCGTTGTTCGGAATTACTGGGCGTAAAGGGTGTGTAGGCGGTTATGTAAGATAGGGGTGAAATCCCGGGGCTCAACCTCGGAATTGCCTTTATAACTATGTAACTAGAGTAATGGAGAGGATAGTGGAATACCCAGTGTAGAGGTGAAATTCGTAGATATTGGGTAGAACACCGGTGGCGAAGGCGACTATCTGGCCATTTACTGACGCTGAGGCACGAAAGTGTGGGGAGCAAACAGG	Hellea balneolensis DSM 19091	0.882	0	0	0	0	0	0	0	0	0	0	0	0	0	0	0	0	0	0	0	0	0	0	0	0	0	0	0	0	0	0	0	0	0	0	48	0	0	0	0	0	0	0	0	0	0	0
551	TACGAAGGGGGCGAGCGTTGTTCGGATTTACTGGGCGTAAAGGGCGCGCAGGCGGCTATCTTTGTCAGGCGTGAAAGCCCCGGGCTTAACCTGGGAACTGCGCTTGAGACGGGATGGCTAGAGATCGGGAGAGGAGAGTGGAATTCCCAGTGTAGAGGTGAAATTCGTAGATATTGGGAAGAACACCGGTGGCGAAGGCGGCTCTCTGGACCGATACTGACGCTGAGGCGCGAAAGCGTGGGGAGCAAACAGG	Nitrospirillum amazonense	0.929	0	0	0	0	0	0	0	0	0	0	0	0	0	0	0	0	0	0	0	0	0	0	0	0	0	0	0	0	0	0	0	0	0	0	0	0	0	0	0	0	0	13	0	0	0	0
552	TACGAAGGGGGCTAACGTTGTTCGGATTTACTGGGCGTAAAGCGCACGTAGGCGGATTAGCAAGTTAGGGGTGAAATCCCGGAGCTCAACTCCGGAACTGCCTTTAAAACTGCTAGTCTAGAGATCGGGAGAGGTGTATGGAACTCCTAGTGTAGAGGTGGAATTCGTAGATATTAGGAAGAACACCAGTGGCGAAGGCGATACACTGGCCCGATACTGACGCTGAGGTGCGAAAGCGTGGGGAGCAAACAGG	Maritalea porphyrae	1	0	0	0	0	0	0	0	0	0	0	0	0	0	0	0	0	0	0	0	0	0	0	0	0	0	0	0	0	0	0	0	0	0	0	0	0	0	0	0	0	0	0	0	0	0	0
553	TACGAAGGGGGCTAGCATTGCTCGGAATCACTGGGCGTAAAGGGCGCGTAGGCGGCGTTTTAAGTCGGGGGTGAAAGCCTGTGGCTCAACCACAGAATGGCCTTCGATACTGGGACGCTTGAGTATGGTAGAGGTTGGTGGAACTGCGAGTGTAGAGGTGAAATTCGTAGATATTCGCAAGAACACCGGTGGCGAAGGCGGCCAACTGGACCATTACTGACGCTGAGGCGCGAAAGCGTGGGGAGCAAACAGG	Methylobacterium tardum	0.996	0	0	0	0	0	0	0	0	0	0	0	0	0	0	0	0	0	0	0	0	0	0	0	0	0	0	0	0	0	0	0	0	0	0	0	0	0	0	0	56	0	0	0	0	0	0
554	TACGAAGGGGGCTAGCGTTACTCGGAATGACTGGGCGTAAAGGGCGCGTAGGCTGTTTAGTAAGTTGGGCGTGAAATTCCTGGGCTTAACCTGGGGGCTGCGTCCAAGACTGCCTGACTTGAGGATGGAAGAGGCTCGTGGAATTCCCAGTGTAGAGGTGAAATTCGTAGATATTGGGAAGAACACCGGTGGCGAAGGCGGCGAGCTGGTCCATTACTGACGCTGAGGCGCGATAGCGTGGGGAGCAAACAGG	Rhodovarius lipocyclicus	0.996	0	0	0	0	0	0	0	0	0	0	0	0	0	0	0	0	0	0	0	0	0	0	0	0	0	0	0	0	0	0	0	0	0	0	0	0	0	0	0	0	0	0	0	0	0	0
555	TACGAAGGGGGCTAGCGTTACTCGGAATGACTGGGCGTAAAGGGCGCGTAGGCTGTTTGGTAAGTTGGGCGTGAAATTCCTGGGCTTAACCTGGGGGCTGCGTCCAAGACTGCCTGACTTGAGGATGGAAGAGGCTCGTGGAATTCCCAGTGTAGAGGTGAAATTCGTAGATATTGGGAAGAACACCGGTGGCGAAGGCGGCGAGCTGGTCCATTACTGACGCTGAGGCGCGATAGCGTGGGGAGCAAACAGG	Rhodovarius lipocyclicus	1	0	0	0	0	0	0	0	0	0	0	0	4	360	0	153	11	0	0	15	0	0	0	0	0	0	0	0	0	0	0	0	0	0	0	0	0	0	0	0	0	0	0	0	0	0	0
556	TACGAAGGGGGCTAGCGTTACTCGGAATGACTGGGCGTAAAGGGCGCGTAGGCTGTTTGGTAAGTTGGGCGTGAAATTCCTGGGCTTAACCTGGGGGCTGCGTCCAAGACTGCCTGACTTGAGGATGGAAGAGGCTCGTGGAATTCCCAGTGTAGAGGTGAAATTCGTAGATATTGGGAATAACACCGGTGGCGAAGGCGGCGAGCTGGTCCATTACTGACGCTGAGGCACGATAGCGTGGGGAGCAAACAGG	Rhodovarius lipocyclicus	0.992	0	0	0	0	0	0	0	0	0	0	0	0	0	0	40	0	0	0	0	0	0	0	0	0	0	0	0	0	0	0	0	0	0	0	0	0	0	0	0	0	0	0	0	0	0	0
557	TACGAAGGGGGCTAGCGTTACTCGGAATTACTGGGCGTAAAGGGCGCGTAGGCGGCGCTCCAAGTCAGGCGTGAAAGCCCTGGGCTCAACCTGGGGACTGCGCTTGATACTGGAGTGCTTGAGGATGGAAGAGGGTTGTGGAATTCCCAGTGTAGAGGTGAAATTCGTAGATATTGGGAAGAACACCGGTGGCGAAGGCGGCAACCTGGTCCATTTCTGACGCTGAGGCGCGATAGCGTGGGGAGCAAACAGG	Roseomonas aestuarii	0.996	0	0	0	0	0	0	0	0	0	0	0	0	0	0	0	0	0	0	0	0	0	0	0	0	0	0	0	0	0	0	0	0	3103	0	0	0	0	0	0	0	0	0	0	0	0	0
558	TACGAAGGGGGCTAGCGTTACTCGGAATTACTGGGCGTAAAGGGCGCGTAGGCGGCGTTCCAAGTCAGGCGTGAAAGCCCTGGGCTCAACCTGGGGACTGCGCTTGATACTGGAGTGCTTGAGGATGGAAGAGGGTTGTGGAATTCCCAGTGTAGAGGTGAAATTCGTAGATATTGGGAAGAACACCGGTGGCGAAGGCGGCAACCTGGTCCATTTCTGACGCTGAGGCGCGATAGCGTGGGGAGCAAACAGG	Roseomonas aestuarii	1	0	0	0	0	0	0	0	0	0	0	0	0	0	0	0	0	0	0	0	0	0	0	0	0	0	0	0	0	0	0	0	0	362	0	0	0	0	0	0	0	0	0	0	0	0	0
559	TACGAAGGGGGCTAGCGTTACTCGGATTGACTGGGCGTAAAGGGCGCGTAGGCGGTTTGTACAGTCAGACGTGAAATTCCTGGGCTCAACCTGGGGGCTGCGTTTGATACGTGCAGACTTGAGTTCGGAAGAGGGTCGTGGAATTCCCAGTGTAGAGGTGAAATTCGTAGATATTGGGAAGAACACCGGTGGCGAAGGCGGCGACCTGGTCCGATACTGACGCTGAGGCGCGAAAGCGTGGGGAGCAAACAGG	Rhodopila globiformis	0.941	0	0	0	0	0	0	0	0	0	0	0	0	0	0	0	0	0	0	0	0	0	0	0	0	0	0	0	0	0	0	0	0	0	0	37	0	0	0	0	0	0	0	0	0	0	0
560	TACGAAGGGGGCTAGCGTTGATCGGAATCACTGGGCGTAAAGGGCGCGTAGGCGGTCTTTTAAGTCGGGGGTGAAAGCCTGTGGCTCAACCACAGAATTGCCTTCGATACTGGGAGACTTGAGTTCGGAAGAGGTTGGTGGAACTGCGAGTGTAGAGGTGAAATTCGTAGATATTCGCAAGAACACCGGTGGCGAAGGCGGCCAACTGGTCCGACACTGACGCTGAGGCGCGAAAGCGTGGGGAGCAAACAGG	Methylobacterium komagatae	0.996	0	0	0	0	0	0	0	0	0	0	0	0	0	0	0	0	0	0	0	0	0	0	0	0	0	0	0	0	0	0	0	0	0	0	0	0	0	0	0	0	0	0	0	0	0	0
561	TACGAAGGGGGCTAGCGTTGCTCGGAATCACTGGGCATAAAGGGCGCGTAGGCGGCCGATCAAGTCAGAGGTGAAAGCCCAAGGCTCAACCTTGGAATTGCCTTTGATACTGTTCGGCTCGAGACCGGAAGAGGTAAGTGGAACTGCGAGTGTAGAGGTGAAATTCGTAGATATTCGCAAGAACACCAGTGGCGAAGGCGGCTTACTGGTCCGGTTCTGACGCTGAGGCGCGAAAGCGTGGGGAGCAAACAGG	Chelatococcus daeguensis	0.949	0	0	0	0	0	0	0	0	0	0	0	0	10	0	0	0	0	0	0	0	0	0	0	0	0	0	0	0	0	0	0	0	0	0	0	0	0	0	0	0	0	0	0	0	0	0
562	TACGAAGGGGGCTAGCGTTGCTCGGAATCACTGGGCGTAAAGCGCACGTAGGCCGCTTGCTAAGTCAGGGGTGAAATCCTGGAGCTCAACTCCAGAACTGCCTTTGATACTGGCGAGCTTGAGTCCGGGAGAGGTGAGTGGAACTGCGAGTGTAGAGGTGAAATTCGTAGATATTCGCAAGAACACCAGTGGCGAAGGCGGCTCACTGGCCCGGTACTGACGCTGAGGTGCGAAAGCGTGGGGAGCAAACAGG	Rhodoplanes piscinae	0.976	0	0	0	0	0	0	0	0	0	0	0	0	0	0	0	0	0	0	0	0	0	0	0	0	0	0	0	0	0	0	0	0	0	0	0	0	0	0	0	0	0	18	0	0	0	0
563	TACGAAGGGGGCTAGCGTTGCTCGGAATCACTGGGCGTAAAGCGCACGTAGGCGGACTCTTAAGTCAGGGGTGAAATCCTGGAGCTCAACTCCAGAACTGCCTTTGATACTGGGAGTCTTGAGTTCGGGAGAGGTGAGTGGAACTGCGAGTGTAGAGGTGAAATTCGTAGATATTCGCAAGAACACCAGTGGCGAAGGCGGCTCACTGGCCCGATACTGACGCTGAGGTGCGAAAGCGTGGGGAGCAAACAGG	Pseudolabrys taiwanensis	0.972	0	0	0	0	0	0	0	0	0	14	0	0	0	0	0	0	0	0	0	0	0	0	0	0	0	0	0	0	0	0	0	0	0	0	0	0	0	0	0	0	0	0	0	0	0	0
564	TACGAAGGGGGCTAGCGTTGCTCGGAATCACTGGGCGTAAAGCGCACGTAGGCGGACTCTTAAGTCGGTGGTGAAATCCTGGAGCTCAACTCCAGAACTGCCTTCGATACTGGGAGTCTCGAGTCCGGGAGAGGTGAGTGGAACTGCGAGTGTAGAGGTGAAATTCGTAGATATTCGCAAGAACACCAGTGGCGAAGGCGGCTCACTGGCCCGGTACTGACGCTGAGGTGCGAAAGCGTGGGGAGCAAACAGG	Pseudolabrys taiwanensis	0.964	0	0	0	0	0	0	0	0	0	0	0	0	0	0	0	0	0	0	0	0	0	0	0	0	0	0	0	0	0	0	0	0	0	0	0	0	0	0	0	0	0	16	0	0	0	0
565	TACGAAGGGGGCTAGCGTTGCTCGGAATCACTGGGCGTAAAGCGCACGTAGGCGGATCGTTAAGTCAGGGGTGAAATCCTGGAGCTCAACTCCAGAACTGCCTTTGATACTGGCGACCTTGAGTTCGGGAGAGGTGAGTGGAACTGCGAGTGTAGAGGTGAAATTCGTAGATATTCGCAAGAACACCAGTGGCGAAGGCGGCTCACTGGCCCGATACTGACGCTGAGGTGCGAAAGCGTGGGGAGCAAACAGG	Pseudorhodoplanes sinuspersici	0.968	0	0	0	0	0	0	0	0	0	66	0	0	0	0	0	0	0	0	0	0	0	0	0	0	0	0	0	0	0	0	0	0	0	0	0	0	0	0	0	0	0	0	0	0	0	0
566	TACGAAGGGGGCTAGCGTTGCTCGGAATCACTGGGCGTAAAGCGCACGTAGGCGGATTGCTAAGTCAGGGGTGAAATCCTGGAGCTCAACTCCAGAACTGCCTTTGATACTGGCGACCTTGAGTCCGGGAGAGGTGAGTGGAACTGCGAGTGTAGAGGTGAAATTCGTAGATATTCGCAAGAACACCAGTGGCGAAGGCGGCTCACTGGCCCGGTACTGACGCTGAGGTGCGAAAGCGTGGGGAGCAAACAGG	Rhodoplanes piscinae	0.972	0	0	0	0	0	0	0	0	0	0	0	0	0	0	17	0	0	0	0	0	0	0	0	0	0	0	0	0	0	0	0	0	0	0	0	0	0	0	0	0	0	0	0	0	0	0
567	TACGAAGGGGGCTAGCGTTGCTCGGAATCACTGGGCGTAAAGCGCACGTAGGCGGCTTTCTAAGTCAGGGGTGAAATCCCGGAGCTCAACTCCGGAACTGCCTTTGATACTGGGAGGCTCGAGTCCGGGAGAGGTGAGTGGAACTGCGAGTGTAGAGGTGAAATTCGTAGATATTCGCAAGAACACCAGTGGCGAAGGCGGCTCACTGGCCCGGTACTGACGCTGAGGTGCGAAAGCGTGGGGAGCAAACAGG	Rhodoplanes elegans	1	0	0	0	0	0	0	0	0	0	0	0	0	0	0	0	0	0	0	0	0	0	0	0	0	0	0	0	0	0	0	0	0	0	0	0	0	0	0	0	0	0	0	0	0	0	0
568	TACGAAGGGGGCTAGCGTTGCTCGGAATCACTGGGCGTAAAGCGCACGTAGGCGGCTTTCTAAGTCAGGGGTGAAATCCCGGAGCTTAACTCCGGAACTGCCTTTGATACTGGAAAGCTCGAGTTCGGGAGAGGTGAGTGGAACTGCGAGTGTAGAGGTGAAATTCGTAGATATTCGCAAGAACACCAGTGGCGAAGGCGGCTCACTGGCCCGATACTGACGCTGAGGTGCGAAAGCGTGGGGAGCAAACAGG	Rhodoplanes piscinae	0.988	0	0	0	0	0	0	0	0	0	0	0	0	0	0	0	0	0	0	0	0	0	0	0	0	0	0	0	0	0	0	0	0	0	0	0	0	0	0	0	0	0	6	0	0	0	0
569	TACGAAGGGGGCTAGCGTTGCTCGGAATCACTGGGCGTAAAGCGCACGTAGGCGGCTTTCTAAGTCAGGGGTGAAATCCTGGAGCTCAACTCCAGAACTGCCTTTGATACTGGAAAGCTTGAGTTCGGGAGAGGTGAGTGGAACTGCGAGTGTAGAGGTGAAATTCGTAGATATTCGCAAGAACACCAGTGGCGAAGGCGGCTCACTGGCCCGATACTGACGCTGAGGTGCGAAAGCGTGGGGAGCAAACAGG	Pseudorhodoplanes sinuspersici	0.988	0	0	0	0	0	0	0	0	0	15	0	0	0	0	0	0	0	0	0	0	0	0	0	0	0	0	0	0	0	0	0	0	0	0	0	0	0	0	0	0	0	0	0	0	0	0
570	TACGAAGGGGGCTAGCGTTGCTCGGAATCACTGGGCGTAAAGCGCACGTAGGCGGCTTTTTAAGTCAGGGGTGAAATCCTGGAGCTCAACTCCAGAACTGCCTTTGATACTGAGAAGCTTGAGTCCGGGAGAGGTGAGTGGAACTGCGAGTGTAGAGGTGAAATTCGTAGATATTCGCAAGAACACCAGTGGCGAAGGCGGCTCACTGGCCCGGTACTGACGCTGAGGTGCGAAAGCGTGGGGAGCAAACAGG	Rhodoplanes piscinae	0.98	0	0	0	0	0	0	0	0	0	0	0	9	0	0	0	0	0	0	0	0	0	0	0	0	0	0	0	0	0	0	0	0	0	0	0	0	0	0	0	0	0	7	0	0	0	0
571	TACGAAGGGGGCTAGCGTTGCTCGGAATCACTGGGCGTAAAGCGCACGTAGGCGGCTTTTTAAGTCAGGGGTGAAATCCTGGAGCTCAACTCCAGAACTGCCTTTGATACTGAGAAGCTTGAGTTCGGGAGAGGTGAGTGGAACTGCGAGTGTAGAGGTGAAATTCGTAGATATTCGCAAGAACACCAGTGGCGAAGGCGGCTCACTGGCCCGATACTGACGCTGAGGTGCGAAAGCGTGGGGAGCAAACAGG	Pseudorhodoplanes sinuspersici	0.98	0	0	0	0	0	0	0	0	0	0	0	0	0	0	0	0	0	0	0	0	0	0	0	0	0	0	0	0	0	0	0	0	0	0	0	0	0	0	0	0	0	0	17	0	0	0
572	TACGAAGGGGGCTAGCGTTGCTCGGAATCACTGGGCGTAAAGCGCACGTAGGCGGGTCGTTAAGTCAGAGGTGAAAGCCTGGAGCTCAACTCCAGAACTGCCTTTGATACTGGCGACCTCGAGTTCGAGAGAGGTTGGTGGAACTCCGAGTGTAGAGGTGAAATTCGTAGATATTCGGAAGAACACCAGTGGCGAAGGCGGCCAACTGGCTCGATACTGACGCTGAGGTGCGAAAGCGTGGGGAGCAAACAGG	Xanthobacter autotrophicus	1	0	0	0	0	0	0	0	0	0	0	107	0	0	0	0	0	0	0	0	0	0	0	0	0	0	0	0	0	0	0	0	0	0	0	0	0	0	0	0	0	0	0	0	0	0	0
573	TACGAAGGGGGCTAGCGTTGCTCGGAATCACTGGGCGTAAAGCGCACGTAGGCGGGTCGTTAAGTCAGGGGTGAAATCCTGGAGCTCAACTCCAGAACTGCCTTTGATACTGGCGACCTAGAGTTCGAGAGAGGTTGGTGGAACTCCGAGTGTAGAGGTGAAATTCGTAGATATTCGGAAGAACACCAGTGGCGAAGGCGGCCAACTGGCTCGATACTGACGCTGAGGTGCGAAAGCGTGGGGAGCAAACAGG	Aquabacter spiritensis	1	0	0	0	0	0	0	0	0	0	0	0	0	0	0	0	0	0	0	0	0	0	0	0	0	0	0	0	0	0	0	0	54	0	0	0	0	0	0	0	0	0	0	0	0	0	0
574	TACGAAGGGGGCTAGCGTTGCTCGGAATCACTGGGCGTAAAGCGCACGTAGGCGGGTCGTTAAGTCAGGGGTGAAATCCTGGAGCTCAACTCCAGAACTGCCTTTGATACTGGCGATCTCGAGTTCGGGAGAGGTGAGTGGAACTGCGAGTGTAGAGGTGAAATTCGTAGATATTCGCAAGAACACCAGTGGCGAAGGCGGCTCACTGGCCCGATACTGACGCTGAGGTGCGAAAGCGTGGGGAGCAAACAGG	Azorhizobium oxalatiphilum	0.968	0	0	0	0	0	0	0	0	0	0	0	7	0	0	0	0	0	0	0	0	0	0	0	0	0	0	0	0	0	0	0	0	0	0	0	0	0	0	0	0	0	0	0	0	0	0
575	TACGAAGGGGGCTAGCGTTGCTCGGAATCACTGGGCGTAAAGCGCACGTAGGCGGGTCTTTAAGTCAGGGGTGAAATCCTGGAGCTCAACTCCAGAACTGCCTTTGATACTGAGGATCTCGAGTCCGGGAGAGGTGAGTGGAACTCCGAGTGTAGAGGTGAAATTCGTAGATATTCGGAAGAACACCAGTGGCGAAGGCGGCTCACTGGCCCGGTACTGACGCTGATGTGCGAAAGCGTGGGGAGCAAACAGG	Bradyrhizobium yuanmingense	0.964	0	0	0	0	0	0	0	0	0	0	0	0	0	0	0	0	0	0	0	0	0	0	0	0	0	0	0	0	0	0	0	0	0	0	0	0	0	0	0	0	0	0	0	0	0	0
576	TACGAAGGGGGCTAGCGTTGCTCGGAATCACTGGGCGTAAAGCGCACGTAGGCGGTCTTTTAAGTCAGGGGTGAAATCCTGGAGCTCAACTCCAGAACTGCCTTTGATACTGGGAGACTTGAGTCCGGGAGAGGTGAGTGGAACTGCGAGTGTAGAGGTGAAATTCGTAGATATTCGCAAGAACACCAGTGGCGAAGGCGGCTCACTGGCCCGGTACTGACGCTGAGGTGCGAAAGCGTGGGGAGCAAACAGG	Rhodoplanes elegans	0.976	0	0	0	0	0	0	0	0	0	0	0	0	0	0	0	0	0	0	0	0	33	0	0	0	0	0	0	0	0	0	0	0	0	0	0	0	0	0	0	0	0	0	0	0	0	0
577	TACGAAGGGGGCTAGCGTTGCTCGGAATCACTGGGCGTAAAGGGCGCGCAGGCGGACTTTTAAGTCGGAGGTGAAAGCCCAGGGCTCAACCCTGGAATTGCCTTCGATACTGGGAGTCTTGAGTTCGGAAGAGGTTGGTGGAACTGCGAGTGTAGAGGTGAAATTCGTAGATATTCGCAAGAACACCAGTGGCGAAGGCGGCCAACTGGTCCGATACTGACGCTGAGGCGCGAAAGCGTGGGGAGCAAACAGG	Bosea thiooxidans	0.996	0	0	0	0	0	0	0	0	0	0	0	0	0	0	0	16	0	0	0	0	0	0	0	0	0	0	0	0	0	0	0	0	0	0	0	0	0	0	0	0	0	0	0	0	0	0
578	TACGAAGGGGGCTAGCGTTGCTCGGAATCACTGGGCGTAAAGGGCGCGTAGGCGGACTCTTAAGTCGGAGGTGAAAGCCCAGGGCTCAACCCTGGAATTGCCTTCGATACTGGGAGTCTTGAGTTCGGAAGAGGTTGGTGGAACTGCGAGTGTAGAGGTGAAATTCGTAGATATTCGCAAGAACACCAGTGGCGAAGGCGGCCAACTGGTCCGATACTGACGCTGAGGCGCGAAAGCGTGGGGAGCAAACAGG	Bosea thiooxidans	0.996	0	0	0	0	0	0	0	0	0	0	0	0	0	0	0	17	0	0	0	0	0	0	0	0	0	0	0	0	0	0	0	0	0	0	0	0	0	0	0	0	0	0	0	0	0	0
579	TACGAAGGGGGCTAGCGTTGCTCGGAATCACTGGGCGTAAAGGGCGCGTAGGCGGACTTTTAAGTCGGGGGTGAAAGCCCAGGGCTCAACCCTGGAATTGCCTTCGATACTGGGAGTCTTGAGTTCGGAAGAGGTTGGTGGAACTGCGAGTGTAGAGGTGAAATTCGTAGATATTCGCAAGAACACCGGTGGCGAAGGCGGCCAACTGGTCCGATACTGACGCTGAGGCGCGAAAGCGTGGGGAGCAAACAGG	Bosea robiniae	0.996	0	0	0	0	0	0	0	0	0	0	0	0	14	0	0	0	0	0	0	0	0	0	0	0	0	0	0	0	0	0	0	0	0	0	0	0	0	0	0	0	0	0	0	0	0	0
580	TACGAAGGGGGCTAGCGTTGCTCGGAATCACTGGGCGTAAAGGGCGCGTAGGCGGCCATTCAAGTCGGGGGTGAAAGCCTGTGGCTCAACCACAGAATTGCCTTCGATACTGTTTGGCTTGAGTTTGGTAGAGGTTGGTGGAACTGCGAGTGTAGAGGTGAAATTCGTAGATATTCGCAAGAACACCAGTGGCGAAGGCGGCCAACTGGACCAACACTGACGCTGAGGCGCGAAAGCGTGGGGAGCAAACAGG	Methylobacterium adhaesivum	1	0	0	0	0	0	0	0	0	0	0	0	0	0	0	0	0	6	0	0	0	0	0	0	0	0	0	0	0	0	0	0	0	0	0	0	0	0	0	0	0	0	0	0	0	0	0
581	TACGAAGGGGGCTAGCGTTGCTCGGAATCACTGGGCGTAAAGGGCGCGTAGGCGGCCATTTAAGTCGGGGGTGAAAGCCTGTGGCTCAACCACAGAATTGCCTTCGATACTGGATGGCTTGAGTTCGGTAGAGGTTGGTGGAACTGCGAGTGTAGAGGTGAAATTCGTAGATATTCGCAAGAACACCGGTGGCGAAGGCGGCCAACTGGACCGACACTGACGCTGAGGCGCGAAAGCGTGGGGAGCAAACAGG	Methylobacterium cerastii	0.98	0	0	0	0	0	0	0	0	0	0	0	0	0	0	0	0	0	0	0	0	0	0	0	0	0	0	120	0	0	0	0	0	0	0	0	0	0	0	0	0	0	0	0	0	0	0
582	TACGAAGGGGGCTAGCGTTGCTCGGAATCACTGGGCGTAAAGGGCGCGTAGGCGGCCGATCAAGTCAGAGGTGAAAGCCCAAGGCTCAACCTTGGAATTGCCTTTGATACTGTTCGGCTCGAGACCGGAAGAGGTAAGTGGAACTGCGAGTGTAGAGGTGAAATTCGTAGATATTCGCAAGAACACCAGTGGCGAAGGCGGCTTACTGGTCCGGTTCTGACGCTGAGGCGCGAAAGCGTGGGGAGCAAACAGG	Chelatococcus daeguensis	0.953	0	0	0	0	0	0	0	0	0	0	0	0	0	0	0	0	0	0	0	0	0	0	0	0	0	0	0	0	0	0	0	0	0	0	0	0	0	0	0	0	0	0	0	0	0	0
583	TACGAAGGGGGCTAGCGTTGCTCGGAATCACTGGGCGTAAAGGGCGCGTAGGCGGCCGATTAAGTCGGGGGTGAAAGCCTGTGGCTCAACCACAGAATTGCCTTCGATACTGGTTGGCTTGAGACCGGAAGAGGACAGCGGAACTGCGAGTGTAGAGGTGAAATTCGTAGATATTCGCAAGAACACCAGTGGCGAAGGCGGCTGTCTGGTCCGGTTCTGACGCTGAGGCGCGAAAGCGTGGGGAGCAAACAGG	Methylobacterium thiocyanatum JCM 10893	1	0	0	0	0	0	0	0	0	0	0	0	0	0	0	0	0	0	0	0	0	0	0	0	15	0	34	0	0	0	0	0	0	0	0	0	8	0	13	0	0	0	0	0	0	0	0
584	TACGAAGGGGGCTAGCGTTGCTCGGAATCACTGGGCGTAAAGGGCGCGTAGGCGGCCTTGTAAGTTGGGGGTGAAAGCCCGTGGCTCAACCACGGAATTGCCTTCGATACTGCTTGGCTTGAGACCGGAAGAGGTGAGTGGAACTGCGAGTGTAGAGGTGAAATTCGTAGATATTCGCAAGAACACCAGTGGCGAAGGCGGCTCACTGGTCCGGATCTGACGCTGAGGCGCGAAAGCGTGGGGAGCAAACAGG	Methylobacterium oxalidis	1	0	0	0	0	0	0	0	0	0	0	0	0	0	0	0	0	0	0	0	0	0	0	0	0	0	0	0	0	0	0	0	0	33	0	0	0	0	0	0	0	0	0	0	0	0	0
585	TACGAAGGGGGCTAGCGTTGCTCGGAATCACTGGGCGTAAAGGGCGCGTAGGCGGCCTTGTAAGTTGGGGGTGAAAGCCCGTGGCTCAACCACGGAATTGCCTTCGATACTGCTTGGCTTGAGTGTGGTAGAGGTTGGTGGAACTGCGAGTGTAGAGGTGAAATTCGTAAATATTCGCAAGAACACCGGTGGCGAAGGCGGCCAACTGGACCATCACTGACGCTGAGGCGCGAAAGCGTGGGGAGCAAACAGG	Methylobacterium jeotgali	0.996	0	0	0	0	0	0	0	0	0	0	0	0	0	0	0	0	0	0	0	0	0	0	0	0	0	0	0	0	0	0	0	0	0	0	0	0	0	0	5	0	0	0	0	0	0	0
586	TACGAAGGGGGCTAGCGTTGCTCGGAATCACTGGGCGTAAAGGGCGCGTAGGCGGCCTTGTAAGTTGGGGGTGAAAGCCCGTGGCTCAACCACGGAATTGCCTTCGATACTGCTTGGCTTGAGTGTGGTAGAGGTTGGTGGAACTGCGAGTGTAGAGGTGAAATTCGTAGATATTCGCAAGAACACCGGTGGCGAAGGCGGCCAACTGGACCATCACTGACGCTGAGGCGCGAAAGCGTGGGGAGAAAACAGG	Methylobacterium jeotgali	0.996	0	0	0	0	0	0	0	0	0	0	0	0	0	0	0	0	0	0	0	0	0	0	0	0	0	0	0	0	0	0	0	0	0	0	0	0	0	0	0	0	0	0	0	0	0	0
587	TACGAAGGGGGCTAGCGTTGCTCGGAATCACTGGGCGTAAAGGGCGCGTAGGCGGCCTTGTAAGTTGGGGGTGAAAGCCCGTGGCTCAACCACGGAATTGCCTTCGATACTGCTTGGCTTGAGTGTGGTAGAGGTTGGTGGAACTGCGAGTGTAGAGGTGAAATTCGTAGATATTCGCAAGAACACCGGTGGCGAAGGCGGCCAACTGGACCATCACTGACGCTGAGGCGCGAAAGCGTGGGGAGCAAACAGG	Methylobacterium jeotgali	1	0	0	0	0	91	39	0	0	30	0	115	5	6	0	139	0	11	27	0	47	41	0	0	0	0	0	0	21	0	0	14	226	34	27	114	0	0	0	0	0	0	0	26	0	0	0
588	TACGAAGGGGGCTAGCGTTGCTCGGAATCACTGGGCGTAAAGGGCGCGTAGGCGGCCTTGTAAGTTGGGGGTGAAAGCCCGTGGCTCAACCACGGAATTGCCTTCGATACTGCTTGGCTTGAGTGTGGTAGAGGTTGGTGGAACTGCGAGTGTAGAGGTGAAATTCGTAGATATTCGCAAGAACACCGGTGGCGAAGGCGGCTAACTGGACCATCACTGACGCTGAGGCGCGAAAGCGTGGGGAGCAAACAGG	Methylobacterium jeotgali	0.996	0	0	0	0	0	0	0	0	0	0	0	0	0	0	0	0	0	0	0	0	0	0	0	0	0	0	0	0	0	0	0	0	0	0	0	0	5	0	0	0	0	0	0	0	0	0
589	TACGAAGGGGGCTAGCGTTGCTCGGAATCACTGGGCGTAAAGGGCGCGTAGGCGGCCTTGTAAGTTGGGGGTGAAAGCCCGTGGCTCAACCACGGAATTGCCTTCGATACTGCTTGGCTTGAGTGTGGTAGAGGTTGGTGGAACTGCGAGTGTAGAGTTGAAATTCGTAGATATTCGCAAGAACACCGGTGGCGAAGGCGGCCAACTGGACCATCACTGACGCTGAGGCGCGAAAGCGTGGGGAGCAAACAGG	Methylobacterium jeotgali	0.996	0	0	0	0	0	0	0	0	0	0	0	0	0	0	0	0	0	0	0	0	0	0	0	0	17	0	0	0	0	0	0	0	0	0	0	0	0	0	0	0	0	0	0	0	0	0
590	TACGAAGGGGGCTAGCGTTGCTCGGAATCACTGGGCGTAAAGGGCGCGTAGGCGGCGTTTTAAGTCGGGGGTGAAAGACTGTGGCTCAACCACAGAATGGCCTTCGATACTGGGACGCTTGAGTATGGTAGAGGTTGGTGGAACTGCGAGTGTAGAGGTGAAATTCGTAGATATTCGCAAGAACACCGGTGGCGAAGGCGGCCAACTGGACCATTACTGACGCTGAGGCGCGAAAGCGTGGGGAGCAAACAGG	Methylobacterium tardum	0.996	0	0	0	0	0	0	0	0	0	0	0	0	0	0	0	0	0	0	0	0	0	0	0	0	0	0	0	0	0	0	0	0	0	0	0	0	0	0	0	0	0	0	0	0	0	0
591	TACGAAGGGGGCTAGCGTTGCTCGGAATCACTGGGCGTAAAGGGCGCGTAGGCGGCGTTTTAAGTCGGGGGTGAAAGCCTGTGGCTCAACCACAGAATGGCCTTCGATACTGGGACGCTTGAGTATGGTAGAGGTTGGTGGAACTGCGAGTGTAGAGGTGAAATTCGTAGATATTCGCAAGAACACCGGTGGCGAAGGCGGCCAACTGGACCATTACTGACGCTGAGGCGCGAAAGCGTGGGGAGCAAACAGG	Methylobacterium tardum	1	0	3	0	0	0	0	0	0	0	0	0	0	24	14	0	0	29	0	0	0	18	0	0	9	12	76	0	0	0	0	0	59	0	0	77	27	0	16	0	0	174	0	35	3	0	288
592	TACGAAGGGGGCTAGCGTTGCTCGGAATCACTGGGCGTAAAGGGCGCGTAGGCGGCGTTTTAAGTCGGGGGTGAAAGCCTGTGGCTCAACCACAGAATGGCCTTCGATACTGGGACGCTTGAGTCTGGTAGAGGTTGGTGGAACTGCGAGTGTAGAGGTGAAATTCGTAGATATTCGCAAGAACACCGGTGGCGAAGGCGGCCAACTGGACCAGCACTGACGCTGAGGCGCGAAAGCGTGGGGAGCAAACAGG	Methylobacterium dankookense	1	0	0	0	0	0	0	0	0	0	0	0	0	0	0	0	0	0	0	0	0	0	0	0	0	0	0	0	0	0	0	0	0	0	0	0	0	0	0	0	0	0	0	0	0	0	0
593	TACGAAGGGGGCTAGCGTTGCTCGGAATCACTGGGCGTAAAGGGCGCGTAGGCGGCGTTTTAAGTCGGGGGTGAAAGCCTGTGGCTCAACCACAGAATGGCCTTCGATACTGGGACGCTTGAGTCTGGTATAGGTTGGTGGAACTGCGAGTGTAGAGGTGAAATTCGTAGATATTCGCAAGAACACCGGTGGCGAAGGCGGCCAACTGGACCAGTACTGACGCTGAGGCGCGAAAGCGTGGGGAGCAAACAGG	Methylobacterium hispanicum	0.996	0	0	0	0	0	0	0	0	0	0	0	0	0	0	0	0	0	0	0	0	0	0	0	0	0	0	0	0	0	0	0	0	0	0	0	0	0	0	0	0	0	0	0	0	0	0
594	TACGAAGGGGGCTAGCGTTGCTCGGAATCACTGGGCGTAAAGGGCGCGTAGGCGGCGTTTTAAGTCGGGGGTGAAAGCCTGTGGCTCAACCACAGAATTGCCTTCGATACTGGGACGCTTGAGTCTGGTAGAGGTTGGTGGAACTGCGAGTGTAGAGGTGAAATTCGTAGATATTCGCAAGAACACCGGTGGCGAAGGCGGCCAACTGGACCAGTACTGACGCTGAGGCGCGAAAGCGTGGGGAGCAAACAGG	Methylobacterium persicinum	1	0	0	0	0	0	0	0	0	0	0	0	0	0	0	51	0	0	0	0	0	0	799	0	0	0	0	0	0	0	0	0	0	0	0	0	0	0	0	0	0	0	10	0	0	0	0
595	TACGAAGGGGGCTAGCGTTGCTCGGAATCACTGGGCGTAAAGGGCGCGTAGGCGGCGTTTTAAGTCGGTGGTGAAAGCCTGTGGCTCAACCACAGAATGGCCTTCGATACTGGGACGCTTGAGTATGGTAGAGGTTGGTGGAACTGCGAGTGTAGAGGTGAAATTCGTAGATATTCGCAAGAACACCGGTGGCGAAGGCGGCCAACTGGACCATTACTGACGCTGAGGCGCGAAAGCGTGGGGAGCAAACAGG	Methylobacterium tardum	0.996	0	0	0	0	0	0	0	0	0	0	0	0	0	0	0	0	0	0	0	0	0	0	0	0	0	0	0	0	0	0	0	0	0	0	0	0	0	0	0	0	0	0	0	0	0	0
596	TACGAAGGGGGCTAGCGTTGCTCGGAATCACTGGGCGTAAAGGGCGCGTAGGCGGCGTTTTAAGTTGGGGGTGAAAGACTGTGGCTCAACCACAGAATTGCCTTCGATACTGGGACGCTTGAGTGTGGTAGAGGTTGGTGGAACTGCGAGTGTAGAGGTGAAATTCGTAGATATTCGCAAGAACACCGGTGGCGAAGGCGGCCAACTGGACCATCACTGACGCTGAGGCGCGAAAGCGTGGGGAGCAAACAGG	Methylobacterium aerolatum	0.996	0	0	0	0	0	0	0	0	0	0	0	0	0	0	0	0	0	0	0	0	0	0	0	0	0	0	0	0	0	0	0	0	0	0	0	0	0	0	0	0	0	0	0	0	0	0
597	TACGAAGGGGGCTAGCGTTGCTCGGAATCACTGGGCGTAAAGGGCGCGTAGGCGGCGTTTTAAGTTGGGGGTGAAAGCCTGTGGCTCAACCACAGAATTGCCTTCGATACTGGGACGCTTGAGTGTGGTAGAGGTTGGTGGAACTGCGAGTGTAGAGGTGAAATTCGTAGATATTCGCAAGAACACCGGTGGCGAAGGCGGCCAACTGGACCATCACTGACGATGAGGCGCGAAAGCGTGGGGAGCAAACAGG	Methylobacterium aerolatum	0.996	0	0	0	0	0	0	0	0	0	0	0	0	0	0	0	0	0	0	0	0	0	0	0	0	0	0	0	0	0	0	0	0	0	51	0	0	0	0	0	0	0	0	0	0	0	0
598	TACGAAGGGGGCTAGCGTTGCTCGGAATCACTGGGCGTAAAGGGCGCGTAGGCGGCGTTTTAAGTTGGGGGTGAAAGCCTGTGGCTCAACCACAGAATTGCCTTCGATACTGGGACGCTTGAGTGTGGTAGAGGTTGGTGGAACTGCGAGTGTAGAGGTGAAATTCGTAGATATTCGCAAGAACACCGGTGGCGAAGGCGGCCAACTGGACCATCACTGACGCTGAGGCGCGAAAGCGTGGGGAGCAAACAGG	Methylobacterium aerolatum	1	0	0	0	0	0	0	0	23	0	21	0	0	29	0	111	7	8	26	0	0	43	0	34	0	0	0	0	0	0	0	0	0	58	0	0	13	0	8	0	348	0	0	0	0	25	436
599	TACGAAGGGGGCTAGCGTTGCTCGGAATCACTGGGCGTAAAGGGCGCGTAGGCGGCGTTTTAAGTTGGGGGTGAAAGCCTGTGGCTCAACCACAGAATTGCCTTCGATACTGGGACGCTTGAGTGTGGTAGAGGTTGGTGGAACTGCGAGTGTAGAGGTGAAATTCGTAGATATTCGCAAGAACACCGGTGGCGAAGTCGGCCAACTGGACCATCACTGACGCTGAGGCGCGAAAGCGTGGGGAGCAAACAGG	Methylobacterium aerolatum	0.996	0	0	0	0	0	0	0	0	0	0	0	0	0	0	0	0	0	0	0	0	0	0	0	0	0	0	0	0	0	0	0	0	0	0	0	0	0	0	0	0	0	0	0	0	0	0
600	TACGAAGGGGGCTAGCGTTGCTCGGAATCACTGGGCGTAAAGGGCGCGTAGGCGGCTGATTTAGTCGAGGGTGAAAGCCCGTGGCTCAACCACGGAATGGCCTTCGATACTGGTTGGCTTGAGACCGGAAGAGGACAGCGGAACTGCGAGTGTAGAGGTGAAATTCGTAGATATTCGCAAGAACACCAGTGGCGAAGGCGGCTGTCTGGTCCGGTTCTGACGCTGAGGCGCGAAAGCGTGGGGAGCAAACAGG	Methylobacterium platani JCM 14648	1	0	0	0	0	0	299	38	0	0	0	0	39	0	0	69	0	0	317	0	0	0	0	0	0	0	0	0	0	0	0	0	0	0	0	0	0	0	0	0	0	0	0	0	0	0	0
601	TACGAAGGGGGCTAGCGTTGCTCGGAATCACTGGGCGTAAAGGGCGCGTAGGCGGTCTTTTAAGTCGGGGGTGAAAGCCTGTGGCTCAACCACAGAATTGCCTTCGATACTGGGAGACTTGAGTTCGGAAGAGGTTGGTGGAACTGCGAGTGTAGAGGTGAAATTCGTAGATATTCGCAAGAACACCGGTGGCGAAGGCGGCCAACTGGTCCGACACTGACGCTGAGGCGCGAAAGCGTGGGGAGCAAACAGG	Methylobacterium komagatae	1	0	0	0	0	0	0	0	0	0	0	0	7	0	0	0	0	0	0	0	0	0	0	0	0	0	0	0	0	0	0	0	0	0	0	0	0	0	0	0	0	0	0	0	0	0	0
602	TACGAAGGGGGCTAGCGTTGCTCGGAATCACTGGGCGTAAAGGGCGCGTAGGCGGTTTTTTAAGTCGGGGGTGAAAGCCTGTGGCTCAACCACAGAATGGCCTTCGATACTGGAAGACTTGAGACCGGAAGAGGACAGCGGAACTGCGAGTGTAGAGGTGAAATTCGTAGATATTCGCAAGAACACCAGTGGCGAAGGCGGCTGTCTGGTCCGGTTCTGACGCTGAGGCGCGAAAGCGTGGGGAGCAAACAGG	Methylobacterium variabile	1	0	0	0	0	0	0	0	0	0	0	0	0	0	0	0	0	0	0	0	0	0	0	0	0	0	0	0	0	0	0	0	0	0	0	0	0	0	0	0	0	0	0	0	0	0	0
603	TACGAAGGGGGCTAGCGTTGCTCGGAATCACTGGGCGTAAAGGGTGCGTAGGCGGGTCTTTAAGTCAGAGGTGAAATCCTGGAGCTCAACTCCAGAACTGCCTTTGATACTGAGGATCTTGAGTTCGGGAGAGGTGAGTGGAACTGCGAGTGTAGAGGTGAAATTCGTAGATATTCGCAAGAACACCAGTGGCGAAGGCGGCTCACTGGCCCGATACTGACGCTGAGGCACGAAAGCGTGGGGAGCAAACAGG	Afipia massiliensis	1	0	0	0	0	0	0	0	0	0	0	0	0	0	0	0	0	0	0	0	0	0	0	0	0	0	0	0	0	0	0	0	0	25	0	0	0	0	0	0	0	0	0	0	0	0	0
604	TACGAAGGGGGCTAGCGTTGCTCGGAATCACTGGGCGTAAAGGGTGCGTAGGCGGGTCTTTAAGTCAGGGGTGAAATCCTGGAGCTCAACTCCAGAACTGCCTTTGATACTGAAGATCTTGAGTATGGGAGAGGTGAGTGGAACTGCGAGTGTAGAGGTGAAATTCGTAGATATTCGCAAGAACACCAGTGGCGAAGGCGGCTCACTGGCCCATAACTGACGCTGAGGCACGAAAGCGTGGGGAGCAAACAGG	Rhodopseudomonas boonkerdii	1	0	0	0	0	0	0	0	0	0	0	69	0	0	0	0	0	0	0	0	0	0	0	0	0	0	0	0	0	0	41	0	0	0	0	59	0	0	0	0	0	0	0	0	0	0	0
605	TACGAAGGGGGCTAGCGTTGCTCGGAATCACTGGGCGTAAAGGGTGCGTAGGCGGGTCTTTAAGTCAGGGGTGAAATCCTGGAGCTCAACTCCAGAACTGCCTTTGATACTGAAGATCTTGAGTTCGGGAGAGGTGAGTGGAACTGCGAGTGTAGAGGTGAAATTCGTAGATATTCGCAAGAACACCAGTGGCGAAGGCGGCTCACTGGCCCGATACTGACGCTGAGGCACGAAAGCGTGGGGAGCAAACAGG	Bradyrhizobium erythrophlei	1	0	0	0	17	17	48	0	0	33	31	0	0	44	17	55	0	16	17	31	17	0	0	32	58	39	0	143	0	0	48	0	0	0	50	0	181	57	101	0	189	0	0	226	19	0	191
606	TACGAAGGGGGCTAGCGTTGCTCGGAATCACTGGGCGTAAAGGGTGCGTAGGCGGGTCTTTAAGTCAGGGGTGAAATCCTGGAGCTCAACTCCAGAACTGCCTTTGATACTGAGGATCTTGAGTCCGGAAGAGGTGAGTGGAACTGCGAGTGTAGAGGTGAAATTCGTAGATATTCGCAAGAACACCAGTGGCGAAGGCGGCTCACTGGTCCGGTACTGACGCTGAGGCACGAAAGCGTGGGGAGCAAACAGG	Bradyrhizobium canariense	0.992	0	0	0	0	11	0	0	67	0	0	0	9	41	0	10	12	21	59	14	16	14	1053	52	23	25	0	81	41	27	0	0	33	132	273	63	11	13	0	16	26	267	0	52	0	0	573
607	TACGAAGGGGGCTAGCGTTGCTCGGAATCACTGGGCGTAAAGGGTGCGTAGGCGGGTCTTTAAGTCAGGGGTGAAATCCTGGAGCTCAACTCCAGAACTGCCTTTGATACTGAGGATCTTGAGTTCGGGAGAGGTGAGTGGAACTGCGAGTGTAGAGGTGAAATTCGTAGATATTCGCAAGAACACCAGTGGCGAAGGCGGCTCACTGGCCCGATACTGACGCTGAGGCACGAAAGCGTGGGGAGCAAACAGG	Bradyrhizobium japonicum	1	0	0	0	0	0	0	0	0	0	0	0	32	0	0	0	0	0	0	0	0	0	0	0	0	0	0	0	0	0	0	0	0	0	0	33	0	0	0	0	0	0	34	0	0	0	0
608	TACGAAGGGGGCTAGCGTTGCTCGGAATCACTGGGCGTAAAGGGTGCGTAGGCGGGTTTTTAAGTCAGGGGTGAAATCCTGGAGCTCAACTCCAGAACTGCCTTTGATACTGAAGATCTTGAGTCCGGGAGAGGTGAGTGGAACTGCGAGTGTAGAGGTGAAATTCGTAGATATTCGCAAGAACACCAGTGGCGAAGGCGGCTCACTGGCCCGGTACTGACGCTGAGGCACGAAAGCGTGGGGAGCAAACAGG	Bradyrhizobium manausense	1	0	0	0	0	0	0	0	44	68	42	0	0	58	0	53	0	0	0	0	0	0	0	0	0	0	10	0	26	0	17	0	113	0	0	59	0	0	0	0	0	174	21	33	0	0	0
609	TACGAAGGGGGCTAGCGTTGCTCGGAATCACTGGGCGTAAAGGGTGCGTAGGCGGGTTTTTAAGTCATGGGTGAAATCCTGGAGCTCAACTCCAGAACTGCCTTTGATACTGAAGATCTTGAGTCCGGGAGAGGTGAGTGGAACTGCGAGTGTAGAGGTGAAATTCGTAGATATTCGCAAGAACACCAGTGGCGAAGGCGGCTCACTGGCCCGGTACTGACGCTGAGGCACGAAAGCGTGGGGAGCAAACAGG	Bradyrhizobium manausense	0.996	0	0	0	0	0	0	0	0	0	0	0	0	0	0	0	0	0	0	0	0	0	0	0	0	0	0	0	0	0	0	11	0	0	0	0	0	0	0	0	0	0	0	0	0	0	0
610	TACGAAGGGGGCTAGCGTTGCTCGGAATCACTGGGCGTAAAGGGTGCGTAGGTGGATCTTTAAGTCAGGGGTGAAATCCTGGAGCTCAACTCCAGAACTGCCTTTGATACTGAGGATCTTGAGTTCGGGAGAGGTAAGTGGAACTGCGAGTGTAGAGGTGAAATTCGTAGATATTCGCAAGAACACCAGTGGCGAAGGCGGCTTACTGGCCCGATACTGACACTGAGGCACGAAAGCGTGGGGAGCAAACAGG	Bradyrhizobium japonicum	0.98	0	0	0	0	0	0	0	0	0	0	0	0	0	0	0	0	0	0	0	0	0	0	0	0	0	0	0	0	0	0	0	0	0	0	0	0	0	0	0	0	0	0	0	0	0	0
611	TACGAAGGGGGCTAGCGTTGCTCGGAATCACTGGGCGTAAATGGCGCGTAGGCGGCGTTTTAAGTCGGGGGTGAAAGCCTGTGGCTCAACCACAGAATGGCCTTCGATACTGGGACGCTTGAGTATGGTAGAGGTTGGTGGAACTGCGAGTGTAGAGGTGAAATTCGTAGATATTCGCAAGAACACCGGTGGCGAAGGCGGCCAACTGGACCATTACTGACGCTGAGGCGCGAAAGCGTGGGGAGCAAACAGG	Methylobacterium tardum	0.996	0	0	0	0	0	0	0	0	0	0	0	0	0	0	0	0	0	0	0	0	0	0	0	0	0	0	0	0	0	0	0	0	0	0	0	0	0	0	0	0	0	0	0	0	0	0
612	TACGAAGGGGGCTAGCGTTGCTCGGAATGACTGGGCGTAAAGGGCGCGTAGGCGGATGATACAGTCAGATGTGAAATTCCTGGGCTCAACCTGGGGGCTGCATTTGATACGTGTTGTCTAGAGTGAGGAAGAGGGTTGTGGAATTCCCAGTGTAGAGGTGAAATTCGTAGATATTGGGAAGAACACCGGTGGCGAAGGCGGCAACCTGGTCCTTGACTGACGCTGAGGCGCGAAAGCGTGGGGAGCAAACAGG	Acidisphaera rubrifaciens HS-AP3	0.953	0	0	0	0	0	0	0	0	0	0	0	11	0	0	0	0	0	0	0	0	0	0	0	0	0	0	0	0	0	0	0	0	0	0	0	0	0	0	0	0	0	0	0	0	0	0
613	TACGAAGGGGGCTAGCGTTGCTCGGAATGACTGGGCGTAAAGGGCGCGTAGGCGGATTGTACAGTCAGATGTGAAATTCCTGGGCTTAACCTGGGGGCTGCATTTGATACGTATAGTCTTGAGTGAGGAAGAGGGTTGTGGAATTCCCAGTGTAGAGGTGAAATTCGTAGATATTGGGAAGAACACCGGTGGCGAAGGCGGCAACCTGGTCCTTGACTGACGCTGAGGCGCGAAAGCGTGGGGAGCAAACAGG	Rhodopila globiformis	0.96	0	0	0	0	0	0	0	0	0	0	0	0	0	0	0	0	0	0	0	0	0	0	0	0	0	0	0	0	0	0	0	0	0	0	0	0	0	0	0	0	0	0	31	0	0	0
614	TACGAAGGGGGCTAGCGTTGCTCGGAATGACTGGGCGTAAAGGGCGCGTAGGCGGATTGTACAGTCAGATGTGAAATTCCTGGGCTTAACCTGGGGGCTGCATTTGATACGTGCGATCTTGAGTTCGGAAGAGGGTCGTGGAATTCCCAGTGTAGAGGTGAAATTCGTAGATATTGGGAAGAACACCGGTGGCGAAGGCGGCGACCTGGTCCTGGACTGACGCTGAGGCGCGAAAGCGTGGGGAGCAAACAGG	Rhodopila globiformis	0.953	0	0	0	0	0	0	0	0	0	0	0	0	0	0	0	0	0	0	0	0	0	0	0	0	0	0	0	0	0	0	0	0	0	0	0	0	0	0	0	0	0	0	72	0	0	0
615	TACGAAGGGGGCTAGCGTTGCTCGGAATGACTGGGCGTAAAGGGCGCGTAGGCGGCATATACAGTCAGGCGTGAAATTCCTGGGCTTAACCTGGGGGCTGCGTTTGATACGTATAGGCTAGAGTGGGGAAGAGGGTTGTGGAATTCCCAGTGTAGAGGTGAAATTCGTAGATATTGGGAAGAACACCGGTGGCGAAGGCGGCAACCTGGTCCTTGACTGACGCTGAGGCGCGAAAGCGTGGGGAGCAAACAGG	Acidisphaera rubrifaciens HS-AP3	0.968	0	0	0	0	0	0	0	0	0	0	0	0	0	0	0	0	0	0	0	0	0	0	0	0	0	0	0	0	0	24	0	0	0	0	0	0	0	0	0	0	0	0	0	0	0	0
616	TACGAAGGGGGCTAGCGTTGCTCGGAATGACTGGGCGTAAAGGGCGCGTAGGCGGCGGTTCAAGTTAGATGTGAAATTCCTGGGCTCAACCTGGGGACTGCATTTGATACTGGATTGCTAGAGTTCGGAAGAGGGTAGTGGAATTTCCAGTGTAGAGGTGAAATTCGTAGATATTGGAAAGAACACCGGTGGCGAAGGCGGCTACCTGGTCCGATACTGACGCTGAGGCGCGAAAGCGTGGGGAGCAAACAGG	Acidocella facilis ATCC 35904	0.929	0	0	0	0	0	0	0	0	0	0	0	0	0	0	0	0	0	0	0	0	0	0	0	0	0	0	0	0	0	0	0	0	0	0	0	0	0	0	0	0	0	0	0	0	0	0
617	TACGAAGGGGGCTAGCGTTGCTCGGAATGACTGGGCGTAAAGGGCGCGTAGGCGGCGTACACAGTCAGAAGTGAAATTCCTGGGCTCAACCTGGGGACTGCTTTTGATACGTGTGTGCTAGAGTGAGGAAGAGGGTTGTGGAATTTCCAGTGTAGAGGTGAAATTCGTAGATATTGGAAAGAACACCGGTGGCGAAGGCGGCAACCTGGTCCTTTACTGACGCTGAGGCGCGAAAGCGTGGGGAGCAAACAGG	Acidocella aluminiidurans	0.976	0	0	0	0	0	0	0	0	0	0	0	14	0	0	0	0	0	0	0	0	0	0	0	0	0	0	0	0	0	0	0	0	0	0	0	0	0	0	0	0	0	0	0	0	0	0
618	TACGAAGGGGGCTAGCGTTGCTCGGAATGACTGGGCGTAAAGGGCGCGTAGGCGGTTCACGCAGTCAGATGTGAAATTCCTGGGCTTAACCTGGGGGCTGCATTTGAGACGCGTGGGCTTGAGTGTGAAAGAGGGTCGTGGAATTCCCAGTGTAGAGGTGAAATTCGTAGATATTGGGAAGAACACCGGTGGCGAAGGCGGCGACCTGGTTCATAACTGACGCTGAGGCGCGAAAGCGTGGGGAGCAAACAGG	Gluconacetobacter tumulisoli	0.957	0	0	0	0	0	0	0	0	0	0	0	0	0	0	0	0	0	0	0	0	0	840	0	0	0	0	0	0	0	0	0	0	0	0	0	0	0	0	0	0	0	0	0	0	0	0
619	TACGAAGGGGGCTAGCGTTGCTCGGAATGACTGGGCGTAAAGGGCGCGTAGGCGGTTTGAACAGTTGGGCGTGAAATTCCAGGGCTTAACCTTGGGACTGCGTTCAATACGTTTAGACTTGAGTTCGGAAGAGGGTCGTGGAATTCCCAGTGTAGAGGTGAAATTCGTAGATATTGGGAAGAACACCGGTGGCGAAGGCGGCGACCTGGTCCGAAACTGACGCTGAGGCGCGAAAGCGTGGGGAGCAAACAGG	Rhodovastum atsumiense	0.937	0	0	0	0	0	0	0	0	0	0	0	23	0	0	0	0	0	0	0	0	0	0	0	0	0	0	0	0	0	0	0	0	0	0	0	0	0	0	0	0	0	0	0	0	0	0
620	TACGAAGGGGGCTAGCGTTGCTCGGAATGACTGGGCGTAAAGGGCGCGTAGGCGGTTTGGACAGTCAGATGTGAAATTCCCGGGCTTAACCTGGGGGCTGCATTTGATACGTCCAGGCTTGAGTGTGAGAGAGGGTTGTGGAATTCCCAGTGTAGAGGTGAAATTCGTAGATATTGGGAAGAACACCGGTGGCGAAGGCGGCAACCTGGCTCATGACTGACGCTGAGGCGCGAAAGCGTGGGGAGCAAACAGG	Endobacter medicaginis	0.996	0	0	0	0	0	0	0	0	0	0	0	0	0	0	0	0	0	0	0	0	0	0	0	0	0	0	0	0	0	0	0	0	0	0	0	0	0	0	0	0	0	0	0	0	0	0
621	TACGAAGGGGGCTAGCGTTGCTCGGAATGACTGGGCGTAAAGGGCGCGTAGGCGGTTTGGTTTGTCAGATGTGAAATTCCTGGGCTCAACCTGGGGGCTGCATTTGATACGGCTGGACTAGAGTTCGGAAGAGGGTCGTGGAATTCCCAGTGTAGAGGTGAAATTCGTAGATATTGGGAAGAACACCGGTGGCGAAGGCGGCGACCTGGTCCGATACTGACGCTGAGGCGCGAAAGCGTGGGGAGCAAACAGG	Rhodopila globiformis	0.941	0	0	0	0	0	0	0	0	0	0	0	0	0	0	0	0	0	0	0	0	0	0	0	0	0	0	0	0	0	0	0	0	0	0	0	0	0	0	0	0	0	0	0	0	0	0
622	TACGAAGGGGGCTAGCGTTGCTCGGAATGACTGGGCGTAAAGGGCGCGTAGGCGGTTTGTACAGTTGGGTGTGAAATTCCTGGGCTTAACCTGGGGGCTGCACCCAATACGTGCAGGCTTGAGTGTGGAAGAGGGTCGTGGAATTCCCAGTGTAGAGGTGAAATTCGTAGATATTGGGAAGAACACCGGTGGCGAAGGCGGCGACCTGGTCCATTACTGACGCTGAGGCGCGAAAGCGTGGGGAGCAAACAGG	Rhodovastum atsumiense	0.957	0	0	0	0	0	0	0	0	0	0	0	0	0	0	0	0	0	0	0	0	0	0	0	0	0	0	0	0	0	0	0	0	0	0	0	0	0	0	0	0	0	0	0	0	0	0
623	TACGAAGGGGGCTAGCGTTGCTCGGAATTACTGGGCGTAAAGCGCACGTAGGCGGCTTCTTAAGTCGGTGGTGAAATCCTGGAGCTCAACTCCAGAACTGCCTTCGATACTGGGAAGCTCGAGTCCGGGAGAGGTGAGTGGAACTGCGAGTGTAGAGGTGAAATTCGTAGATATTCGCAAGAACACCAGTGGCGAAGGCGGCTCACTGGCCCGGTACTGACGCTGAGGTGCGAAAGCGTGGGGAGCAAACAGG	Pseudolabrys taiwanensis	0.976	0	0	0	0	0	0	0	0	0	0	0	0	0	0	0	0	0	0	0	0	0	0	0	0	0	0	0	0	0	0	0	90	0	0	0	0	0	0	0	0	0	19	0	0	0	0
624	TACGAAGGGGGCTAGCGTTGCTCGGAATTACTGGGCGTAAAGCGCACGTAGGCGGCTTGTTAAGTCAGGGGTGAAATCCTGGAGCTCAACTCCAGAACTGCCTTTGATACTGGCGAGCTTGAGTTCGGGAGAGGTGAGTGGAACTGCGAGTGTAGAGGTGAAATTCGTAGATATTCGCAAGAACACCAGTGGCGAAGGCGGCTCACTGGCCCGATACTGACGCTGAGGTGCGAAAGCGTGGGGAGCAAACAGG	Pseudorhodoplanes sinuspersici	0.976	0	0	0	0	0	0	0	0	0	0	0	0	0	0	0	0	0	0	0	0	0	0	0	0	0	0	0	0	0	0	0	0	0	0	0	0	0	0	0	0	0	0	0	0	0	0
625	TACGAAGGGGGCTAGCGTTGCTCGGAATTACTGGGCGTAAAGGGAGCGTAGGAGGACATTTAAGTCAGGGGTGAAATCCCGGGGCTCAACCTCGGAATTGCCTTTGATACTGGGTGTCTTGAGTATGAGAGAGGTGTGTGGAACTCCGAGTGTAGAGGTGAAATTCGTAGATATTCGGAAGAACACCAGTGGCGAAGGCGACACACTGGCTCATTACTGACGCTGAGGCTCGAAAGCGTGGGGAGCAAACAGG	Brevundimonas vesicularis	0.996	0	0	0	0	0	0	0	0	0	0	0	0	0	0	0	0	0	0	0	0	0	0	0	0	0	0	0	0	0	0	0	0	0	0	0	0	0	0	0	0	0	0	0	0	0	0
626	TACGAAGGGGGCTAGCGTTGCTCGGAATTACTGGGCGTAAAGGGAGCGTAGGCGGACATTTAAGTCAGGGGTGAAATCCCAGAGCTCAACTCTGGAACTGCCTTTGATACTGGATGTCTTGAGTGTGAGAGAGGTATGTGGAACTCCGAGTGTAGAGGTGAAATTCGTAGATATTCGGAAGAACACCAGTGGCGAAGGCGACATACTGGCTCATTACTGACGCTGAGGCTCGAAAGCGTGGGGAGCAAACAGG	Brevundimonas staleyi	1	0	0	0	0	0	0	0	0	0	0	0	0	0	0	0	0	0	0	0	0	0	0	0	0	0	0	0	0	0	0	0	0	0	0	0	0	0	0	0	0	0	0	0	38	0	0
627	TACGAAGGGGGCTAGCGTTGCTCGGAATTACTGGGCGTAAAGGGAGCGTAGGCGGACATTTAAGTCAGGGGTGAAATCCCAGAGCTCAACTCTGGAACTGCCTTTGATACTGGATGTCTTGAGTGTGATAGAGGTAAGTGGAACTCCGAGTGTAGAGGTGAAATTCGTAGATATTCGGAAGAACACCAGTGGCGAAGGCGACTTACTGGATCATTACTGACGCTGAGGCTCGAAAGCGTGGGGAGCAAACAGG	Brevundimonas staleyi	0.996	0	0	0	0	0	0	0	0	0	0	0	0	0	0	0	0	0	0	0	0	0	0	0	0	0	0	0	0	0	0	0	0	0	0	0	0	0	0	0	0	0	0	0	0	0	0
628	TACGAAGGGGGCTAGCGTTGCTCGGAATTACTGGGCGTAAAGGGAGCGTAGGCGGACATTTAAGTCAGGGGTGAAATCCCAGAGCTCAACTCTGGAACTGCCTTTGATACTGGGTGTCTTGAGTGTGAGAGAGGTATGTGGAACTCCGAGTGTAGAGGTGAAATTCGTAGATATTCGGAAGAACACCAGTGGCGAAGGCGACATACTGGCTCATTACTGACGCTGAGGCTCGAAAGCGTGGGGAGCAAACAGG	Brevundimonas subvibrioides	1	0	0	0	0	0	0	0	0	0	0	0	0	0	0	0	0	0	0	0	0	0	0	0	0	0	0	0	0	0	0	0	0	0	0	0	0	0	0	0	0	0	0	0	0	25	0
629	TACGAAGGGGGCTAGCGTTGCTCGGAATTACTGGGCGTAAAGGGAGCGTAGGCGGACATTTAAGTCAGGGGTGAAATCCCGGGGCTCAACCTCGGAATTGCCTTTGATACTGGATGTCTTGAGTATGAGAGAGGTGTGTGGAACTCCGAGTGTAGAGGTGAAATTCGTAGATATTCGGAAGAACACCAGTGGCGAAGGCGACACACTGGCTCATTACTGACGCTGAGGCTCGAAAGCGTGGGGAGCAAACAGG	Brevundimonas vesicularis	0.996	0	0	0	0	0	0	0	0	0	0	0	0	0	0	0	0	0	0	0	0	27	0	0	0	0	0	0	0	0	0	0	0	0	0	0	0	0	0	0	0	0	0	0	0	0	0
630	TACGAAGGGGGCTAGCGTTGCTCGGAATTACTGGGCGTAAAGGGAGCGTAGGCGGACATTTAAGTCAGGGGTGAAATCCCGGGGCTCAACCTCGGAATTGCCTTTGATACTGGGTGTCTTGAGTATGAGAGAGGTGTGTGGAACTCCGAGTGTAGAGGTGAAATTCGTAGATATTCGGAAGAACACCAGTGGCGAAGGCGACACACTGGCTCATTACTGACGCTGAGGCTCGAAAGCGTGGGGAGCAAACAGG	Brevundimonas vesicularis	1	0	0	0	0	0	0	0	0	0	0	54	0	0	6	21	0	0	0	0	0	0	0	0	0	0	42	104	0	0	0	0	0	0	0	0	0	0	0	0	0	0	0	0	82	0	0
631	TACGAAGGGGGCTAGCGTTGCTCGGAATTACTGGGCGTAAAGGGAGCGTAGGCGGACATTTAAGTCAGGGGTGAAATCCCGGGGCTCAACCTCGGAATTGCCTTTGATACTGGGTGTCTTGAGTATGAGAGAGGTGTGTGGAACTCCGAGTGTAGAGGTGAAATTCGTAGATATTCGGAAGAACACCAGTGGCGAAGGCGGCACACTGGCTCATTACTGACGCTGAGGCTCGAAAGCGTGGGGAGCAAACAGG	Brevundimonas vesicularis	0.996	0	0	0	0	0	0	0	0	0	0	88	0	0	0	0	0	0	0	0	0	0	0	0	0	0	0	0	0	0	0	0	0	0	0	0	0	0	0	0	0	0	0	0	0	0	0
632	TACGAAGGGGGCTAGCGTTGCTCGGAATTACTGGGCGTAAAGGGAGCGTAGGCGGACATTTAAGTCAGGGGTGAAATCCCGGGGCTCAACCTCGGAATTGCCTTTGATACTGGGTGTCTTGAGTGTGATAGAGGTATGTGGAACTCCGAGTGTAGAGGTGAAATTCGTAGATATTCGGAAGAACACCAGTGGCGAAGGCGACATACTGGATCATTACTGACGCTGAGGCTCGAAAGCGTGGGGAGCAAACAGG	Brevundimonas bacteroides DSM 4726	0.996	0	0	0	0	0	0	0	0	0	0	0	0	0	0	0	0	0	0	0	0	0	0	0	0	0	0	0	0	0	0	0	0	0	0	0	0	0	0	0	0	0	0	0	10	0	0
633	TACGAAGGGGGCTAGCGTTGCTCGGAATTACTGGGCGTAAAGGGAGCGTAGGCGGACTGTTAAGTTAGAGGTGAAAGCCCAGGGCTCAACCTTGGAATTGCCTTTGATACTGGCAGTCTTGAGTACGGAAGAGGTATGTGGAACTCCGAGTGTAGAGGTGAAATTCGTAGATATTCGGAAGAACACCAGTGGCGAAGGCGACATACTGGTCCGTTACTGACGCTGAGGCTCGAAAGCGTGGGGAGCAAACAGG	Caulobacter crescentus OR37	1	0	0	0	0	11	0	0	0	0	0	108	0	62	12	129	0	0	0	0	0	0	0	0	0	0	0	0	0	0	0	0	0	0	0	0	0	0	0	0	648	0	0	0	0	0	0
634	TACGAAGGGGGCTAGCGTTGCTCGGAATTACTGGGCGTAAAGGGAGCGTAGGCGGACTGTTTAGTCAGAGGTGAAAGCCCAGGGCTCAACCTTGGAATTGCCTTTGATACTGGCAGTCTTGAGTACGGAAGAGGTATGTGGAACTCCGAGTGTAGAGGTGAAATTCGTAGATATTCGGAAGAACACCAGTGGCGAAGGCGACATACTGGTCCGTTACTGACGCTGAGGCTCGAAAGCGTGGGGAGCAAACAGG	Caulobacter segnis	1	0	0	0	0	0	0	0	0	0	0	0	0	0	0	0	35	0	0	0	0	0	0	0	0	0	0	0	0	19	0	0	0	0	0	0	0	0	0	0	0	0	26	12	0	0	0
635	TACGAAGGGGGCTAGCGTTGCTCGGAATTACTGGGCGTAAAGGGAGCGTAGGCGGATAGTTTAGTCAGAGGTGAAAGCCCAGGGCTCAACCTTGGAATTGCCTTTGATACTGGCTATCTTGAGTACGGAAGAGGTATGTGGAACTCCGAGTGTAGAGGTGAAATTCGTAGATATTCGGAAGAACACCAGTGGCGAAGGCGACATACTGGTCCGTTACTGACGCTGAGGCTCGAAAGCGTGGGGAGCAAACAGG	Caulobacter henricii	1	0	0	0	0	0	0	0	29	25	0	0	0	0	0	0	0	0	0	0	0	0	0	0	0	0	0	0	0	0	0	0	0	0	0	0	0	0	0	0	0	0	0	0	0	0	0
636	TACGAAGGGGGCTAGCGTTGCTCGGAATTACTGGGCGTAAAGGGAGCGTAGGCGGGTCGTCAAGTTGGGGGTGAAAGCCCAGGGCTCAACCTTGGAATTGCCTTCAAAACTGACGATCTAGAGTATGGAAGAGGTAAGTGGAACTCCGAGTGTAGAGGTGAAATTCGTAGATATTCGGAAGAACACCAGTGGCGAAGGCGACTTACTGGTCCATGACTGACGCTGAGGCTCGAAAGCGTGGGGAGCAAACAGG	Asticcacaulis excentricus	0.964	0	0	0	0	0	0	0	0	0	0	0	105	0	0	0	0	0	0	0	0	0	0	0	0	0	0	0	0	0	0	0	0	0	0	0	0	0	0	0	0	0	0	0	0	0	0
637	TACGAAGGGGGCTAGCGTTGCTCGGAATTACTGGGCGTAAAGGGAGCGTAGGCGGGTTATCAAGTTGGAGGTGAAAGCCCAGGGCTCAACCTTGGAATTGCCTTCAAAACTGATAACCTAGAGTGTGATAGAGGTATGTGGAACTCCGAGTGTAGAGGTGAAATTCGTAGATATTCGGAAGAACACCAGTGGCGAAGGCGACATACTGGGTCATTACTGACGCTGAGGCTCGAAAGCGTGGGGAGCAAACAGG	Asticcacaulis benevestitus DSM 16100 = ATCC BAA-896	0.976	0	0	0	0	0	0	0	0	0	0	0	0	0	0	0	0	0	0	0	0	0	0	0	0	0	0	0	0	0	0	0	0	28	0	0	0	0	0	0	0	0	0	0	0	0	0
638	TACGAAGGGGGCTAGCGTTGCTCGGAATTACTGGGCGTAAAGGGAGCGTAGGCGGGTTATCAAGTTGGAGGTGAAAGCCCAGGGCTCAACCTTGGAATTGCCTTCAAAACTGATAGCCTAGAGTATGGAAGAGGTAAGTGGAACTCCGAGTGTAGAGGTGAAATTCGTAGATATTCGGAAGAACACCAGTGGCGAAGGCGACTTACTGGTCCATGACTGACGCTGAGGCTCGAAAGCGTGGGGAGCAAACAGG	Asticcacaulis benevestitus DSM 16100 = ATCC BAA-896	0.984	0	0	0	0	0	0	0	0	0	0	0	0	0	0	0	0	0	0	0	0	0	0	0	0	0	0	0	0	0	0	0	0	0	0	0	0	0	0	0	0	0	8	0	0	0	0
639	TACGAAGGGGGCTAGCGTTGCTCGGAATTACTGGGCGTAAAGGGCGCGTAGGCGGACAGCTTAGTCAGAGGTGAAAGCCCAGGGCTCAACCTTGGAATTGCCTTTGATACTGGCTGTCTTGAGTTCGGGAGAGGTGAGTGGAATGCCGAGTGTAGAGGTGAAATTCGTAGATATTCGGCGGAACACCAGTGGCGAAGGCGACTCACTGGCCCGATACTGACGCTGAGGCGCGAAAGCGTGGGGAGCAAACAGG	Phenylobacterium immobile (ATCC 35973)	0.996	0	0	0	0	0	0	0	0	0	0	0	0	0	0	0	0	0	0	0	0	0	0	0	0	0	0	0	0	0	0	0	0	0	0	0	0	0	0	0	0	0	15	0	0	0	0
640	TACGAAGGGGGCTAGCGTTGCTCGGAATTACTGGGCGTAAAGGGCGCGTAGGCGGACAGTTAAGTCAGAAGTCAAAGCCCAGGGCTCAACCTTGGAATCGCTTTTGATACTGGCTGTCTTGAGTACGGGAGAGGTGTGTGGAACTCCGAGTGTAGAGGTGAAATTCGTAGATATTCGGAAGAACACCAGTGGCGAAGGCGACACACTGGCCCGTTACTGACGCTGAGGCGCGAAAGCGTGGGGAGCAAACAGG	Caulobacter vibrioides	0.976	0	0	0	0	0	0	0	0	0	0	0	0	0	0	0	0	0	0	0	0	0	0	0	0	0	0	0	0	0	0	0	0	0	0	0	0	0	0	0	0	0	3	28	0	0	0
641	TACGAAGGGGGCTAGCGTTGCTCGGAATTACTGGGCGTAAAGGGCGCGTAGGCGGACAGTTAAGTCAGAGGTGAAAGCCCAGGGCTCAACCTTGGAATTGCCTTTGATACTGGCTGTCTTGAGTTCGGGAGAGGTGAGTGGAATGCCGAGTGTAGAGGTGAAATTCGTAGATATTCGGCGGAACACCAGTGGCGAAGGCGACTCACTGGCCCGATACTGACGCTGAGGCGCGAAAGCGTGGGGAGCAAACAGG	Phenylobacterium muchangponense	1	0	0	0	0	0	0	0	0	0	0	0	0	0	0	0	0	0	0	0	0	0	0	0	0	0	0	0	21	0	0	0	0	0	0	0	0	0	0	0	0	0	0	0	0	0	0
642	TACGAAGGGGGCTAGCGTTGCTCGGAATTACTGGGCGTAAAGGGCGCGTAGGCGGACAGTTAAGTTGGGGGTGAAAGCCCGGGGCTCAACATCGGAAATGCCTTCAATACTGGCTGTCTTGAGTACGGGAGAGGTGAGTGGAACTCCGAGTGTAGAGGTGAAATTCGTAGATATTCGGAAGAACACCAGTGGCGAAGGCGACTCACTGGCCCGTTACTGACGCTGAGGCGCGAAAGCGTGGGGAGCAAACAGG	Phenylobacterium koreense	0.96	0	0	0	0	0	0	0	0	0	0	0	0	0	0	0	0	0	0	0	0	0	0	0	0	0	0	0	0	0	0	0	0	0	0	0	0	0	0	0	0	0	0	0	0	0	0
643	TACGAAGGGGGCTAGCGTTGCTCGGAATTACTGGGCGTAAAGGGCGCGTAGGCGGACAGTTAAGTTGGGGGTGAAAGCCCGGGGCTCAACCTCGGAAATGCCTTCAATACTGGCTGTCTTGAGTACGGGAGAGGTGAGTGGAACTCCGAGTGTAGAGGTGAAATTCGTAGATATTCGGAAGAACACCAGTGGCGAAGGCGACTCACTGGCCCGTTACTGACGCTGAGGCGCGAAAGCGTGGGGAGCAAACAGG	Phenylobacterium koreense	0.964	0	0	0	0	12	0	0	0	0	17	0	0	23	12	0	0	0	0	0	0	0	0	0	487	461	38	0	0	0	0	0	0	0	0	0	281	307	380	0	0	0	0	0	0	0	0
[truncated: 1,407 more rows]
[truncated: 11 more columns]

## Sheet: B-H FDR
Results of statistical analyses of antibiotic flourecent assays using Two-tailed T-test and Benjamini-Hochberg procedure at a false discovery rate > 0.1
[truncated: 7 more rows]
